# Supplementary material for: Updated genome assembly and annotation of Paenibacillus larvae, the agent of American foulbrood disease of honey bees
Source: BMC Genomics. 2011 Sep 16;12:450. doi: 10.1186/1471-2164-12-450 (PMC3188533; doi:10.1186/1471-2164-12-450)
Supplement: Additional file 1 — Annotation of P. larvae proteins. This table provides annotation information for predicted P. larvae proteins found using BLAST searches against Bacillus or Streptococcus. [file 1471-2164-12-450-S1.XLS]

## Sheet: Sheet2
Additional File 1
Title: Annotation for P. larvae proteins
Description: This table provides annotation information for predicted P. larvae proteins found using BLAST searches against Bacillus or Streptococcus.
ACCESSION	Name of protein	E-Value	Organism
EFX47162	Similar to SMU.1367H	5e-11	[Streptococcus mutans]
EFX46808	Similar to hypothetical protein	3e-13	[Streptococcus mutans]
EFX46802	Similar to modifying enzyme for proSmb	4e-21	[Streptococcus mutans]
EFX46746	Similar to hypothetical protein	3e-29	[Streptococcus mutans]
EFX46707	Similar to MutX	1e-09	[Streptococcus mutans]
EFX46606	Similar to A42400 probable transcription regulator msmR	3e-15	[Streptococcus mutans]
EFX46337	Similar to AF238860_6 MutD	2e-19	[Streptococcus mutans]
EFX46136	Similar to formyl-tetrahydrofolate synthetase	1e-166	[Streptococcus mutans]
EFX45880	Similar to uncharacterized open reading frame; hypothetical protein displaying similarity to a Bacillus subtilis hypothetical protein (Ylm)	2e-18	[Streptococcus mutans]
EFX45799	Similar to hypothetical protein	2e-12	[Streptococcus mutans]
EFX45780	Similar to AF206272_3 transcriptional regulator	3e-13	[Streptococcus mutans]
EFX45761	Similar to hypothetical protein	2e-06	[Streptococcus mutans]
EFX45439	Similar to AF238860_4 MutB	2e-37	[Streptococcus mutans]
EFX45438	Similar to AF207710_5 MutC	4e-14	[Streptococcus mutans]
EFX45152	Similar to hypothetical protein	6e-06	[Streptococcus mutans]
EFX44814	Similar to Pyruvate formate-lyase	1e-174	[Streptococcus mutans]
EFX44771	Similar to hypothetical protein	3e-13	[Streptococcus mutans]
EFX44183	Similar to dTDP-glucose-4 6-dehydratase	5e-24	[Streptococcus mutans]
EFX47147	Similar to AE014987_5 conserved hypothetical protein; possible membrane protein	2e-10	[Streptococcus mutans UA159]
EFX47145	Similar to TPA_exp: LacD-like protein	4e-91	[Streptococcus mutans UA159]
EFX47121	Similar to AE014949_3 NADH oxidase (H2O-forming	4e-92	[Streptococcus mutans UA159]
EFX47117	Similar to AE014881_3 putative glutamyl-tRNA synthetase	2e-07	[Streptococcus mutans UA159]
EFX47099	Similar to AE014943_3 putative ABC transporter ATP-binding protein	1e-28	[Streptococcus mutans UA159]
EFX47071	Similar to unnamed protein product	1e-109	[Streptococcus mutans UA159]
EFX46845	Similar to AE014968_1 putative surfactin synthetase	1e-107	[Streptococcus mutans UA159]
EFX46817	Similar to AE014937_2 putative spermidine/putrescine ABC transporter ATP-binding protein	1e-60	[Streptococcus mutans UA159]
EFX46726	Similar to AE014901_11 putative ferrous ion transport protein B	1e-110	[Streptococcus mutans UA159]
EFX46725	Similar to AE014901_11 putative ferrous ion transport protein B	3e-12	[Streptococcus mutans UA159]
EFX46720	Similar to AE014971_3 hypothetical protein SMU_1372c	1e-12	[Streptococcus mutans UA159]
EFX46716	Similar to unnamed protein product	1e-61	[Streptococcus mutans UA159]
EFX46706	Similar to TPA_exp: RpiR-like protein	9e-50	[Streptococcus mutans UA159]
EFX46705	Similar to TPA_exp: FPK	3e-68	[Streptococcus mutans UA159]
EFX46704	Similar to TPA_exp: constitutive fructose permease	1e-142	[Streptococcus mutans UA159]
EFX46692	Similar to AE014988_3 putative maltose/maltodextrin ABC transporter permease protein MalF	7e-33	[Streptococcus mutans UA159]
EFX46661	Similar to AE015004_3 conserved hypothetical protein	6e-07	[Streptococcus mutans UA159]
EFX46658	Similar to AE015004_12 conserved hypothetical protein	1e-22	[Streptococcus mutans UA159]
EFX46442	Similar to TPA_exp: agmatine:putrescine antiporter	3e-25	[Streptococcus mutans UA159]
EFX46406	Similar to AE014894_11 putative hydrolase	1e-20	[Streptococcus mutans UA159]
EFX46389	Similar to AE014862_3 putative PTS system IID component	2e-47	[Streptococcus mutans UA159]
EFX46362	Similar to TPA_exp: carbamate kinase	5e-74	[Streptococcus mutans UA159]
EFX46361	Similar to AE015031_5 conserved hypothetical protein	8e-22	[Streptococcus mutans UA159]
EFX46338	Similar to AE014967_10 putative permease; possible multidrug-efflux transporter	2e-13	[Streptococcus mutans UA159]
EFX46306	Similar to AE014864_2 putative transcriptional regulator (MarR family	8e-08	[Streptococcus mutans UA159]
EFX46259	Similar to AE014890_2 putative (R-2-hydroxyglutaryl-CoA dehydratase activator-related protein	4e-26	[Streptococcus mutans UA159]
EFX46258	Similar to AE014890_2 putative (R-2-hydroxyglutaryl-CoA dehydratase activator-related protein	1e-106	[Streptococcus mutans UA159]
EFX46254	Similar to AE014967_10 putative permease; possible multidrug-efflux transporter	1e-12	[Streptococcus mutans UA159]
EFX46208	Similar to AE014866_6 putative alcohol-acetaldehyde dehydrogenase	2e-51	[Streptococcus mutans UA159]
EFX46137	Similar to AE015015_1 putative seryl-tRNA synthetase	2e-79	[Streptococcus mutans UA159]
EFX46020	Similar to TPA_exp: agmatine:putrescine antiporter	3e-16	[Streptococcus mutans UA159]
EFX46002	Similar to AE014969_4 putative thioesterase BacT	5e-34	[Streptococcus mutans UA159]
EFX45970	Similar to AE014982_8 putative coenzyme PQQ synthesis protein	1e-09	[Streptococcus mutans UA159]
EFX45920	Similar to AE014987_8 putative cation-transporting P-type ATPase PacL	4e-53	[Streptococcus mutans UA159]
EFX45884	Similar to AE014928_3 putative 16S rRNA processing protein	7e-34	[Streptococcus mutans UA159]
EFX45792	Similar to AE014887_10 putative permease	6e-69	[Streptococcus mutans UA159]
EFX45786	Similar to AE014911_1 conserved hypothetical protein	2e-11	[Streptococcus mutans UA159]
EFX45770	Similar to AE014871_15 putative transcriptional regulator	2e-09	[Streptococcus mutans UA159]
EFX45768	Similar to AE014973_6 conserved hypothetical protein	9e-08	[Streptococcus mutans UA159]
EFX45765	Similar to AE014959_3 putative dihydroorotate dehydrogenase electron transfer subunit	4e-30	[Streptococcus mutans UA159]
EFX45743	Similar to AE014970_12 putative transcriptional regulator (TetR family	2e-06	[Streptococcus mutans UA159]
EFX45733	Similar to AE014970_8 putative transposase fragment	5e-08	[Streptococcus mutans UA159]
EFX45592	Similar to AE014937_7 putative PTS system beta-glucoside-specific EII component	4e-27	[Streptococcus mutans UA159]
EFX45585	Similar to AE015035_7 putative ABC transporter ATP-binding protein; possible cobalt transport system	9e-37	[Streptococcus mutans UA159]
EFX45548	Similar to AE015030_3 conserved hypothetical protein	2e-06	[Streptococcus mutans UA159]
EFX45341	Similar to AE014974_7 putative ABC transporter membrane protein subunit and ATP-binding protein	1e-39	[Streptococcus mutans UA159]
EFX45292	Similar to AE014926_2 conserved hypothetical protein	3e-46	[Streptococcus mutans UA159]
EFX45251	Similar to AE014971_3 hypothetical protein SMU_1372c	2e-12	[Streptococcus mutans UA159]
EFX45155	Similar to AE014871_15 putative transcriptional regulator	6e-08	[Streptococcus mutans UA159]
EFX45055	Similar to AE014930_7 type I restriction-modification system DNA methylase	7e-10	[Streptococcus mutans UA159]
EFX45031	Similar to AE014957_5 hypothetical protein SMU_1206c	1e-11	[Streptococcus mutans UA159]
EFX45017	Similar to AE014961_9 hypothetical protein SMU_1255c	3e-07	[Streptococcus mutans UA159]
EFX44961	Similar to AE014971_3 hypothetical protein SMU_1372c	2e-13	[Streptococcus mutans UA159]
EFX44947	Similar to AE014871_15 putative transcriptional regulator	2e-09	[Streptococcus mutans UA159]
EFX44943	Similar to AE014892_5 putative thioredoxin reductase (NADPH	1e-09	[Streptococcus mutans UA159]
EFX44911	Similar to AE014901_11 putative ferrous ion transport protein B	1e-132	[Streptococcus mutans UA159]
EFX44896	Similar to AE014926_13 putative pseudouridylate synthase	3e-52	[Streptococcus mutans UA159]
EFX44828	Similar to AE014993_3 diacylglycerol kinase	7e-14	[Streptococcus mutans UA159]
EFX44813	Similar to AE014866_6 putative alcohol-acetaldehyde dehydrogenase	3e-80	[Streptococcus mutans UA159]
EFX44812	Similar to AE014866_6 putative alcohol-acetaldehyde dehydrogenase	1e-91	[Streptococcus mutans UA159]
EFX44765	Similar to AE014961_8 conserved hypothetical protein	7e-11	[Streptococcus mutans UA159]
EFX44729	Similar to AE014946_11 putative thiamine biosynthesis lipoprotein	8e-54	[Streptococcus mutans UA159]
EFX44723	Similar to AE015014_2 putative PTS system mannose-specific component IIAB	1e-12	[Streptococcus mutans UA159]
EFX44623	Similar to AE014888_8 conserved hypothetical protein	3e-47	[Streptococcus mutans UA159]
EFX44615	Similar to TPA_exp: FPK	2e-40	[Streptococcus mutans UA159]
EFX44557	Similar to AE015036_6 putative tryptophanyl-tRNA synthetase	5e-06	[Streptococcus mutans UA159]
EFX44546	Similar to AE014971_3 hypothetical protein SMU_1372c	2e-12	[Streptococcus mutans UA159]
EFX44482	Similar to AE014959_1 putative orotidine-5'-decarboxylase PyrF	1e-46	[Streptococcus mutans UA159]
EFX44405	Similar to unnamed protein product	8e-92	[Streptococcus mutans UA159]
EFX44396	Similar to unnamed protein product	5e-32	[Streptococcus mutans UA159]
EFX44384	Similar to AE014951_2 conserved hypothetical protein; possible methylase	3e-73	[Streptococcus mutans UA159]
EFX44374	Similar to AE014981_5 tagatose-6-phosphate kinase	2e-46	[Streptococcus mutans UA159]
EFX44359	Similar to AE014961_7 hypothetical protein SMU_1253c	7e-10	[Streptococcus mutans UA159]
EFX44353	Similar to AE015030_12 putative 3-methyl-adenine DNA glycosylase I	3e-43	[Streptococcus mutans UA159]
EFX44352	Similar to AE014882_3 putative deoxyribonuclease	4e-13	[Streptococcus mutans UA159]
EFX44351	Similar to AE014909_2 putative ABC transporter ATP-binding protein; possible nitrate transport system	1e-49	[Streptococcus mutans UA159]
EFX44329	Similar to AE014949_3 NADH oxidase (H2O-forming	3e-58	[Streptococcus mutans UA159]
EFX44316	Similar to AE014873_8 putative amino acid ABC transporter permease protein glutamine transport system	1e-34	[Streptococcus mutans UA159]
EFX44311	Similar to AE014976_5 putative glycosyltransferase	3e-17	[Streptococcus mutans UA159]
EFX44224	Similar to AE014871_15 putative transcriptional regulator	7e-07	[Streptococcus mutans UA159]
EFX44026	Similar to AE014889_3 negative transcriptional regulator CopY	9e-06	[Streptococcus mutans UA159]
EFX43976	Similar to unnamed protein product	5e-86	[Streptococcus mutans UA159]
EFX43943	Similar to AE015026_1 conserved hypothetical protein; possible bacteriocin immunity protein	1e-10	[Streptococcus mutans UA159]
EFX43908	Similar to AE014946_9 putative thymidine kinase	1e-57	[Streptococcus mutans UA159]
EFX43863	Similar to AE014919_4 conserved hypothetical protein	3e-06	[Streptococcus mutans UA159]
EFX43834	Similar to AE015035_7 putative ABC transporter ATP-binding protein; possible cobalt transport system	1e-39	[Streptococcus mutans UA159]
EFX43822	Similar to AE014910_6 ribonucleotide reductase large subunit	3e-22	[Streptococcus mutans UA159]
EFX43765	Similar to AE014954_3 putative O-acetylhomoserine sulfhydrylase	1e-123	[Streptococcus mutans UA159]
EFX43714	Similar to AE014977_6 conserved hypothetical protein	2e-10	[Streptococcus mutans UA159]
EFX43706	Similar to AE015029_9 putative anaerobic ribonucleoside-triphosphate reductase	8e-71	[Streptococcus mutans UA159]
EFX47130	Similar to deoxyguanosinetriphosphate triphosphohydrolase-related protein	1e-28	[Streptococcus mutans NN2025]
EFX47127	Similar to putative ABC transporter ATP-binding protein	2e-25	[Streptococcus mutans NN2025]
EFX47096	Similar to putative ABC transporter ATP-binding protein	1e-17	[Streptococcus mutans NN2025]
EFX47093	Similar to putative integral membrane protein	3e-08	[Streptococcus mutans NN2025]
EFX47073	Similar to putative MSM operon regulatory protein	6e-26	[Streptococcus mutans NN2025]
EFX47064	Similar to putative thymidylate kinase	5e-45	[Streptococcus mutans NN2025]
EFX47038	Similar to putative peptidyl-tRNA hydrolase	2e-40	[Streptococcus mutans NN2025]
EFX46901	Similar to putative translation elongation/release factor	1e-153	[Streptococcus mutans NN2025]
EFX46869	Similar to hypothetical protein	3e-15	[Streptococcus mutans NN2025]
EFX46800	Similar to type I restriction-modification system methyltransferase subunit	2e-16	[Streptococcus mutans NN2025]
EFX46721	Similar to putative transposase	5e-16	[Streptococcus mutans NN2025]
EFX46719	Similar to putative 3-oxoacyl-acyl-carrier-protein reductase/ 3-ketoacyl-acyl carrier protein reductase	1e-41	[Streptococcus mutans NN2025]
EFX46699	Similar to putative UDP-N-acetylenolpyruvoylglucosamine reductase	6e-80	[Streptococcus mutans NN2025]
EFX46614	Similar to putative ABC transporter ATP-binding protein	3e-37	[Streptococcus mutans NN2025]
EFX46539	Similar to putative phosphoribosyl anthranilate isomerase	2e-27	[Streptococcus mutans NN2025]
EFX46463	Similar to putative pyrimidine-nucleoside phosphorylase	3e-11	[Streptococcus mutans NN2025]
EFX46405	Similar to conserved hypothetical protein	2e-12	[Streptococcus mutans NN2025]
EFX46390	Similar to putative sorbose PTS system IIB component	8e-20	[Streptococcus mutans NN2025]
EFX46388	Similar to putative sorbose PTS system IIC component	2e-25	[Streptococcus mutans NN2025]
EFX46364	Similar to putative ornithine carbamoyltransferase	1e-105	[Streptococcus mutans NN2025]
EFX46352	Similar to putative ABC transporter ATP-binding protein	9e-21	[Streptococcus mutans NN2025]
EFX46339	Similar to hypothetical protein	5e-14	[Streptococcus mutans NN2025]
EFX46299	Similar to hypothetical protein	5e-14	[Streptococcus mutans NN2025]
EFX46297	Similar to hypothetical protein	4e-14	[Streptococcus mutans NN2025]
EFX46242	Similar to phosphoglyceromutase	8e-61	[Streptococcus mutans NN2025]
EFX46236	Similar to putative ABC transporter ATP-binding protein	2e-06	[Streptococcus mutans NN2025]
EFX46220	Similar to glucose-inhibited division protein B	4e-15	[Streptococcus mutans NN2025]
EFX46217	Similar to putative alcohol-acetaldehyde dehydrogenase	9e-68	[Streptococcus mutans NN2025]
EFX46150	Similar to putative uridylate kinase	3e-10	[Streptococcus mutans NN2025]
EFX46146	Similar to putative ABC transporter ATP-binding protein	2e-34	[Streptococcus mutans NN2025]
EFX46083	Similar to putative phosphatidate cytidylyltransferase	1e-30	[Streptococcus mutans NN2025]
EFX45982	Similar to putative phosphoenolpyruvate carboxylase	1e-116	[Streptococcus mutans NN2025]
EFX45952	Similar to putative transposase	1e-16	[Streptococcus mutans NN2025]
EFX45919	Similar to putative transcriptional regulator	2e-13	[Streptococcus mutans NN2025]
EFX45889	Similar to putative ribonuclease HII	4e-50	[Streptococcus mutans NN2025]
EFX45849	Similar to putative cell division protein	1e-36	[Streptococcus mutans NN2025]
EFX45811	Similar to putative acetoin dehydrogenase	2e-06	[Streptococcus mutans NN2025]
EFX45791	Similar to conserved hypothetical protein	6e-31	[Streptococcus mutans NN2025]
EFX45789	Similar to putative D-alanine-D-alanine ligase	2e-16	[Streptococcus mutans NN2025]
EFX45788	Similar to putative D-alanine-D-alanine ligase	3e-15	[Streptococcus mutans NN2025]
EFX45785	Similar to putative ABC transporter ATP-binding protein	1e-147	[Streptococcus mutans NN2025]
EFX45784	Similar to putative ABC transporter ATP-binding protein	1e-103	[Streptococcus mutans NN2025]
EFX45757	Similar to dTDP-4-keto-L-rhamnose reductase	3e-07	[Streptococcus mutans NN2025]
EFX45755	Similar to putative UDP-N-acetylglucosamine 2-epimerase	2e-29	[Streptococcus mutans NN2025]
EFX45643	Similar to putative adenine-specific DNA methylase	7e-12	[Streptococcus mutans NN2025]
EFX45612	Similar to putative ABC transporter phosphate-binding protein	1e-44	[Streptococcus mutans NN2025]
EFX45430	Similar to putative transcriptional regulator	7e-16	[Streptococcus mutans NN2025]
EFX45347	Similar to conserved hypothetical protein	1e-31	[Streptococcus mutans NN2025]
EFX45342	Similar to putative ABC transporter membrane protein subunit and ATP-binding protein	2e-97	[Streptococcus mutans NN2025]
EFX45334	Similar to putative integrase/recombinase	6e-43	[Streptococcus mutans NN2025]
EFX45319	Similar to hypothetical protein	8e-12	[Streptococcus mutans NN2025]
EFX45312	Similar to hypothetical protein	5e-14	[Streptococcus mutans NN2025]
EFX45310	Similar to putative ppGpp-regulated growth inhibitor	3e-10	[Streptococcus mutans NN2025]
EFX45307	Similar to putative transposase	7e-36	[Streptococcus mutans NN2025]
EFX45263	Similar to putative UDP-N-acetyl muramate-alanine ligase	8e-57	[Streptococcus mutans NN2025]
EFX45225	Similar to conserved hypothetical membrane protein	4e-17	[Streptococcus mutans NN2025]
EFX45213	Similar to hypothetical protein	1e-22	[Streptococcus mutans NN2025]
EFX45112	Similar to putative ABC transporter proline/glycine betaine permease protein	1e-158	[Streptococcus mutans NN2025]
EFX45107	Similar to hypothetical protein	1e-07	[Streptococcus mutans NN2025]
EFX45074	Similar to putative 6-pyruvoyl tetrahydropterin synthase	1e-40	[Streptococcus mutans NN2025]
EFX45072	Similar to putative arginyl-tRNA synthase	1e-141	[Streptococcus mutans NN2025]
EFX45050	Similar to putative guanylate kinase	2e-11	[Streptococcus mutans NN2025]
EFX45034	Similar to putative transcriptional regulator	1e-08	[Streptococcus mutans NN2025]
EFX44989	Similar to UDP-galactose 4-epimerase	2e-31	[Streptococcus mutans NN2025]
EFX44866	Similar to putative transposase	7e-30	[Streptococcus mutans NN2025]
EFX44821	Similar to putative Hit-like protein	1e-19	[Streptococcus mutans NN2025]
EFX44815	Similar to pyruvate-formate lyase activating enzyme	2e-33	[Streptococcus mutans NN2025]
EFX44811	Similar to putative alcohol-acetaldehyde dehydrogenase	6e-15	[Streptococcus mutans NN2025]
EFX44786	Similar to dTDP-4-keto-L-rhamnose reductase	5e-16	[Streptococcus mutans NN2025]
EFX44774	Similar to putative ABC transporter ATP-binding protein	9e-47	[Streptococcus mutans NN2025]
EFX44736	Similar to putative protease	1e-29	[Streptococcus mutans NN2025]
EFX44722	Similar to putative PTS system mannose-specific component IID	2e-35	[Streptococcus mutans NN2025]
EFX44721	Similar to putative sorbose PTS system IIC component	5e-16	[Streptococcus mutans NN2025]
EFX44720	Similar to putative PTS system mannose-specific component IIAB	8e-16	[Streptococcus mutans NN2025]
EFX44702	Similar to putative ABC transporter ATP-binding protein	3e-47	[Streptococcus mutans NN2025]
EFX44700	Similar to putative ABC transporter ATP-binding protein	2e-17	[Streptococcus mutans NN2025]
EFX44699	Similar to putative ABC transporter ATP-binding protein	1e-21	[Streptococcus mutans NN2025]
EFX44666	Similar to putative transcriptional regulator	1e-10	[Streptococcus mutans NN2025]
EFX44613	Similar to putative pseudouridylate synthase B large subunit	2e-30	[Streptococcus mutans NN2025]
EFX44595	Similar to putative ABC transporter ATP-binding protein	2e-14	[Streptococcus mutans NN2025]
EFX44561	Similar to hypothetical protein	2e-07	[Streptococcus mutans NN2025]
EFX44545	Similar to putative transposase	1e-35	[Streptococcus mutans NN2025]
EFX44480	Similar to putative peptidase	1e-45	[Streptococcus mutans NN2025]
EFX44448	Similar to putative adenine-specific DNA methylase	2e-13	[Streptococcus mutans NN2025]
EFX44383	Similar to putative ribose 5-phosphate isomerase A	2e-41	[Streptococcus mutans NN2025]
EFX44346	Similar to putative uridine kinase	4e-47	[Streptococcus mutans NN2025]
EFX44322	Similar to transcriptional antiterminator	9e-10	[Streptococcus mutans NN2025]
EFX44317	Similar to putative amino acid ABC transporter ATP-binding protein	2e-92	[Streptococcus mutans NN2025]
EFX44298	Similar to putative membrane carboxypeptidase	7e-90	[Streptococcus mutans NN2025]
EFX44256	Similar to hypothetical protein	2e-33	[Streptococcus mutans NN2025]
EFX44245	Similar to putative transposase	1e-54	[Streptococcus mutans NN2025]
EFX44244	Similar to hypothetical protein	5e-14	[Streptococcus mutans NN2025]
EFX44234	Similar to DNA polymerase I	6e-22	[Streptococcus mutans NN2025]
EFX44126	Similar to putative MSM operon regulatory protein	1e-14	[Streptococcus mutans NN2025]
EFX44108	Similar to putative phosphatase	2e-54	[Streptococcus mutans NN2025]
EFX44105	Similar to putative oxidoreductase	9e-07	[Streptococcus mutans NN2025]
EFX44028	Similar to phosphoglyceromutase	7e-69	[Streptococcus mutans NN2025]
EFX44020	Similar to putative ABC transporter ATP-binding protein	3e-08	[Streptococcus mutans NN2025]
EFX43996	Similar to putative transposase	4e-62	[Streptococcus mutans NN2025]
EFX43966	Similar to NcpA protein	1e-107	[Streptococcus mutans NN2025]
EFX43921	Similar to putative ABC transporter ATP-binding protein	2e-62	[Streptococcus mutans NN2025]
EFX43912	Similar to hypothetical protein	4e-07	[Streptococcus mutans NN2025]
EFX43892	Similar to putative ABC transporter ATP-binding protein	5e-32	[Streptococcus mutans NN2025]
EFX43882	Similar to conserved hypothetical protein	2e-08	[Streptococcus mutans NN2025]
EFX43783	Similar to hypothetical protein	3e-29	[Streptococcus mutans NN2025]
EFX43725	Similar to hypothetical protein	1e-06	[Streptococcus mutans NN2025]
EFX43717	Similar to putative ABC transporter ATP-binding protein	5e-27	[Streptococcus mutans NN2025]
EFX43716	Similar to putative branched chain amino acid ABC transporter ATP-binding protein	2e-10	[Streptococcus mutans NN2025]
EFX43715	Similar to putative ABC transporter permease protein	1e-18	[Streptococcus mutans NN2025]
EFX43707	Similar to putative anaerobic ribonucleotide reductase activating protein	3e-09	[Streptococcus mutans NN2025]
EFX43690	Similar to hypothetical protein	1e-07	[Streptococcus mutans NN2025]
EFX47225	Similar to DNA gyrase subunit A	0	[Bacillus subtilis subsp. subtilis str. 168]
EFX47224	Similar to DNA gyrase subunit B	0	[Bacillus subtilis subsp. subtilis str. 168]
EFX47223	Similar to hypothetical protein BSU00050	5e-07	[Bacillus subtilis subsp. subtilis str. 168]
EFX47222	Similar to recombination protein F	1e-101	[Bacillus subtilis subsp. subtilis str. 168]
EFX47221	Similar to putative RNA binding protein	3e-18	[Bacillus subtilis subsp. subtilis str. 168]
EFX47220	Similar to DNA polymerase III subunit beta	4e-96	[Bacillus subtilis subsp. subtilis str. 168]
EFX47219	Similar to chromosomal replication initiation protein	0	[Bacillus subtilis subsp. subtilis str. 168]
EFX47218	Similar to ribonuclease P	7e-21	[Bacillus subtilis subsp. subtilis str. 168]
EFX47217	Similar to OxaA-like protein precursor	4e-55	[Bacillus subtilis subsp. subtilis str. 168]
EFX47216	Similar to SpoIIIJ-associated RNA/ssDNA-binding protein	3e-35	[Bacillus subtilis subsp. subtilis str. 168]
EFX47215	Similar to tRNA modification GTPase TrmE	1e-141	[Bacillus subtilis subsp. subtilis str. 168]
EFX47214	Similar to tRNA uridine 5-carboxymethylaminomethyl modification enzyme GidA	0	[Bacillus subtilis subsp. subtilis str. 168]
EFX47213	Similar to 16S rRNA methyltransferase GidB	3e-55	[Bacillus subtilis subsp. subtilis str. 168]
EFX47212	Similar to DNA-binding protein Spo0J-like	2e-68	[Bacillus subtilis subsp. subtilis str. 168]
EFX47211	Similar to chromosome partitioning protein; transcriptional regulator	1e-108	[Bacillus subtilis subsp. subtilis str. 168]
EFX47210	Similar to site-specific DNA-binding protein	2e-62	[Bacillus subtilis subsp. subtilis str. 168]
EFX47209	Similar to cysteine desulfurase	1e-45	[Bacillus subtilis subsp. subtilis str. 168]
EFX47207	Similar to putative small-conductance mechanosensitive channel	2e-30	[Bacillus subtilis subsp. subtilis str. 168]
EFX47206	Similar to hypothetical protein BSU40939	3e-18	[Bacillus subtilis subsp. subtilis str. 168]
EFX47205	Similar to hypothetical protein BSU11260	7e-10	[Bacillus subtilis subsp. subtilis str. 168]
EFX47204	Similar to 30S ribosomal protein S6	4e-22	[Bacillus subtilis subsp. subtilis str. 168]
EFX47203	Similar to single-strand DNA-binding protein	3e-29	[Bacillus subtilis subsp. subtilis str. 168]
EFX47202	Similar to 30S ribosomal protein S18	3e-23	[Bacillus subtilis subsp. subtilis str. 168]
EFX47199	Similar to putative transcriptional regulator PadR family	9e-13	[Bacillus subtilis subsp. subtilis str. 168]
EFX47197	Similar to putative integral inner membrane protein	2e-14	[Bacillus subtilis subsp. subtilis str. 168]
EFX47196	Similar to putative phosphodiesterase	1e-167	[Bacillus subtilis subsp. subtilis str. 168]
EFX47195	Similar to 50S ribosomal protein L9	3e-29	[Bacillus subtilis subsp. subtilis str. 168]
EFX47194	Similar to replicative DNA helicase	1e-164	[Bacillus subtilis subsp. subtilis str. 168]
EFX47193	Similar to adenylosuccinate synthetase	0	[Bacillus subtilis subsp. subtilis str. 168]
EFX47190	Similar to SPbeta phage protein; lytic transglycosylase	5e-10	[Bacillus subtilis subsp. subtilis str. 168]
EFX47189	Similar to two-component response regulator [YycG]	2e-86	[Bacillus subtilis subsp. subtilis str. 168]
EFX47188	Similar to two-component sensor histidine kinase [YycF]	1e-114	[Bacillus subtilis subsp. subtilis str. 168]
EFX47187	Similar to regulator of YycFG	2e-12	[Bacillus subtilis subsp. subtilis str. 168]
EFX47185	Similar to putative hydrolase	5e-69	[Bacillus subtilis subsp. subtilis str. 168]
EFX47184	Similar to putative membrane serine protease Do	2e-65	[Bacillus subtilis subsp. subtilis str. 168]
EFX47182	Similar to transcriptional regulator (LacI family	9e-08	[Bacillus subtilis subsp. subtilis str. 168]
EFX47181	Similar to putative dehydrogenase of rhamnogalaturonan degradation	3e-27	[Bacillus subtilis subsp. subtilis str. 168]
EFX47180	Similar to rRNA large subunit methyltransferase	2e-39	[Bacillus subtilis subsp. subtilis str. 168]
EFX47179	Similar to putative phage integrase	3e-15	[Bacillus subtilis subsp. subtilis str. 168]
EFX47177	Similar to conserved hypothetical protein; mobile element region	1e-08	[Bacillus subtilis subsp. subtilis str. 168]
EFX47175	Similar to putative amino acid permease	7e-65	[Bacillus subtilis subsp. subtilis str. 168]
EFX47171	Similar to adenosylmethionine--8-amino-7-oxononanoate transaminase	1e-149	[Bacillus subtilis subsp. subtilis str. 168]
EFX47170	Similar to dithiobiotin synthetase	1e-29	[Bacillus subtilis subsp. subtilis str. 168]
EFX47169	Similar to putative glycosyltransferase	7e-13	[Bacillus subtilis subsp. subtilis str. 168]
EFX47168	Similar to putative phage-related pre-neck appendage protein	3e-09	[Bacillus subtilis subsp. subtilis str. 168]
EFX47160	Similar to putative enzyme in leucine catabolism or biotin metabolism	3e-07	[Bacillus subtilis subsp. subtilis str. 168]
EFX47159	Similar to putative CDP-sugar-dehydratase/epimerase	2e-07	[Bacillus subtilis subsp. subtilis str. 168]
EFX47158	Similar to putative sugar-phosphate cytidylyltransferase	1e-53	[Bacillus subtilis subsp. subtilis str. 168]
EFX47153	Similar to putative UDP-glucose epimerase	3e-15	[Bacillus subtilis subsp. subtilis str. 168]
EFX47149	Similar to peptidase T	1e-180	[Bacillus subtilis subsp. subtilis str. 168]
EFX47148	Similar to putative oxidoreductase	2e-52	[Bacillus subtilis subsp. subtilis str. 168]
EFX47146	Similar to 1 4-dihydroxy-2-naphthoate octaprenyltransferase	8e-19	[Bacillus subtilis subsp. subtilis str. 168]
EFX47143	Similar to two-component sensor histidine kinase [LytT]	0	[Bacillus subtilis subsp. subtilis str. 168]
EFX47142	Similar to two-component response regulator [LytS]	4e-76	[Bacillus subtilis subsp. subtilis str. 168]
EFX47141	Similar to murein hydrolase regulator LrgA	9e-31	[Bacillus subtilis subsp. subtilis str. 168]
EFX47140	Similar to antiholin-like protein LrgB	3e-78	[Bacillus subtilis subsp. subtilis str. 168]
EFX47139	Similar to putative efflux transporter	2e-67	[Bacillus subtilis subsp. subtilis str. 168]
EFX47138	Similar to diacylglycerol glucosyltransferase	4e-42	[Bacillus subtilis subsp. subtilis str. 168]
EFX47137	Similar to putative integral inner membrane protein	6e-80	[Bacillus subtilis subsp. subtilis str. 168]
EFX47136	Similar to transcriptional regulator (LacI family	8e-67	[Bacillus subtilis subsp. subtilis str. 168]
EFX47133	Similar to ribokinase	5e-42	[Bacillus subtilis subsp. subtilis str. 168]
EFX47132	Similar to oligopeptide ABC transporter (permease	8e-07	[Bacillus subtilis subsp. subtilis str. 168]
EFX47131	Similar to oligopeptide ABC transporter (permease	2e-13	[Bacillus subtilis subsp. subtilis str. 168]
EFX47129	Similar to ATP-dependent RNA helicase; cold shock	9e-89	[Bacillus subtilis subsp. subtilis str. 168]
EFX47128	Similar to putative methyl-accepting protein	2e-48	[Bacillus subtilis subsp. subtilis str. 168]
EFX47123	Similar to putative hydrolase	2e-42	[Bacillus subtilis subsp. subtilis str. 168]
EFX47118	Similar to pyridoxal kinase	1e-97	[Bacillus subtilis subsp. subtilis str. 168]
EFX47116	Similar to thiamine/molybdopterin biosynthesis ThiF/MoeB-like protein	6e-71	[Bacillus subtilis subsp. subtilis str. 168]
EFX47115	Similar to molybdopterin synthase (large subunit	3e-40	[Bacillus subtilis subsp. subtilis str. 168]
EFX47114	Similar to two-component sensor histidine kinase	2e-27	[Bacillus subtilis subsp. subtilis str. 168]
EFX47113	Similar to two-component response regulator	2e-39	[Bacillus subtilis subsp. subtilis str. 168]
EFX47111	Similar to nitrite extrusion permease	1e-117	[Bacillus subtilis subsp. subtilis str. 168]
EFX47110	Similar to molybdenum cofactor biosynthesis protein A	7e-33	[Bacillus subtilis subsp. subtilis str. 168]
EFX47109	Similar to molybdene to molybdopterin ligation enzyme	5e-88	[Bacillus subtilis subsp. subtilis str. 168]
EFX47108	Similar to molybdopterin-guanine dinucleotide biosynthesis protein B	4e-13	[Bacillus subtilis subsp. subtilis str. 168]
EFX47107	Similar to molybdopterin-guanine dinucleotide biosynthesis protein A	7e-10	[Bacillus subtilis subsp. subtilis str. 168]
EFX47106	Similar to nitrate reductase (alpha subunit	0	[Bacillus subtilis subsp. subtilis str. 168]
EFX47105	Similar to nitrate reductase (beta subunit	0	[Bacillus subtilis subsp. subtilis str. 168]
EFX47104	Similar to nitrate reductase (protein J	1e-19	[Bacillus subtilis subsp. subtilis str. 168]
EFX47103	Similar to nitrate reductase (gamma subunit	1e-48	[Bacillus subtilis subsp. subtilis str. 168]
EFX47102	Similar to putative permease	1e-77	[Bacillus subtilis subsp. subtilis str. 168]
EFX47101	Similar to putative ABC transporter (ATP-binding protein	6e-76	[Bacillus subtilis subsp. subtilis str. 168]
EFX47100	Similar to putative efflux permease	1e-26	[Bacillus subtilis subsp. subtilis str. 168]
EFX47094	Similar to branched-chain amino acid transporter	1e-23	[Bacillus subtilis subsp. subtilis str. 168]
EFX47092	Similar to putative integral inner membrane protein	2e-26	[Bacillus subtilis subsp. subtilis str. 168]
EFX47088	Similar to transcriptional regulator (DeoR family	8e-13	[Bacillus subtilis subsp. subtilis str. 168]
EFX47087	Similar to metal-dependent hydrolase	2e-57	[Bacillus subtilis subsp. subtilis str. 168]
EFX47086	Similar to hypothetical protein BSU32390	3e-91	[Bacillus subtilis subsp. subtilis str. 168]
EFX47082	Similar to ABC transporter (ATP-binding protein	1e-21	[Bacillus subtilis subsp. subtilis str. 168]
EFX47081	Similar to glyoxal/methylglyoxal reductase	2e-77	[Bacillus subtilis subsp. subtilis str. 168]
EFX47080	Similar to ABC transporter (ATP-binding protein involved in the signalling pathway that activates KinA during sporulation initiation	0	[Bacillus subtilis subsp. subtilis str. 168]
EFX47079	Similar to ABC transporter (ATP-binding protein involved in the signalling pathway that activates KinA during sporulation initiation	0	[Bacillus subtilis subsp. subtilis str. 168]
EFX47078	Similar to threonine dehydratase	1e-155	[Bacillus subtilis subsp. subtilis str. 168]
EFX47077	Similar to putative lipoprotein	5e-72	[Bacillus subtilis subsp. subtilis str. 168]
EFX47076	Similar to putative carbohydrate ABC transporter (ATP-binding protein	0	[Bacillus subtilis subsp. subtilis str. 168]
EFX47075	Similar to putative permease of ABC transporter	2e-71	[Bacillus subtilis subsp. subtilis str. 168]
EFX47074	Similar to putative permease of ABC transporter	4e-79	[Bacillus subtilis subsp. subtilis str. 168]
EFX47072	Similar to galactokinase	1e-102	[Bacillus subtilis subsp. subtilis str. 168]
EFX47070	Similar to galactose-1-phosphate uridylyltransferase	1e-110	[Bacillus subtilis subsp. subtilis str. 168]
EFX47069	Similar to galactose-1-phosphate uridylyltransferase	4e-14	[Bacillus subtilis subsp. subtilis str. 168]
EFX47067	Similar to putative amidohydrolase	3e-77	[Bacillus subtilis subsp. subtilis str. 168]
EFX47065	Similar to putative lysine decarboxylase	1e-87	[Bacillus subtilis subsp. subtilis str. 168]
EFX47063	Similar to hypothetical protein BSU00290	5e-39	[Bacillus subtilis subsp. subtilis str. 168]
EFX47062	Similar to hypothetical protein BSU00300	1e-14	[Bacillus subtilis subsp. subtilis str. 168]
EFX47061	Similar to DNA polymerase III subunit delta'	2e-52	[Bacillus subtilis subsp. subtilis str. 168]
EFX47060	Similar to hypothetical protein BSU00320	1e-106	[Bacillus subtilis subsp. subtilis str. 168]
EFX47059	Similar to DNA replication intiation control protein YabA	1e-20	[Bacillus subtilis subsp. subtilis str. 168]
EFX47058	Similar to putative methyltransferase	2e-76	[Bacillus subtilis subsp. subtilis str. 168]
EFX47057	Similar to putative methyltransferase	2e-66	[Bacillus subtilis subsp. subtilis str. 168]
EFX47056	Similar to transcriptional regulator for transition state genes	2e-19	[Bacillus subtilis subsp. subtilis str. 168]
EFX47055	Similar to putative metal-dependent phosphohydrolase	1e-127	[Bacillus subtilis subsp. subtilis str. 168]
EFX47054	Similar to metal-dependent DNase	8e-98	[Bacillus subtilis subsp. subtilis str. 168]
EFX47053	Similar to ABC transporter (membrane protein	9e-33	[Bacillus subtilis subsp. subtilis str. 168]
EFX47052	Similar to ABC transporter (ATP-binding protein	2e-74	[Bacillus subtilis subsp. subtilis str. 168]
EFX47051	Similar to putative cell wall shaping enzyme	4e-45	[Bacillus subtilis subsp. subtilis str. 168]
EFX47050	Similar to ribonuclease M5	8e-43	[Bacillus subtilis subsp. subtilis str. 168]
EFX47049	Similar to dimethyladenosine 16S ribosomal RNA transferase	9e-92	[Bacillus subtilis subsp. subtilis str. 168]
EFX47048	Similar to sporulation-specific protease	3e-50	[Bacillus subtilis subsp. subtilis str. 168]
EFX47047	Similar to hypothetical protein BSU00440	4e-25	[Bacillus subtilis subsp. subtilis str. 168]
EFX47046	Similar to small acid-soluble spore protein (alpha/beta-type SASP	5e-09	[Bacillus subtilis subsp. subtilis str. 168]
EFX47045	Similar to 4-diphosphocytidyl-2-C-methyl-D-erythritol kinase	6e-94	[Bacillus subtilis subsp. subtilis str. 168]
EFX47044	Similar to pur operon repressor	1e-87	[Bacillus subtilis subsp. subtilis str. 168]
EFX47043	Similar to putative enzyme resulting in alteration of gene expression	6e-42	[Bacillus subtilis subsp. subtilis str. 168]
EFX47042	Similar to regulatory protein SpoVG	5e-32	[Bacillus subtilis subsp. subtilis str. 168]
EFX47041	Similar to UDP-N-acetylglucosamine pyrophosphorylase	1e-149	[Bacillus subtilis subsp. subtilis str. 168]
EFX47040	Similar to 50S ribosomal protein L25/general stress protein Ctc	2e-23	[Bacillus subtilis subsp. subtilis str. 168]
EFX47037	Similar to transcription-repair coupling factor	0	[Bacillus subtilis subsp. subtilis str. 168]
EFX47036	Similar to molecular chaperone lipoprotein	3e-10	[Bacillus subtilis subsp. subtilis str. 168]
EFX47035	Similar to transcriptional regulator	4e-54	[Bacillus subtilis subsp. subtilis str. 168]
EFX47034	Similar to putative exporter	3e-42	[Bacillus subtilis subsp. subtilis str. 168]
EFX47033	Similar to putative fusion methylase and nucleotide pyrophosphohydrolase	1e-112	[Bacillus subtilis subsp. subtilis str. 168]
EFX47032	Similar to non-specific DNA-binding protein HBsu; signal recognition particle-like (SRP component	1e-20	[Bacillus subtilis subsp. subtilis str. 168]
EFX47031	Similar to putative ribosomal RNA binding protein; heat shock protein	2e-21	[Bacillus subtilis subsp. subtilis str. 168]
EFX47030	Similar to spore protein involved in the shaping of the spore coat	8e-19	[Bacillus subtilis subsp. subtilis str. 168]
EFX47029	Similar to membrane protein of the forespore	3e-10	[Bacillus subtilis subsp. subtilis str. 168]
EFX47028	Similar to hypothetical protein BSU00630	5e-32	[Bacillus subtilis subsp. subtilis str. 168]
EFX47027	Similar to serine phosphatase	0	[Bacillus subtilis subsp. subtilis str. 168]
EFX47026	Similar to hypothetical protein BSU00650	7e-41	[Bacillus subtilis subsp. subtilis str. 168]
EFX47025	Similar to putative serine/threonine-protein kinase	2e-49	[Bacillus subtilis subsp. subtilis str. 168]
EFX47024	Similar to tRNAile lysidine synthetase	6e-75	[Bacillus subtilis subsp. subtilis str. 168]
EFX47023	Similar to hypoxanthine-guanine phosphoribosyltransferase	2e-53	[Bacillus subtilis subsp. subtilis str. 168]
EFX47022	Similar to cell-division protein and general stress protein (class III heat-shock	0	[Bacillus subtilis subsp. subtilis str. 168]
EFX47021	Similar to quinolinate synthetase	1e-40	[Bacillus subtilis subsp. subtilis str. 168]
EFX47020	Similar to L-aspartate oxidase	1e-84	[Bacillus subtilis subsp. subtilis str. 168]
EFX47019	Similar to nicotinate-nucleotide pyrophosphorylase	4e-59	[Bacillus subtilis subsp. subtilis str. 168]
EFX47018	Similar to pantothenate kinase	1e-90	[Bacillus subtilis subsp. subtilis str. 168]
EFX47017	Similar to Hsp33-like chaperonin	1e-77	[Bacillus subtilis subsp. subtilis str. 168]
EFX47016	Similar to putative protein secretion PrsA homolog	5e-25	[Bacillus subtilis subsp. subtilis str. 168]
EFX47015	Similar to cysteine synthase	1e-102	[Bacillus subtilis subsp. subtilis str. 168]
EFX47014	Similar to 4-amino-4-deoxychorismate synthase (para-aminobenzoate synthase	1e-113	[Bacillus subtilis subsp. subtilis str. 168]
EFX47013	Similar to para-aminobenzoate/anthranilate synthase glutamine amidotransferase component II	4e-78	[Bacillus subtilis subsp. subtilis str. 168]
EFX47012	Similar to 4-amino-4-deoxychorismate lyase	2e-53	[Bacillus subtilis subsp. subtilis str. 168]
EFX47011	Similar to dihydropteroate synthase	7e-88	[Bacillus subtilis subsp. subtilis str. 168]
EFX47010	Similar to dihydroneopterin aldolase	7e-34	[Bacillus subtilis subsp. subtilis str. 168]
EFX47009	Similar to 7 8-dihydro-6-hydroxymethylpterin pyrophosphokinase	6e-42	[Bacillus subtilis subsp. subtilis str. 168]
EFX47008	Similar to tRNA-dihydrouridine synthase B	1e-129	[Bacillus subtilis subsp. subtilis str. 168]
EFX47007	Similar to transcription elongation factor GreA	3e-30	[Bacillus subtilis subsp. subtilis str. 168]
EFX47006	Similar to lysyl-tRNA synthetase	0	[Bacillus subtilis subsp. subtilis str. 168]
EFX47005	Similar to transcriptional regulator	1e-06	[Bacillus subtilis subsp. subtilis str. 168]
EFX47004	Similar to activator of protein kinase McsB	1e-45	[Bacillus subtilis subsp. subtilis str. 168]
EFX47003	Similar to ATP:guanido phosphotransferase	1e-112	[Bacillus subtilis subsp. subtilis str. 168]
EFX47002	Similar to class III stress response-related ATPase AAA+ superfamily	0	[Bacillus subtilis subsp. subtilis str. 168]
EFX47001	Similar to DNA repair protein RadA	1e-177	[Bacillus subtilis subsp. subtilis str. 168]
EFX47000	Similar to DNA integrity scanning protein DisA	1e-113	[Bacillus subtilis subsp. subtilis str. 168]
EFX46999	Similar to phosphatidylserine synthase	4e-26	[Bacillus subtilis subsp. subtilis str. 168]
EFX46997	Similar to hypothetical protein BSU00890	1e-102	[Bacillus subtilis subsp. subtilis str. 168]
EFX46996	Similar to 2-C-methyl-D-erythritol 4-phosphate cytidylyltransferase	3e-47	[Bacillus subtilis subsp. subtilis str. 168]
EFX46995	Similar to 2-C-methyl-D-erythritol 2 4-cyclodiphosphate synthase	3e-53	[Bacillus subtilis subsp. subtilis str. 168]
EFX46994	Similar to glutamyl-tRNA synthetase	1e-177	[Bacillus subtilis subsp. subtilis str. 168]
EFX46993	Similar to serine acetyltransferase	2e-73	[Bacillus subtilis subsp. subtilis str. 168]
EFX46992	Similar to cysteinyl-tRNA synthetase	1e-150	[Bacillus subtilis subsp. subtilis str. 168]
EFX46991	Similar to ribonuclease for 23S RNA maturation	5e-25	[Bacillus subtilis subsp. subtilis str. 168]
EFX46990	Similar to 23S rRNA methyltransferase	5e-84	[Bacillus subtilis subsp. subtilis str. 168]
EFX46989	Similar to putative ribonuclease with PIN and NYN domains	9e-33	[Bacillus subtilis subsp. subtilis str. 168]
EFX46988	Similar to RNA polymerase factor sigma-70	4e-81	[Bacillus subtilis subsp. subtilis str. 168]
EFX46987	Similar to transcription antitermination protein NusG	2e-55	[Bacillus subtilis subsp. subtilis str. 168]
EFX46986	Similar to 50S ribosomal protein L11	1e-54	[Bacillus subtilis subsp. subtilis str. 168]
EFX46985	Similar to 50S ribosomal protein L1	9e-72	[Bacillus subtilis subsp. subtilis str. 168]
EFX46984	Similar to 50S ribosomal protein L10	9e-45	[Bacillus subtilis subsp. subtilis str. 168]
EFX46983	Similar to 50S ribosomal protein L7/L12	9e-18	[Bacillus subtilis subsp. subtilis str. 168]
EFX46982	Similar to ribosomal RNA methyltransferase	2e-59	[Bacillus subtilis subsp. subtilis str. 168]
EFX46981	Similar to DNA-directed RNA polymerase subunit beta	0	[Bacillus subtilis subsp. subtilis str. 168]
EFX46980	Similar to DNA-directed RNA polymerase subunit beta'	0	[Bacillus subtilis subsp. subtilis str. 168]
EFX46979	Similar to putative ribosomal protein L7Ae-like	5e-10	[Bacillus subtilis subsp. subtilis str. 168]
EFX46978	Similar to 30S ribosomal protein S12	4e-60	[Bacillus subtilis subsp. subtilis str. 168]
EFX46977	Similar to 30S ribosomal protein S7	3e-66	[Bacillus subtilis subsp. subtilis str. 168]
EFX46976	Similar to elongation factor G	0	[Bacillus subtilis subsp. subtilis str. 168]
EFX46975	Similar to elongation factor Tu	1e-120	[Bacillus subtilis subsp. subtilis str. 168]
EFX46974	Similar to 30S ribosomal protein S10	5e-44	[Bacillus subtilis subsp. subtilis str. 168]
EFX46973	Similar to 50S ribosomal protein L3	5e-75	[Bacillus subtilis subsp. subtilis str. 168]
EFX46972	Similar to 50S ribosomal protein L4	8e-78	[Bacillus subtilis subsp. subtilis str. 168]
EFX46971	Similar to 50S ribosomal protein L23	8e-24	[Bacillus subtilis subsp. subtilis str. 168]
EFX46970	Similar to 50S ribosomal protein L2	1e-111	[Bacillus subtilis subsp. subtilis str. 168]
EFX46969	Similar to 30S ribosomal protein S19	6e-38	[Bacillus subtilis subsp. subtilis str. 168]
EFX46968	Similar to 50S ribosomal protein L22	1e-35	[Bacillus subtilis subsp. subtilis str. 168]
EFX46967	Similar to 30S ribosomal protein S3	5e-84	[Bacillus subtilis subsp. subtilis str. 168]
EFX46966	Similar to 50S ribosomal protein L16	2e-56	[Bacillus subtilis subsp. subtilis str. 168]
EFX46965	Similar to 30S ribosomal protein S17	9e-25	[Bacillus subtilis subsp. subtilis str. 168]
EFX46964	Similar to 50S ribosomal protein L14	2e-47	[Bacillus subtilis subsp. subtilis str. 168]
EFX46963	Similar to 50S ribosomal protein L24	2e-29	[Bacillus subtilis subsp. subtilis str. 168]
EFX46962	Similar to 50S ribosomal protein L5	2e-72	[Bacillus subtilis subsp. subtilis str. 168]
EFX46961	Similar to 30S ribosomal protein S8	4e-55	[Bacillus subtilis subsp. subtilis str. 168]
EFX46960	Similar to 50S ribosomal protein L6	4e-58	[Bacillus subtilis subsp. subtilis str. 168]
EFX46959	Similar to 50S ribosomal protein L18	2e-40	[Bacillus subtilis subsp. subtilis str. 168]
EFX46958	Similar to 30S ribosomal protein S5	5e-60	[Bacillus subtilis subsp. subtilis str. 168]
EFX46957	Similar to 50S ribosomal protein L30	5e-13	[Bacillus subtilis subsp. subtilis str. 168]
EFX46956	Similar to 50S ribosomal protein L15	2e-16	[Bacillus subtilis subsp. subtilis str. 168]
EFX46955	Similar to preprotein translocase subunit SecY	1e-117	[Bacillus subtilis subsp. subtilis str. 168]
EFX46954	Similar to adenylate kinase	3e-72	[Bacillus subtilis subsp. subtilis str. 168]
EFX46953	Similar to methionine aminopeptidase	1e-100	[Bacillus subtilis subsp. subtilis str. 168]
EFX46952	Similar to putative ribosomal protein	9e-11	[Bacillus subtilis subsp. subtilis str. 168]
EFX46951	Similar to translation initiation factor IF-1	2e-31	[Bacillus subtilis subsp. subtilis str. 168]
EFX46950	Similar to 30S ribosomal protein S13	8e-41	[Bacillus subtilis subsp. subtilis str. 168]
EFX46949	Similar to 30S ribosomal protein S11	9e-42	[Bacillus subtilis subsp. subtilis str. 168]
EFX46948	Similar to DNA-directed RNA polymerase subunit alpha	1e-121	[Bacillus subtilis subsp. subtilis str. 168]
EFX46947	Similar to 50S ribosomal protein L17	5e-36	[Bacillus subtilis subsp. subtilis str. 168]
EFX46946	Similar to tRNA pseudouridine synthase A	1e-63	[Bacillus subtilis subsp. subtilis str. 168]
EFX46945	Similar to 50S ribosomal protein L13	7e-50	[Bacillus subtilis subsp. subtilis str. 168]
EFX46944	Similar to 30S ribosomal protein S9	2e-44	[Bacillus subtilis subsp. subtilis str. 168]
EFX46943	Similar to gamma-D-glutamate-meso-diaminopimelate muropeptidase (major autolysin	6e-23	[Bacillus subtilis subsp. subtilis str. 168]
EFX46942	Similar to putative phospho-adenylylsulfate sulfotransferase	5e-58	[Bacillus subtilis subsp. subtilis str. 168]
EFX46941	Similar to sulfate adenylyltransferase	1e-141	[Bacillus subtilis subsp. subtilis str. 168]
EFX46940	Similar to N-acetylmuramoyl-L-alanine amidase	4e-52	[Bacillus subtilis subsp. subtilis str. 168]
EFX46939	Similar to Mrp family regulator	1e-81	[Bacillus subtilis subsp. subtilis str. 168]
EFX46938	Similar to lipoprotein with a role in spores' rapid response to nutrient germinants	4e-12	[Bacillus subtilis subsp. subtilis str. 168]
EFX46937	Similar to polysaccharide deacetylase involved in sporulation	1e-57	[Bacillus subtilis subsp. subtilis str. 168]
EFX46932	Similar to shikimate kinase	6e-19	[Bacillus subtilis subsp. subtilis str. 168]
EFX46930	Similar to integral membrane protein possibly involved in chromosome condensation	2e-07	[Bacillus subtilis subsp. subtilis str. 168]
EFX46929	Similar to 3-phosphoshikimate 1-carboxyvinyltransferase	3e-33	[Bacillus subtilis subsp. subtilis str. 168]
EFX46928	Similar to putative hydrolase	2e-30	[Bacillus subtilis subsp. subtilis str. 168]
EFX46927	Similar to putative CoA-binding protein	8e-36	[Bacillus subtilis subsp. subtilis str. 168]
EFX46926	Similar to putative hydrolase	1e-11	[Bacillus subtilis subsp. subtilis str. 168]
EFX46925	Similar to putative sulfur carrier	2e-42	[Bacillus subtilis subsp. subtilis str. 168]
EFX46924	Similar to molybdenum cofactor biosynthesis protein A	4e-43	[Bacillus subtilis subsp. subtilis str. 168]
EFX46922	Similar to integral inner membrane protein	6e-16	[Bacillus subtilis subsp. subtilis str. 168]
EFX46920	Similar to two-component sensor histidine kinase [YvqC] sensing cell wall stress	9e-58	[Bacillus subtilis subsp. subtilis str. 168]
EFX46919	Similar to two-component response regulator [YvqE] responding to cell wall stress	2e-62	[Bacillus subtilis subsp. subtilis str. 168]
EFX46916	Similar to glucose-6-phosphate 1-dehydrogenase	1e-155	[Bacillus subtilis subsp. subtilis str. 168]
EFX46915	Similar to two-component response regulator [YvcQ]	1e-73	[Bacillus subtilis subsp. subtilis str. 168]
EFX46914	Similar to two-component sensor histidine kinase [YvcP]	1e-73	[Bacillus subtilis subsp. subtilis str. 168]
EFX46910	Similar to two-component sensor histidine kinase [YesN]	4e-25	[Bacillus subtilis subsp. subtilis str. 168]
EFX46909	Similar to two-component response regulator [YesM]	4e-23	[Bacillus subtilis subsp. subtilis str. 168]
EFX46907	Similar to putative permease	4e-46	[Bacillus subtilis subsp. subtilis str. 168]
EFX46906	Similar to putative ABC transporter (permease	4e-52	[Bacillus subtilis subsp. subtilis str. 168]
EFX46905	Similar to lipoprotein	9e-06	[Bacillus subtilis subsp. subtilis str. 168]
EFX46904	Similar to putative ABC transporter (ATP-binding protein	7e-88	[Bacillus subtilis subsp. subtilis str. 168]
EFX46903	Similar to putative ABC transporter (permease	2e-91	[Bacillus subtilis subsp. subtilis str. 168]
EFX46900	Similar to spore coat protein	4e-44	[Bacillus subtilis subsp. subtilis str. 168]
EFX46899	Similar to spore coat associated protein	5e-19	[Bacillus subtilis subsp. subtilis str. 168]
EFX46898	Similar to small acid-soluble spore protein SspI	1e-07	[Bacillus subtilis subsp. subtilis str. 168]
EFX46897	Similar to potassium uptake protein	4e-61	[Bacillus subtilis subsp. subtilis str. 168]
EFX46896	Similar to putative RNA methylase	1e-42	[Bacillus subtilis subsp. subtilis str. 168]
EFX46895	Similar to cysteine synthase	5e-78	[Bacillus subtilis subsp. subtilis str. 168]
EFX46894	Similar to hypothetical protein BSU14071	5e-18	[Bacillus subtilis subsp. subtilis str. 168]
EFX46877	Similar to methyl-accepting chemotaxis protein	2e-20	[Bacillus subtilis subsp. subtilis str. 168]
EFX46876	Similar to hypothetical protein BSU18050	6e-27	[Bacillus subtilis subsp. subtilis str. 168]
EFX46875	Similar to putative monooxygenase	2e-23	[Bacillus subtilis subsp. subtilis str. 168]
EFX46874	Similar to synthesis of sporulation killing factor A	1e-123	[Bacillus subtilis subsp. subtilis str. 168]
EFX46873	Similar to sporulation killing factor biosynthesis and export	2e-86	[Bacillus subtilis subsp. subtilis str. 168]
EFX46872	Similar to sporulation killing factor biosynthesis and export; ABC transporter (binding protein	5e-72	[Bacillus subtilis subsp. subtilis str. 168]
EFX46871	Similar to sporulation killing factor biosynthesis and export; ABC transporter (permease	1e-23	[Bacillus subtilis subsp. subtilis str. 168]
EFX46870	Similar to sporulation killing factor biosynthesis and export	7e-18	[Bacillus subtilis subsp. subtilis str. 168]
EFX46867	Similar to hypothetical protein BSU34510	4e-10	[Bacillus subtilis subsp. subtilis str. 168]
EFX46866	Similar to LexA repressor	8e-08	[Bacillus subtilis subsp. subtilis str. 168]
EFX46865	Similar to putative phage integrase	9e-06	[Bacillus subtilis subsp. subtilis str. 168]
EFX46864	Similar to putative phage integrase	4e-12	[Bacillus subtilis subsp. subtilis str. 168]
EFX46863	Similar to NADPH-FMN oxidoreductase (nitroreductase	1e-85	[Bacillus subtilis subsp. subtilis str. 168]
EFX46862	Similar to glutamate dehydrogenase	1e-120	[Bacillus subtilis subsp. subtilis str. 168]
EFX46861	Similar to two-component sensor histidine kinase	2e-30	[Bacillus subtilis subsp. subtilis str. 168]
EFX46860	Similar to putative ABC transporter (ATP-binding protein	3e-15	[Bacillus subtilis subsp. subtilis str. 168]
EFX46859	Similar to hypothetical protein BSU23700	4e-09	[Bacillus subtilis subsp. subtilis str. 168]
EFX46858	Similar to DNA polymerase IV	1e-141	[Bacillus subtilis subsp. subtilis str. 168]
EFX46857	Similar to arsenite efflux transporter	1e-143	[Bacillus subtilis subsp. subtilis str. 168]
EFX46856	Similar to transcriptional regulator (metals sensing ArsR-SmtB repressors family	2e-16	[Bacillus subtilis subsp. subtilis str. 168]
EFX46855	Similar to transcriptional regulator (multiple metal-sensing ArsR-SmtB transcriptional repressors family	7e-17	[Bacillus subtilis subsp. subtilis str. 168]
EFX46854	Similar to Zn transporter	1e-105	[Bacillus subtilis subsp. subtilis str. 168]
EFX46853	Similar to two-component response regulator	2e-47	[Bacillus subtilis subsp. subtilis str. 168]
EFX46852	Similar to two-component sensor histidine kinase	4e-39	[Bacillus subtilis subsp. subtilis str. 168]
EFX46850	Similar to putative ABC transporter (ATP-binding protein	4e-43	[Bacillus subtilis subsp. subtilis str. 168]
EFX46844	Similar to surfactin synthetase	1e-124	[Bacillus subtilis subsp. subtilis str. 168]
EFX46843	Similar to putative transcriptional regulator (TetR/AcrR family	1e-38	[Bacillus subtilis subsp. subtilis str. 168]
EFX46842	Similar to hypothetical protein BSU34490	2e-16	[Bacillus subtilis subsp. subtilis str. 168]
EFX46841	Similar to hypothetical protein BSU34500	1e-21	[Bacillus subtilis subsp. subtilis str. 168]
EFX46839	Similar to site-specific tyrosine recombinase XerC	9e-19	[Bacillus subtilis subsp. subtilis str. 168]
EFX46838	Similar to cold-shock protein molecular chaperone RNA-helicase co-factor	2e-20	[Bacillus subtilis subsp. subtilis str. 168]
EFX46837	Similar to non-specific DNA-binding protein HBsu; signal recognition particle-like (SRP component	1e-22	[Bacillus subtilis subsp. subtilis str. 168]
EFX46836	Similar to putative membrane hydrolase	3e-55	[Bacillus subtilis subsp. subtilis str. 168]
EFX46835	Similar to putative membrane hydrolase	3e-55	[Bacillus subtilis subsp. subtilis str. 168]
EFX46834	Similar to putative aminohydrolase	1e-11	[Bacillus subtilis subsp. subtilis str. 168]
EFX46833	Similar to glutamine ABC transporter (permease	1e-53	[Bacillus subtilis subsp. subtilis str. 168]
EFX46832	Similar to glutamine ABC transporter (permease	1e-57	[Bacillus subtilis subsp. subtilis str. 168]
EFX46831	Similar to glutamine ABC transporter (glutamine-binding lipoprotein	9e-76	[Bacillus subtilis subsp. subtilis str. 168]
EFX46830	Similar to glutamine ABC transporter (ATP-binding protein	1e-107	[Bacillus subtilis subsp. subtilis str. 168]
EFX46829	Similar to hypothetical protein BSU29760	1e-13	[Bacillus subtilis subsp. subtilis str. 168]
EFX46827	Similar to long chain acyl-CoA ligase (degradative	1e-157	[Bacillus subtilis subsp. subtilis str. 168]
EFX46826	Similar to acyl-CoA dehydrogenase (FAD dependent	0	[Bacillus subtilis subsp. subtilis str. 168]
EFX46825	Similar to acetyl-CoA acetyltransferase	1e-137	[Bacillus subtilis subsp. subtilis str. 168]
EFX46824	Similar to enoyl-CoA hydratase / 3-hydroxyacyl-CoA dehydrogenase	0	[Bacillus subtilis subsp. subtilis str. 168]
EFX46823	Similar to putative iron-sulphur-binding reductase	0	[Bacillus subtilis subsp. subtilis str. 168]
EFX46822	Similar to transcriptional regulator of fatty acids degradation (TetR/AcrR family	7e-44	[Bacillus subtilis subsp. subtilis str. 168]
EFX46821	Similar to electron transfer flavoprotein (beta subunit	1e-68	[Bacillus subtilis subsp. subtilis str. 168]
EFX46820	Similar to electron transfer flavoprotein (alpha subunit	1e-90	[Bacillus subtilis subsp. subtilis str. 168]
EFX46819	Similar to transcriptional regulator (LacI family	8e-11	[Bacillus subtilis subsp. subtilis str. 168]
EFX46818	Similar to hypoxanthine/guanine permease	5e-94	[Bacillus subtilis subsp. subtilis str. 168]
EFX46816	Similar to putative molybdenum transport permease	6e-12	[Bacillus subtilis subsp. subtilis str. 168]
EFX46815	Similar to putative molybdenum transport permease	2e-17	[Bacillus subtilis subsp. subtilis str. 168]
EFX46813	Similar to putative acyl-CoA hydrolase	7e-32	[Bacillus subtilis subsp. subtilis str. 168]
EFX46812	Similar to putative activator of nitric oxide reductase	2e-23	[Bacillus subtilis subsp. subtilis str. 168]
EFX46811	Similar to putative integral inner membrane protein	3e-15	[Bacillus subtilis subsp. subtilis str. 168]
EFX46809	Similar to putative oxidoreductase	1e-07	[Bacillus subtilis subsp. subtilis str. 168]
EFX46807	Similar to two-component response regulator [YvqE] responding to cell wall stress	2e-08	[Bacillus subtilis subsp. subtilis str. 168]
EFX46806	Similar to intracellular serine protease	6e-24	[Bacillus subtilis subsp. subtilis str. 168]
EFX46805	Similar to putative ABC transporter (ATP-binding protein	4e-63	[Bacillus subtilis subsp. subtilis str. 168]
EFX46804	Similar to putative ABC transporter (permease	5e-07	[Bacillus subtilis subsp. subtilis str. 168]
EFX46793	Similar to Na+-efflux ABC transporter (ATP-binding protein	2e-17	[Bacillus subtilis subsp. subtilis str. 168]
EFX46791	Similar to heat shock protein 90	0	[Bacillus subtilis subsp. subtilis str. 168]
EFX46785	Similar to transcriptional regulator (LacI family	4e-72	[Bacillus subtilis subsp. subtilis str. 168]
EFX46784	Similar to 5-deoxy-D-glucuronic acid isomerase	1e-77	[Bacillus subtilis subsp. subtilis str. 168]
EFX46783	Similar to putative oxidoreductase	1e-120	[Bacillus subtilis subsp. subtilis str. 168]
EFX46782	Similar to 2-deoxy-5-keto-D-gluconic acid kinase	1e-108	[Bacillus subtilis subsp. subtilis str. 168]
EFX46781	Similar to methylmalonate-semialdehyde dehydrogenase	0	[Bacillus subtilis subsp. subtilis str. 168]
EFX46780	Similar to 3D-(3 5/4-trihydroxycyclohexane-1 2-dione hydrolase	0	[Bacillus subtilis subsp. subtilis str. 168]
EFX46779	Similar to 2-keto-myo-inositol dehydratase	2e-79	[Bacillus subtilis subsp. subtilis str. 168]
EFX46778	Similar to putative dehydrogenase	2e-43	[Bacillus subtilis subsp. subtilis str. 168]
EFX46777	Similar to proline transporter	4e-18	[Bacillus subtilis subsp. subtilis str. 168]
EFX46775	Similar to phosphoribosylaminoimidazole carboxylase I	3e-52	[Bacillus subtilis subsp. subtilis str. 168]
EFX46774	Similar to phosphoribosylaminoimidazole carboxylase ATPase subunit	2e-94	[Bacillus subtilis subsp. subtilis str. 168]
EFX46773	Similar to adenylosuccinate lyase	0	[Bacillus subtilis subsp. subtilis str. 168]
EFX46772	Similar to phosphoribosylaminoimidazole-succinocarboxamide synthase	1e-12	[Bacillus subtilis subsp. subtilis str. 168]
EFX46771	Similar to phosphoribosylformylglycinamidine synthase subunit PurS	1e-18	[Bacillus subtilis subsp. subtilis str. 168]
EFX46770	Similar to phosphoribosylformylglycinamidine synthase I	6e-81	[Bacillus subtilis subsp. subtilis str. 168]
EFX46769	Similar to amidophosphoribosyltransferase	1e-161	[Bacillus subtilis subsp. subtilis str. 168]
EFX46768	Similar to phosphoribosylaminoimidazole synthetase	1e-99	[Bacillus subtilis subsp. subtilis str. 168]
EFX46767	Similar to phosphoribosylglycinamide formyltransferase	1e-56	[Bacillus subtilis subsp. subtilis str. 168]
EFX46766	Similar to bifunctional phosphoribosylaminoimidazolecarboxamide formyltransferase/IMP cyclohydrolase	1e-66	[Bacillus subtilis subsp. subtilis str. 168]
EFX46765	Similar to bifunctional phosphoribosylaminoimidazolecarboxamide formyltransferase/IMP cyclohydrolase	5e-91	[Bacillus subtilis subsp. subtilis str. 168]
EFX46764	Similar to phosphoribosylamine--glycine ligase	1e-113	[Bacillus subtilis subsp. subtilis str. 168]
EFX46763	Similar to putative NTP pyrophosphohydrolase	1e-06	[Bacillus subtilis subsp. subtilis str. 168]
EFX46762	Similar to hypothetical protein BSU31500	5e-29	[Bacillus subtilis subsp. subtilis str. 168]
EFX46761	Similar to putative lipoprotein	1e-49	[Bacillus subtilis subsp. subtilis str. 168]
EFX46759	Similar to hypothetical protein BSU06580	3e-32	[Bacillus subtilis subsp. subtilis str. 168]
EFX46758	Similar to sirohydrochlorin ferrochelatase	5e-06	[Bacillus subtilis subsp. subtilis str. 168]
EFX46757	Similar to putative lipid kinase	2e-90	[Bacillus subtilis subsp. subtilis str. 168]
EFX46756	Similar to putative RNA methyltransferase	1e-124	[Bacillus subtilis subsp. subtilis str. 168]
EFX46752	Similar to metabolite permease	9e-44	[Bacillus subtilis subsp. subtilis str. 168]
EFX46750	Similar to putative deacetylase	2e-10	[Bacillus subtilis subsp. subtilis str. 168]
EFX46749	Similar to hypothetical protein BSU08700	4e-37	[Bacillus subtilis subsp. subtilis str. 168]
EFX46748	Similar to major catalase in spores	1e-82	[Bacillus subtilis subsp. subtilis str. 168]
EFX46745	Similar to transcriptional regulator (LacI family	5e-44	[Bacillus subtilis subsp. subtilis str. 168]
EFX46744	Similar to putative carbohydrate kinase	4e-93	[Bacillus subtilis subsp. subtilis str. 168]
EFX46742	Similar to two-component response regulator [YcbM]	1e-30	[Bacillus subtilis subsp. subtilis str. 168]
EFX46741	Similar to DNA topoisomerase III	1e-180	[Bacillus subtilis subsp. subtilis str. 168]
EFX46740	Similar to metalloregulation DNA-binding stress protein	2e-34	[Bacillus subtilis subsp. subtilis str. 168]
EFX46739	Similar to glycolate oxidase subunit	1e-155	[Bacillus subtilis subsp. subtilis str. 168]
EFX46738	Similar to glycolate oxidase iron-sulfur subunit	1e-121	[Bacillus subtilis subsp. subtilis str. 168]
EFX46737	Similar to putative transcriptional regulator	2e-48	[Bacillus subtilis subsp. subtilis str. 168]
EFX46736	Similar to putative exported polysaccharide deacetylase lipoprotein	7e-14	[Bacillus subtilis subsp. subtilis str. 168]
EFX46735	Similar to glutamine transporter	1e-143	[Bacillus subtilis subsp. subtilis str. 168]
EFX46734	Similar to putative oxidoreductase	2e-20	[Bacillus subtilis subsp. subtilis str. 168]
EFX46732	Similar to spore germination receptor subunit	3e-08	[Bacillus subtilis subsp. subtilis str. 168]
EFX46731	Similar to putative spore germination integral inner membrane protein	5e-16	[Bacillus subtilis subsp. subtilis str. 168]
EFX46730	Similar to spore germination receptor subunit	8e-94	[Bacillus subtilis subsp. subtilis str. 168]
EFX46728	Similar to alkyl hydroperoxide reductase (large subunit	0	[Bacillus subtilis subsp. subtilis str. 168]
EFX46727	Similar to alkyl hydroperoxide reductase (small subunit	1e-85	[Bacillus subtilis subsp. subtilis str. 168]
EFX46724	Similar to putative transcriptional regulator (LysR family	4e-45	[Bacillus subtilis subsp. subtilis str. 168]
EFX46715	Similar to putative membrane bound transcriptional regulator (AraC/XylS family	2e-12	[Bacillus subtilis subsp. subtilis str. 168]
EFX46713	Similar to maltose O-acetyltransferase	3e-12	[Bacillus subtilis subsp. subtilis str. 168]
EFX46710	Similar to spore coat associated protein	9e-14	[Bacillus subtilis subsp. subtilis str. 168]
EFX46708	Similar to small multidrug efflux transporter	2e-15	[Bacillus subtilis subsp. subtilis str. 168]
EFX46703	Similar to fructose-bisphosphate aldolase	3e-65	[Bacillus subtilis subsp. subtilis str. 168]
EFX46702	Similar to D-alanyl-D-alanine carboxypeptidase (penicillin-binding protein 5*	7e-36	[Bacillus subtilis subsp. subtilis str. 168]
EFX46701	Similar to putative 4-hydroxyphenylacetate-3-hydroxylase	1e-122	[Bacillus subtilis subsp. subtilis str. 168]
EFX46700	Similar to replication terminator protein	2e-23	[Bacillus subtilis subsp. subtilis str. 168]
EFX46697	Similar to putative anionic nitroalkane dioxygenase	9e-42	[Bacillus subtilis subsp. subtilis str. 168]
EFX46696	Similar to spermine/spermidine acetyltransferase	3e-25	[Bacillus subtilis subsp. subtilis str. 168]
EFX46695	Similar to hypothetical protein BSU07735	2e-19	[Bacillus subtilis subsp. subtilis str. 168]
EFX46694	Similar to arabinogalactan oligomer permease	1e-61	[Bacillus subtilis subsp. subtilis str. 168]
EFX46693	Similar to arabinogalactan oligomer permease	5e-11	[Bacillus subtilis subsp. subtilis str. 168]
EFX46691	Similar to maltose/maltodextrin-binding lipoprotein	7e-43	[Bacillus subtilis subsp. subtilis str. 168]
EFX46690	Similar to transcriptional regulator (Lacl family	1e-50	[Bacillus subtilis subsp. subtilis str. 168]
EFX46689	Similar to ATP-dependent Clp protease proteolytic subunit	5e-13	[Bacillus subtilis subsp. subtilis str. 168]
EFX46670	Similar to putative holin; skin element	6e-10	[Bacillus subtilis subsp. subtilis str. 168]
EFX46669	Similar to N-acetylmuramoyl-L-alanine amidase	2e-07	[Bacillus subtilis subsp. subtilis str. 168]
EFX46652	Similar to replicative DNA helicase	1e-43	[Bacillus subtilis subsp. subtilis str. 168]
EFX46649	Similar to putative hydrolase	1e-42	[Bacillus subtilis subsp. subtilis str. 168]
EFX46647	Similar to involved in spore cortex synthesis (stage V sporulation	1e-25	[Bacillus subtilis subsp. subtilis str. 168]
EFX46646	Similar to hypothetical protein BSU08980	1e-125	[Bacillus subtilis subsp. subtilis str. 168]
EFX46645	Similar to oligopeptide ABC transporter (ATP-binding protein	6e-07	[Bacillus subtilis subsp. subtilis str. 168]
EFX46641	Similar to hypothetical protein BSU37930	3e-26	[Bacillus subtilis subsp. subtilis str. 168]
EFX46640	Similar to two-component sensor histidine kinase	2e-69	[Bacillus subtilis subsp. subtilis str. 168]
EFX46638	Similar to putative RNA binding protein	4e-29	[Bacillus subtilis subsp. subtilis str. 168]
EFX46637	Similar to azoreductase	8e-54	[Bacillus subtilis subsp. subtilis str. 168]
EFX46636	Similar to methylthioribose-1-phosphate isomerase	2e-69	[Bacillus subtilis subsp. subtilis str. 168]
EFX46635	Similar to methylthioribose kinase	1e-101	[Bacillus subtilis subsp. subtilis str. 168]
EFX46634	Similar to DNA-protecting protein ferritin	3e-42	[Bacillus subtilis subsp. subtilis str. 168]
EFX46632	Similar to sulfur mobilizing ABC protein ATPase	1e-109	[Bacillus subtilis subsp. subtilis str. 168]
EFX46631	Similar to FeS assembly protein SufD	1e-104	[Bacillus subtilis subsp. subtilis str. 168]
EFX46630	Similar to cysteine desulfurase	1e-169	[Bacillus subtilis subsp. subtilis str. 168]
EFX46629	Similar to iron-sulfur cluster assembly scaffold protein	6e-42	[Bacillus subtilis subsp. subtilis str. 168]
EFX46628	Similar to FeS cluster formation protein	0	[Bacillus subtilis subsp. subtilis str. 168]
EFX46621	Similar to cell wall-associated protein precursor	5e-37	[Bacillus subtilis subsp. subtilis str. 168]
EFX46615	Similar to putative transcriptional regulator (GntR family	4e-18	[Bacillus subtilis subsp. subtilis str. 168]
EFX46612	Similar to putative ABC transporter (ATP-binding protein	4e-72	[Bacillus subtilis subsp. subtilis str. 168]
EFX46610	Similar to putative ABC transporter (permease	3e-12	[Bacillus subtilis subsp. subtilis str. 168]
EFX46609	Similar to putative ion channel associated enzyme	4e-24	[Bacillus subtilis subsp. subtilis str. 168]
EFX46607	Similar to enzyme involved in biofilm formation	6e-19	[Bacillus subtilis subsp. subtilis str. 168]
EFX46605	Similar to DNA topoisomerase IV subunit A	0	[Bacillus subtilis subsp. subtilis str. 168]
EFX46604	Similar to DNA topoisomerase IV subunit B	0	[Bacillus subtilis subsp. subtilis str. 168]
EFX46603	Similar to putative ABC transporter (permease	5e-25	[Bacillus subtilis subsp. subtilis str. 168]
EFX46602	Similar to putative ABC transporter (ATP-binding protein	2e-65	[Bacillus subtilis subsp. subtilis str. 168]
EFX46601	Similar to putative exported lipase/acylhydrolase (lipoprotein	1e-22	[Bacillus subtilis subsp. subtilis str. 168]
EFX46600	Similar to putative ABC transporter (ATP-binding protein	1e-07	[Bacillus subtilis subsp. subtilis str. 168]
EFX46598	Similar to putative GTP-binding protein	1e-120	[Bacillus subtilis subsp. subtilis str. 168]
EFX46597	Similar to endonuclease III	6e-90	[Bacillus subtilis subsp. subtilis str. 168]
EFX46595	Similar to putative N-acetylmuramoyl-L-alanine amidase family 3	5e-24	[Bacillus subtilis subsp. subtilis str. 168]
EFX46594	Similar to isopropylmalate isomerase small subunit	3e-60	[Bacillus subtilis subsp. subtilis str. 168]
EFX46593	Similar to isopropylmalate isomerase large subunit	0	[Bacillus subtilis subsp. subtilis str. 168]
EFX46592	Similar to putative transcriptional regulator (LysR family	2e-55	[Bacillus subtilis subsp. subtilis str. 168]
EFX46591	Similar to RNA polymerase sigma factor SigB	4e-43	[Bacillus subtilis subsp. subtilis str. 168]
EFX46590	Similar to serine-protein kinase RsbW	6e-27	[Bacillus subtilis subsp. subtilis str. 168]
EFX46589	Similar to anti-anti-sigma factor (antagonist of SpoIIAB	1e-08	[Bacillus subtilis subsp. subtilis str. 168]
EFX46588	Similar to hypothetical protein BSU29780	4e-06	[Bacillus subtilis subsp. subtilis str. 168]
EFX46587	Similar to two-component sensor histidine kinase	7e-31	[Bacillus subtilis subsp. subtilis str. 168]
EFX46586	Similar to putative hydrolase	4e-72	[Bacillus subtilis subsp. subtilis str. 168]
EFX46585	Similar to transaminase	1e-116	[Bacillus subtilis subsp. subtilis str. 168]
EFX46584	Similar to gamma-glutamyl kinase	2e-80	[Bacillus subtilis subsp. subtilis str. 168]
EFX46583	Similar to gamma-glutamyl phosphate reductase	1e-112	[Bacillus subtilis subsp. subtilis str. 168]
EFX46582	Similar to pyrroline-5-carboxylate reductase	7e-52	[Bacillus subtilis subsp. subtilis str. 168]
EFX46581	Similar to 2 3-diketo-5-methylthiopentyl-1-phosphate enolase	1e-112	[Bacillus subtilis subsp. subtilis str. 168]
EFX46580	Similar to 2-hydroxy-3-keto-5-methylthiopentenyl-1-phosphate phosphatase	2e-50	[Bacillus subtilis subsp. subtilis str. 168]
EFX46579	Similar to methylthioribulose-1-phosphate dehydratase	1e-52	[Bacillus subtilis subsp. subtilis str. 168]
EFX46578	Similar to (pppGpp synthetase	9e-47	[Bacillus subtilis subsp. subtilis str. 168]
EFX46577	Similar to DNA-remodelling primosomal protein	3e-22	[Bacillus subtilis subsp. subtilis str. 168]
EFX46576	Similar to asparaginyl-tRNA synthetase	0	[Bacillus subtilis subsp. subtilis str. 168]
EFX46575	Similar to acetate kinase	1e-118	[Bacillus subtilis subsp. subtilis str. 168]
EFX46574	Similar to 3-hydroxybutyryl-CoA dehydrogenase	2e-41	[Bacillus subtilis subsp. subtilis str. 168]
EFX46573	Similar to cell-division protein and general stress protein (class III heat-shock	2e-86	[Bacillus subtilis subsp. subtilis str. 168]
EFX46569	Similar to putative Pit accessory protein	1e-28	[Bacillus subtilis subsp. subtilis str. 168]
EFX46568	Similar to low-affinity inorganic phosphate transporter	9e-71	[Bacillus subtilis subsp. subtilis str. 168]
EFX46567	Similar to redox-sensing transcriptional repressor Re	1e-38	[Bacillus subtilis subsp. subtilis str. 168]
EFX46566	Similar to bifunctional ATP-dependent DNA helicase/DNA polymerase III subunit epsilon	1e-144	[Bacillus subtilis subsp. subtilis str. 168]
EFX46564	Similar to aspartate alpha-decarboxylase	8e-43	[Bacillus subtilis subsp. subtilis str. 168]
EFX46563	Similar to pantoate--beta-alanine ligase	3e-74	[Bacillus subtilis subsp. subtilis str. 168]
EFX46562	Similar to 3-methyl-2-oxobutanoate hydroxymethyltransferase	2e-78	[Bacillus subtilis subsp. subtilis str. 168]
EFX46561	Similar to biotin acetyl-CoA-carboxylase ligase and biotin regulon repressor	5e-77	[Bacillus subtilis subsp. subtilis str. 168]
EFX46560	Similar to tRNA CCA-pyrophosphorylase	2e-56	[Bacillus subtilis subsp. subtilis str. 168]
EFX46559	Similar to putative enzyme in leucine catabolism or biotin metabolism	1e-112	[Bacillus subtilis subsp. subtilis str. 168]
EFX46558	Similar to hypothetical protein BSU22470	4e-50	[Bacillus subtilis subsp. subtilis str. 168]
EFX46557	Similar to methylglyoxal synthase	4e-48	[Bacillus subtilis subsp. subtilis str. 168]
EFX46556	Similar to dihydrodipicolinate reductase	7e-76	[Bacillus subtilis subsp. subtilis str. 168]
EFX46554	Similar to nucleotide phosphohydrolase	2e-36	[Bacillus subtilis subsp. subtilis str. 168]
EFX46553	Similar to putative integral inner membrane protein	3e-66	[Bacillus subtilis subsp. subtilis str. 168]
EFX46551	Similar to putative integral inner membrane protein	2e-19	[Bacillus subtilis subsp. subtilis str. 168]
EFX46550	Similar to menaquinol:cytochrome c oxidoreductase (cytochrome cc subunit	2e-32	[Bacillus subtilis subsp. subtilis str. 168]
EFX46549	Similar to cytochrome b6	9e-87	[Bacillus subtilis subsp. subtilis str. 168]
EFX46548	Similar to menaquinol:cytochrome c oxidoreductase (iron-sulfur subunit	2e-47	[Bacillus subtilis subsp. subtilis str. 168]
EFX46546	Similar to hypothetical protein BSU30520	6e-41	[Bacillus subtilis subsp. subtilis str. 168]
EFX46544	Similar to phosphatase	1e-21	[Bacillus subtilis subsp. subtilis str. 168]
EFX46543	Similar to prephenate dehydrogenase	7e-53	[Bacillus subtilis subsp. subtilis str. 168]
EFX46542	Similar to histidinol-phosphate aminotransferase	1e-101	[Bacillus subtilis subsp. subtilis str. 168]
EFX46541	Similar to tryptophan synthase subunit alpha	5e-61	[Bacillus subtilis subsp. subtilis str. 168]
EFX46540	Similar to tryptophan synthase subunit beta	1e-133	[Bacillus subtilis subsp. subtilis str. 168]
EFX46538	Similar to indole-3-glycerol-phosphate synthase	3e-44	[Bacillus subtilis subsp. subtilis str. 168]
EFX46537	Similar to anthranilate phosphoribosyltransferase	7e-54	[Bacillus subtilis subsp. subtilis str. 168]
EFX46536	Similar to anthranilate synthase component I	1e-110	[Bacillus subtilis subsp. subtilis str. 168]
EFX46535	Similar to chorismate mutase	5e-29	[Bacillus subtilis subsp. subtilis str. 168]
EFX46534	Similar to 3-dehydroquinate synthase	3e-60	[Bacillus subtilis subsp. subtilis str. 168]
EFX46533	Similar to chorismate synthase	1e-113	[Bacillus subtilis subsp. subtilis str. 168]
EFX46532	Similar to methyl-accepting chemotaxis proteins (MCPs methyltransferase	4e-75	[Bacillus subtilis subsp. subtilis str. 168]
EFX46531	Similar to nucleoside diphosphate kinase	1e-51	[Bacillus subtilis subsp. subtilis str. 168]
EFX46530	Similar to heptaprenyl diphosphate synthase component II	9e-90	[Bacillus subtilis subsp. subtilis str. 168]
EFX46528	Similar to aromatic acid decarboxylase	1e-45	[Bacillus subtilis subsp. subtilis str. 168]
EFX46526	Similar to ubiquinone/menaquinone biosynthesis methyltransferase	8e-70	[Bacillus subtilis subsp. subtilis str. 168]
EFX46525	Similar to heptaprenyl diphosphate synthase component I	8e-13	[Bacillus subtilis subsp. subtilis str. 168]
EFX46523	Similar to transcription attenuation protein MtrB	2e-18	[Bacillus subtilis subsp. subtilis str. 168]
EFX46522	Similar to non-specific DNA-binding protein HBsu; signal recognition particle-like (SRP component	4e-29	[Bacillus subtilis subsp. subtilis str. 168]
EFX46521	Similar to morphogenetic stage IV sporulation protein	0	[Bacillus subtilis subsp. subtilis str. 168]
EFX46520	Similar to putative lipoprotein	8e-25	[Bacillus subtilis subsp. subtilis str. 168]
EFX46517	Similar to NAD(PH-dependent glycerol-3-phosphate dehydrogenase	1e-97	[Bacillus subtilis subsp. subtilis str. 168]
EFX46516	Similar to putative glycerol-3-phosphate acyltransferase PlsY	1e-18	[Bacillus subtilis subsp. subtilis str. 168]
EFX46515	Similar to GTP-binding protein EngA	1e-163	[Bacillus subtilis subsp. subtilis str. 168]
EFX46514	Similar to hypothetical protein BSU22850	7e-65	[Bacillus subtilis subsp. subtilis str. 168]
EFX46512	Similar to 30S ribosomal protein S1	1e-77	[Bacillus subtilis subsp. subtilis str. 168]
EFX46511	Similar to 1-acylglycerol-phosphate (1-acyl-G3P acyltransferase	1e-17	[Bacillus subtilis subsp. subtilis str. 168]
EFX46510	Similar to cytidylate kinase	8e-56	[Bacillus subtilis subsp. subtilis str. 168]
EFX46509	Similar to putative cyclic diGMP binding protein	9e-13	[Bacillus subtilis subsp. subtilis str. 168]
EFX46508	Similar to spore membrane component	5e-88	[Bacillus subtilis subsp. subtilis str. 168]
EFX46507	Similar to protease required for RsiW anti-sigma(W degradation	1e-43	[Bacillus subtilis subsp. subtilis str. 168]
EFX46506	Similar to glutamate dehydrogenase	0	[Bacillus subtilis subsp. subtilis str. 168]
EFX46505	Similar to adaptor protein	2e-40	[Bacillus subtilis subsp. subtilis str. 168]
EFX46503	Similar to putative membrane protease	7e-28	[Bacillus subtilis subsp. subtilis str. 168]
EFX46502	Similar to putative rhodanese-related sulfur transferase	4e-11	[Bacillus subtilis subsp. subtilis str. 168]
EFX46500	Similar to D-3-phosphoglycerate dehydrogenase	1e-137	[Bacillus subtilis subsp. subtilis str. 168]
EFX46499	Similar to two-component sensor histidine kinase	1e-121	[Bacillus subtilis subsp. subtilis str. 168]
EFX46498	Similar to two-component response regulator	3e-91	[Bacillus subtilis subsp. subtilis str. 168]
EFX46497	Similar to factor required for cytochrome c synthesis	1e-95	[Bacillus subtilis subsp. subtilis str. 168]
EFX46496	Similar to factor required for cytochrome c synthesis	1e-105	[Bacillus subtilis subsp. subtilis str. 168]
EFX46495	Similar to thiol-disulfide oxidoreductase	1e-32	[Bacillus subtilis subsp. subtilis str. 168]
EFX46494	Similar to pseudouridine synthase	6e-63	[Bacillus subtilis subsp. subtilis str. 168]
EFX46492	Similar to spore maturation protein	2e-45	[Bacillus subtilis subsp. subtilis str. 168]
EFX46491	Similar to spore maturation protein	1e-49	[Bacillus subtilis subsp. subtilis str. 168]
EFX46490	Similar to D-alanyl-D-alanine carboxypeptidase (penicillin-binding protein 5*	1e-61	[Bacillus subtilis subsp. subtilis str. 168]
EFX46489	Similar to putative metal-anion antiporter protein	9e-18	[Bacillus subtilis subsp. subtilis str. 168]
EFX46488	Similar to hypothetical protein BSU29500	5e-32	[Bacillus subtilis subsp. subtilis str. 168]
EFX46487	Similar to hypothetical protein BSU29510	2e-10	[Bacillus subtilis subsp. subtilis str. 168]
EFX46486	Similar to chromosome condensation and segregation factor	3e-37	[Bacillus subtilis subsp. subtilis str. 168]
EFX46485	Similar to segregation and condensation protein A	1e-44	[Bacillus subtilis subsp. subtilis str. 168]
EFX46484	Similar to 6 7-dimethyl-8-ribityllumazine synthase	6e-53	[Bacillus subtilis subsp. subtilis str. 168]
EFX46483	Similar to bifunctional 3 4-dihydroxy-2-butanone 4-phosphate synthase/GTP cyclohydrolase II protein	1e-156	[Bacillus subtilis subsp. subtilis str. 168]
EFX46482	Similar to riboflavin synthase subunit alpha	4e-60	[Bacillus subtilis subsp. subtilis str. 168]
EFX46481	Similar to fused diaminohydroxyphosphoribosylaminopyrimidine deaminase; 5-amino-6-(5-phosphoribosylamino uracil reductase	9e-87	[Bacillus subtilis subsp. subtilis str. 168]
EFX46480	Similar to peptidyl-prolyl isomerase	1e-39	[Bacillus subtilis subsp. subtilis str. 168]
EFX46479	Similar to diaminopimelate decarboxylase	1e-158	[Bacillus subtilis subsp. subtilis str. 168]
EFX46478	Similar to stage V sporulation protein AF	1e-115	[Bacillus subtilis subsp. subtilis str. 168]
EFX46477	Similar to stage V sporulation protein AB	4e-16	[Bacillus subtilis subsp. subtilis str. 168]
EFX46476	Similar to stage V sporulation protein AA	3e-33	[Bacillus subtilis subsp. subtilis str. 168]
EFX46475	Similar to hypothetical protein BSU31380	7e-12	[Bacillus subtilis subsp. subtilis str. 168]
EFX46474	Similar to nitrate reductase (gamma subunit	5e-33	[Bacillus subtilis subsp. subtilis str. 168]
EFX46473	Similar to nitrate reductase (protein J	4e-12	[Bacillus subtilis subsp. subtilis str. 168]
EFX46471	Similar to sporulation sigma factor SigF	1e-77	[Bacillus subtilis subsp. subtilis str. 168]
EFX46470	Similar to anti-sigma F factor	1e-38	[Bacillus subtilis subsp. subtilis str. 168]
EFX46469	Similar to anti-anti-sigma factor (antagonist of SpoIIAB	2e-30	[Bacillus subtilis subsp. subtilis str. 168]
EFX46468	Similar to D-alanyl-D-alanine carboxypeptidase (penicilin binding protein	1e-104	[Bacillus subtilis subsp. subtilis str. 168]
EFX46467	Similar to RNA polymerase ECF-type sigma factor	4e-18	[Bacillus subtilis subsp. subtilis str. 168]
EFX46465	Similar to putative ABC transporter component (ATP-binding protein	3e-30	[Bacillus subtilis subsp. subtilis str. 168]
EFX46461	Similar to purine nucleoside phosphorylase	2e-78	[Bacillus subtilis subsp. subtilis str. 168]
EFX46460	Similar to purine nucleoside phosphorylase	1e-90	[Bacillus subtilis subsp. subtilis str. 168]
EFX46459	Similar to phosphopentomutase	1e-147	[Bacillus subtilis subsp. subtilis str. 168]
EFX46458	Similar to site-specific tyrosine recombinase XerD	6e-84	[Bacillus subtilis subsp. subtilis str. 168]
EFX46457	Similar to L-alanine dehydrogenase	1e-117	[Bacillus subtilis subsp. subtilis str. 168]
EFX46456	Similar to transcriptional regulator for iron transport and metabolism	7e-49	[Bacillus subtilis subsp. subtilis str. 168]
EFX46455	Similar to autolysin component for dissolution of the septal cell wall (stage II sporulation	6e-21	[Bacillus subtilis subsp. subtilis str. 168]
EFX46454	Similar to hypothetical protein BSU23600	1e-102	[Bacillus subtilis subsp. subtilis str. 168]
EFX46453	Similar to ADP-ribose pyrophosphatase	4e-39	[Bacillus subtilis subsp. subtilis str. 168]
EFX46452	Similar to membrane-bound transcriptional regulator LytR	9e-35	[Bacillus subtilis subsp. subtilis str. 168]
EFX46451	Similar to putative dTDP-glucose 4 6-dehydratase	5e-85	[Bacillus subtilis subsp. subtilis str. 168]
EFX46450	Similar to heat-inducible transcription repressor	2e-67	[Bacillus subtilis subsp. subtilis str. 168]
EFX46448	Similar to putative N-acetylmuramoyl-L-alanine amidase	4e-25	[Bacillus subtilis subsp. subtilis str. 168]
EFX46447	Similar to putative integral inner membrane protein	3e-36	[Bacillus subtilis subsp. subtilis str. 168]
EFX46446	Similar to hypothetical protein BSU06580	5e-29	[Bacillus subtilis subsp. subtilis str. 168]
EFX46445	Similar to Na+/H+ antiporter	7e-62	[Bacillus subtilis subsp. subtilis str. 168]
EFX46444	Similar to pyridoxal kinase	3e-80	[Bacillus subtilis subsp. subtilis str. 168]
EFX46440	Similar to tyrosyl-tRNA synthetase	1e-142	[Bacillus subtilis subsp. subtilis str. 168]
EFX46439	Similar to Na+/H+ antiporter	1e-63	[Bacillus subtilis subsp. subtilis str. 168]
EFX46437	Similar to hypothetical protein BSU40820	1e-176	[Bacillus subtilis subsp. subtilis str. 168]
EFX46435	Similar to putative integral inner membrane protein	7e-53	[Bacillus subtilis subsp. subtilis str. 168]
EFX46434	Similar to anti-holin factor controlling activity of murein hydrolases	3e-20	[Bacillus subtilis subsp. subtilis str. 168]
EFX46433	Similar to holin-like protein	4e-10	[Bacillus subtilis subsp. subtilis str. 168]
EFX46432	Similar to NADP-dependent malic enzyme (conversion of malate into pyruvate	1e-141	[Bacillus subtilis subsp. subtilis str. 168]
EFX46431	Similar to hypothetical protein BSU29270	1e-114	[Bacillus subtilis subsp. subtilis str. 168]
EFX46430	Similar to 2-methylisocitrate lyase	1e-15	[Bacillus subtilis subsp. subtilis str. 168]
EFX46425	Similar to bacillopeptidase F	3e-07	[Bacillus subtilis subsp. subtilis str. 168]
EFX46423	Similar to hypothetical protein BSU23230	3e-21	[Bacillus subtilis subsp. subtilis str. 168]
EFX46422	Similar to carbonic anhydrase	4e-68	[Bacillus subtilis subsp. subtilis str. 168]
EFX46421	Similar to hypothetical protein BSU23660	7e-12	[Bacillus subtilis subsp. subtilis str. 168]
EFX46420	Similar to metal-dependent carboxypeptidase	1e-163	[Bacillus subtilis subsp. subtilis str. 168]
EFX46418	Similar to putative ABC transporter component	1e-36	[Bacillus subtilis subsp. subtilis str. 168]
EFX46417	Similar to putative ABC transporter component ATP-binding	2e-48	[Bacillus subtilis subsp. subtilis str. 168]
EFX46416	Similar to putative permease of ABC transporter	2e-26	[Bacillus subtilis subsp. subtilis str. 168]
EFX46415	Similar to hypothetical protein BSU23950	8e-45	[Bacillus subtilis subsp. subtilis str. 168]
EFX46414	Similar to morphogenic spore protein	1e-36	[Bacillus subtilis subsp. subtilis str. 168]
EFX46412	Similar to DNA mismatch repair protein MutS	0	[Bacillus subtilis subsp. subtilis str. 168]
EFX46411	Similar to DNA mismatch repair protein	1e-163	[Bacillus subtilis subsp. subtilis str. 168]
EFX46410	Similar to putative methyltransferase	2e-57	[Bacillus subtilis subsp. subtilis str. 168]
EFX46409	Similar to tRNA delta(2-isopentenylpyrophosphate transferase	3e-83	[Bacillus subtilis subsp. subtilis str. 168]
EFX46408	Similar to RNA-binding protein Hfq	4e-21	[Bacillus subtilis subsp. subtilis str. 168]
EFX46407	Similar to penicillin-binding protein 2C required for spore germination	1e-114	[Bacillus subtilis subsp. subtilis str. 168]
EFX46404	Similar to putative lipoate-protein ligase	1e-128	[Bacillus subtilis subsp. subtilis str. 168]
EFX46403	Similar to mother cell sporulation ATPase	2e-88	[Bacillus subtilis subsp. subtilis str. 168]
EFX46402	Similar to putative GTP-binding protein protease modulator	2e-80	[Bacillus subtilis subsp. subtilis str. 168]
EFX46401	Similar to putative C-S lyase	1e-139	[Bacillus subtilis subsp. subtilis str. 168]
EFX46400	Similar to transcriptional regulator (nitrogen metabolism	1e-32	[Bacillus subtilis subsp. subtilis str. 168]
EFX46399	Similar to glutamine synthetase	0	[Bacillus subtilis subsp. subtilis str. 168]
EFX46398	Similar to glycine betaine aldehyde dehydrogenase NAD+-dependent	0	[Bacillus subtilis subsp. subtilis str. 168]
EFX46397	Similar to choline dehydrogenase	0	[Bacillus subtilis subsp. subtilis str. 168]
EFX46386	Similar to transcriptional regulator (GntR family	3e-21	[Bacillus subtilis subsp. subtilis str. 168]
EFX46385	Similar to hypothetical protein BSU14650	3e-47	[Bacillus subtilis subsp. subtilis str. 168]
EFX46384	Similar to efflux transporter	1e-10	[Bacillus subtilis subsp. subtilis str. 168]
EFX46383	Similar to arginine decarboxylase	1e-167	[Bacillus subtilis subsp. subtilis str. 168]
EFX46380	Similar to putative hydrolase	4e-17	[Bacillus subtilis subsp. subtilis str. 168]
EFX46379	Similar to putative integral inner membrane protein	5e-20	[Bacillus subtilis subsp. subtilis str. 168]
EFX46377	Similar to hypothetical protein BSU35980	2e-07	[Bacillus subtilis subsp. subtilis str. 168]
EFX46376	Similar to two-component sensor histidine kinase	7e-41	[Bacillus subtilis subsp. subtilis str. 168]
EFX46375	Similar to putative acetyltransferase	2e-16	[Bacillus subtilis subsp. subtilis str. 168]
EFX46374	Similar to putative integral inner membrane protein	1e-18	[Bacillus subtilis subsp. subtilis str. 168]
EFX46371	Similar to oligopeptide ABC transporter (ATP-binding protein	6e-80	[Bacillus subtilis subsp. subtilis str. 168]
EFX46370	Similar to oligopeptide ABC transporter (ATP-binding protein	7e-74	[Bacillus subtilis subsp. subtilis str. 168]
EFX46368	Similar to putative acetyltransferase	2e-07	[Bacillus subtilis subsp. subtilis str. 168]
EFX46367	Similar to putative integral inner membrane protein	6e-52	[Bacillus subtilis subsp. subtilis str. 168]
EFX46366	Similar to hypoxanthine/guanine permease	4e-51	[Bacillus subtilis subsp. subtilis str. 168]
EFX46365	Similar to putative aminohydrolase	1e-13	[Bacillus subtilis subsp. subtilis str. 168]
EFX46363	Similar to lysine permease	5e-54	[Bacillus subtilis subsp. subtilis str. 168]
EFX46356	Similar to putative integral inner membrane protein	2e-46	[Bacillus subtilis subsp. subtilis str. 168]
EFX46347	Similar to ribonuclease Z	2e-88	[Bacillus subtilis subsp. subtilis str. 168]
EFX46346	Similar to bifunctional homocysteine S-methyltransferase/5 10-methylenetetrahydrofolate reductase protein	2e-33	[Bacillus subtilis subsp. subtilis str. 168]
EFX46345	Similar to acireductone dioxygenase (Ni2+ or Fe2+-requiring	1e-46	[Bacillus subtilis subsp. subtilis str. 168]
EFX46344	Similar to putative phosphatase	9e-84	[Bacillus subtilis subsp. subtilis str. 168]
EFX46343	Similar to LexA repressor	2e-75	[Bacillus subtilis subsp. subtilis str. 168]
EFX46342	Similar to putative membrane bound transcriptional regulator	3e-19	[Bacillus subtilis subsp. subtilis str. 168]
EFX46334	Similar to alternative sigma factor	3e-12	[Bacillus subtilis subsp. subtilis str. 168]
EFX46325	Similar to transcriptional regulator (LacI family	2e-92	[Bacillus subtilis subsp. subtilis str. 168]
EFX46324	Similar to ribokinase	9e-90	[Bacillus subtilis subsp. subtilis str. 168]
EFX46323	Similar to D-ribose pyranase	5e-39	[Bacillus subtilis subsp. subtilis str. 168]
EFX46322	Similar to ribose ABC transporter (ATP-binding protein	0	[Bacillus subtilis subsp. subtilis str. 168]
EFX46321	Similar to ribose ABC transporter (permease	2e-86	[Bacillus subtilis subsp. subtilis str. 168]
EFX46320	Similar to ribose ABC transporter (ribose-binding lipoprotein	1e-106	[Bacillus subtilis subsp. subtilis str. 168]
EFX46319	Similar to thioredoxin-coupled arsenate reductase	1e-07	[Bacillus subtilis subsp. subtilis str. 168]
EFX46318	Similar to putative methyltransferase	8e-10	[Bacillus subtilis subsp. subtilis str. 168]
EFX46316	Similar to site-specific tyrosine recombinase XerC	1e-17	[Bacillus subtilis subsp. subtilis str. 168]
EFX46312	Similar to ABC transporter (permease	2e-43	[Bacillus subtilis subsp. subtilis str. 168]
EFX46311	Similar to putative ABC transporter (ATP-binding protein	8e-70	[Bacillus subtilis subsp. subtilis str. 168]
EFX46310	Similar to DNA polymerase III PolC	3e-06	[Bacillus subtilis subsp. subtilis str. 168]
EFX46307	Similar to multidrug-efflux transporter	1e-53	[Bacillus subtilis subsp. subtilis str. 168]
EFX46305	Similar to hypothetical protein BSU12030	8e-06	[Bacillus subtilis subsp. subtilis str. 168]
EFX46303	Similar to transcriptional regulator (LysR family	3e-54	[Bacillus subtilis subsp. subtilis str. 168]
EFX46301	Similar to malonyl CoA:acyl carrier protein transacylase	2e-64	[Bacillus subtilis subsp. subtilis str. 168]
EFX46300	Similar to surfactin synthetase	0	[Bacillus subtilis subsp. subtilis str. 168]
EFX46295	Similar to hypothetical protein BSU26260	5e-08	[Bacillus subtilis subsp. subtilis str. 168]
EFX46294	Similar to mannitol-1-phosphate 5-dehydrogenase	1e-108	[Bacillus subtilis subsp. subtilis str. 168]
EFX46293	Similar to phosphotransferase system (PTS mannitol-specific enzyme IIA component	7e-32	[Bacillus subtilis subsp. subtilis str. 168]
EFX46292	Similar to transcriptional regulator	7e-96	[Bacillus subtilis subsp. subtilis str. 168]
EFX46291	Similar to phosphotransferase system (PTS mannitol-specific enzyme IICB component	1e-144	[Bacillus subtilis subsp. subtilis str. 168]
EFX46289	Similar to putative sulfur oxido-reductase	8e-45	[Bacillus subtilis subsp. subtilis str. 168]
EFX46286	Similar to putative hydrolase	9e-23	[Bacillus subtilis subsp. subtilis str. 168]
EFX46285	Similar to pyruvate dehydrogenase (E1 alpha subunit	1e-117	[Bacillus subtilis subsp. subtilis str. 168]
EFX46284	Similar to pyruvate dehydrogenase (E1 beta subunit	1e-125	[Bacillus subtilis subsp. subtilis str. 168]
EFX46283	Similar to branched-chain alpha-keto acid dehydrogenase subunit E2	1e-118	[Bacillus subtilis subsp. subtilis str. 168]
EFX46282	Similar to dihydrolipoamide dehydrogenase	1e-154	[Bacillus subtilis subsp. subtilis str. 168]
EFX46281	Similar to putative glycerophosphodiester phosphodiesterase	1e-35	[Bacillus subtilis subsp. subtilis str. 168]
EFX46280	Similar to D-3-phosphoglycerate dehydrogenase	2e-40	[Bacillus subtilis subsp. subtilis str. 168]
EFX46279	Similar to putative phospholipid kinase	2e-27	[Bacillus subtilis subsp. subtilis str. 168]
EFX46272	Similar to putative ATP-binding cassette protein	1e-40	[Bacillus subtilis subsp. subtilis str. 168]
EFX46266	Similar to putative transcriptional regulator (GntR family	3e-36	[Bacillus subtilis subsp. subtilis str. 168]
EFX46265	Similar to aryl-phospho-beta-d-glucosidase	1e-116	[Bacillus subtilis subsp. subtilis str. 168]
EFX46264	Similar to putative transcriptional regulator (TetR/AcrR family	3e-70	[Bacillus subtilis subsp. subtilis str. 168]
EFX46262	Similar to efflux transporter	1e-126	[Bacillus subtilis subsp. subtilis str. 168]
EFX46261	Similar to putative amino acid permease	1e-132	[Bacillus subtilis subsp. subtilis str. 168]
EFX46257	Similar to magnesium transporter	1e-09	[Bacillus subtilis subsp. subtilis str. 168]
EFX46256	Similar to putative transcriptional regulator (GntR family	8e-10	[Bacillus subtilis subsp. subtilis str. 168]
EFX46255	Similar to short chain dehydrogenase	9e-87	[Bacillus subtilis subsp. subtilis str. 168]
EFX46250	Similar to HtrA-like serine protease	1e-29	[Bacillus subtilis subsp. subtilis str. 168]
EFX46249	Similar to hypoxanthine efflux transporter	9e-34	[Bacillus subtilis subsp. subtilis str. 168]
EFX46248	Similar to hypoxanthine efflux transporter	6e-25	[Bacillus subtilis subsp. subtilis str. 168]
EFX46247	Similar to putative transcriptional regulator	2e-18	[Bacillus subtilis subsp. subtilis str. 168]
EFX46244	Similar to hypothetical protein BSU13360	5e-32	[Bacillus subtilis subsp. subtilis str. 168]
EFX46243	Similar to putative divalent cation efflux transporter	1e-54	[Bacillus subtilis subsp. subtilis str. 168]
EFX46241	Similar to exported N-acetylmuramic acid deacetylase	3e-72	[Bacillus subtilis subsp. subtilis str. 168]
EFX46240	Similar to putative putative translocase with flippase function for teichoic acid synthesis; involved in spore cortex synthesis (stage V sporulation)	2e-29	[Bacillus subtilis subsp. subtilis str. 168]
EFX46239	Similar to hypothetical protein BSU08920	1e-10	[Bacillus subtilis subsp. subtilis str. 168]
EFX46238	Similar to putative ribonuclease inhibitor	3e-15	[Bacillus subtilis subsp. subtilis str. 168]
EFX46235	Similar to putative hydrolase	2e-16	[Bacillus subtilis subsp. subtilis str. 168]
EFX46232	Similar to putative ribosomal-protein-alanine N-acetyltransferase	1e-36	[Bacillus subtilis subsp. subtilis str. 168]
EFX46226	Similar to hypothetical protein BSU32300	2e-09	[Bacillus subtilis subsp. subtilis str. 168]
EFX46219	Similar to putative ethanolamine transporter	2e-85	[Bacillus subtilis subsp. subtilis str. 168]
EFX46210	Similar to putative response regulator (CheY homolog	6e-14	[Bacillus subtilis subsp. subtilis str. 168]
EFX46207	Similar to putative spore coat protein	5e-09	[Bacillus subtilis subsp. subtilis str. 168]
EFX46206	Similar to putative spore coat protein	8e-09	[Bacillus subtilis subsp. subtilis str. 168]
EFX46202	Similar to bacteriophage SPbeta N-acetylmuramoyl-L-alanine amidase	6e-18	[Bacillus subtilis subsp. subtilis str. 168]
EFX46201	Similar to putative holin; skin element	1e-14	[Bacillus subtilis subsp. subtilis str. 168]
EFX46196	Similar to hypothetical protein BSU01670	2e-15	[Bacillus subtilis subsp. subtilis str. 168]
EFX46194	Similar to NADH dehydrogenase	1e-59	[Bacillus subtilis subsp. subtilis str. 168]
EFX46192	Similar to heptaprenyl diphosphate synthase component II	1e-44	[Bacillus subtilis subsp. subtilis str. 168]
EFX46190	Similar to recombination protein RecR	8e-44	[Bacillus subtilis subsp. subtilis str. 168]
EFX46189	Similar to hypothetical protein BSU00200	2e-15	[Bacillus subtilis subsp. subtilis str. 168]
EFX46188	Similar to DNA polymerase III subunits gamma and tau	1e-120	[Bacillus subtilis subsp. subtilis str. 168]
EFX46187	Similar to two-component sensor histidine kinase	2e-48	[Bacillus subtilis subsp. subtilis str. 168]
EFX46186	Similar to transcription termination factor Rho	1e-180	[Bacillus subtilis subsp. subtilis str. 168]
EFX46185	Similar to UDP-N-acetylglucosamine 1-carboxyvinyltransferase	1e-149	[Bacillus subtilis subsp. subtilis str. 168]
EFX46184	Similar to fructose-bisphosphate aldolase	2e-69	[Bacillus subtilis subsp. subtilis str. 168]
EFX46183	Similar to two-component response regulator	3e-40	[Bacillus subtilis subsp. subtilis str. 168]
EFX46182	Similar to CTP synthetase	0	[Bacillus subtilis subsp. subtilis str. 168]
EFX46181	Similar to DNA-directed RNA polymerase subunit delta	9e-14	[Bacillus subtilis subsp. subtilis str. 168]
EFX46180	Similar to serine alkaline protease (subtilisin E	2e-48	[Bacillus subtilis subsp. subtilis str. 168]
EFX46179	Similar to arginyl-tRNA synthetase	0	[Bacillus subtilis subsp. subtilis str. 168]
EFX46178	Similar to hypothetical protein BSU37340	1e-08	[Bacillus subtilis subsp. subtilis str. 168]
EFX46177	Similar to agmatinase	1e-112	[Bacillus subtilis subsp. subtilis str. 168]
EFX46176	Similar to spermidine synthase	1e-107	[Bacillus subtilis subsp. subtilis str. 168]
EFX46175	Similar to sporulation specific penicillin-binding protein	1e-142	[Bacillus subtilis subsp. subtilis str. 168]
EFX46174	Similar to hypothetical protein BSU37520	4e-38	[Bacillus subtilis subsp. subtilis str. 168]
EFX46171	Similar to putative N-acetyltransferase	3e-15	[Bacillus subtilis subsp. subtilis str. 168]
EFX46170	Similar to putative transcriptional regulator (MarR family	4e-12	[Bacillus subtilis subsp. subtilis str. 168]
EFX46169	Similar to putative multidrug-efflux transporter	5e-79	[Bacillus subtilis subsp. subtilis str. 168]
EFX46167	Similar to putative ATP-dependent nucleic acid helicase	2e-13	[Bacillus subtilis subsp. subtilis str. 168]
EFX46166	Similar to putative ATP-dependent nucleic acid helicase	1e-141	[Bacillus subtilis subsp. subtilis str. 168]
EFX46165	Similar to putative replication initiation protein	3e-23	[Bacillus subtilis subsp. subtilis str. 168]
EFX46164	Similar to putative ATP-binding SNF2 helicase or protein kinase	0	[Bacillus subtilis subsp. subtilis str. 168]
EFX46163	Similar to cytochrome aa3-600 quinol oxidase (subunit II	1e-69	[Bacillus subtilis subsp. subtilis str. 168]
EFX46162	Similar to cytochrome aa3-600 quinol oxidase (subunit I	0	[Bacillus subtilis subsp. subtilis str. 168]
EFX46161	Similar to cytochrome aa3-600 quinol oxidase (subunit III	1e-65	[Bacillus subtilis subsp. subtilis str. 168]
EFX46160	Similar to cytochrome aa3-600 quinol oxidase (subunit IV	8e-16	[Bacillus subtilis subsp. subtilis str. 168]
EFX46157	Similar to putative hydrolase	5e-71	[Bacillus subtilis subsp. subtilis str. 168]
EFX46156	Similar to thiol-disulfide oxidoreductase	2e-26	[Bacillus subtilis subsp. subtilis str. 168]
EFX46153	Similar to putative isomerase	3e-71	[Bacillus subtilis subsp. subtilis str. 168]
EFX46152	Similar to putative transporter or sensor	1e-123	[Bacillus subtilis subsp. subtilis str. 168]
EFX46151	Similar to hypothetical protein BSU13480	3e-24	[Bacillus subtilis subsp. subtilis str. 168]
EFX46149	Similar to integral inner membrane protein regulating antibiotic production	3e-26	[Bacillus subtilis subsp. subtilis str. 168]
EFX46148	Similar to putative transcriptional regulator (MarR family	9e-21	[Bacillus subtilis subsp. subtilis str. 168]
EFX46143	Similar to putative efflux transporter	2e-93	[Bacillus subtilis subsp. subtilis str. 168]
EFX46142	Similar to putative exported polysaccharide deacetylase lipoprotein	9e-17	[Bacillus subtilis subsp. subtilis str. 168]
EFX46141	Similar to hypothetical protein BSU08950	1e-10	[Bacillus subtilis subsp. subtilis str. 168]
EFX46140	Similar to putative nucleic acid binding protein	4e-44	[Bacillus subtilis subsp. subtilis str. 168]
EFX46139	Similar to inner spore coat protein	7e-07	[Bacillus subtilis subsp. subtilis str. 168]
EFX46138	Similar to arginine/ornithine permease	4e-74	[Bacillus subtilis subsp. subtilis str. 168]
EFX46135	Similar to putative integral inner membrane protein	6e-15	[Bacillus subtilis subsp. subtilis str. 168]
EFX46133	Similar to phosphotransferase system (PTS glucose-specific enzyme IICBA component	1e-175	[Bacillus subtilis subsp. subtilis str. 168]
EFX46130	Similar to lysine permease	5e-54	[Bacillus subtilis subsp. subtilis str. 168]
EFX46129	Similar to putative anion transporter and exported enzyme	2e-58	[Bacillus subtilis subsp. subtilis str. 168]
EFX46128	Similar to D-serine dehydratase	1e-140	[Bacillus subtilis subsp. subtilis str. 168]
EFX46126	Similar to putative multidrug-efflux transporter	2e-96	[Bacillus subtilis subsp. subtilis str. 168]
EFX46125	Similar to putative transcriptional regulator	9e-30	[Bacillus subtilis subsp. subtilis str. 168]
EFX46113	Similar to flagellar basal body rod protein FlgG	1e-58	[Bacillus subtilis subsp. subtilis str. 168]
EFX46112	Similar to putative flagellar protein	2e-09	[Bacillus subtilis subsp. subtilis str. 168]
EFX46111	Similar to flagellar basal body-associated protein FliL	1e-08	[Bacillus subtilis subsp. subtilis str. 168]
EFX46110	Similar to flagellar motor switch protein FliM	1e-104	[Bacillus subtilis subsp. subtilis str. 168]
EFX46109	Similar to flagellar motor switching and energizing phosphatase	1e-89	[Bacillus subtilis subsp. subtilis str. 168]
EFX46108	Similar to regulator of chemotaxis and motility	7e-44	[Bacillus subtilis subsp. subtilis str. 168]
EFX46107	Similar to flagella biosynthesis protein FliZ	5e-08	[Bacillus subtilis subsp. subtilis str. 168]
EFX46106	Similar to flagellar biosynthesis protein FliP	8e-58	[Bacillus subtilis subsp. subtilis str. 168]
EFX46105	Similar to flagellar biosynthesis protein FliQ	1e-21	[Bacillus subtilis subsp. subtilis str. 168]
EFX46104	Similar to flagellar biosynthesis protein FliR	5e-28	[Bacillus subtilis subsp. subtilis str. 168]
EFX46103	Similar to flagellar biosynthesis protein FlhB	2e-88	[Bacillus subtilis subsp. subtilis str. 168]
EFX46102	Similar to flagellar biosynthesis protein FlhA	0	[Bacillus subtilis subsp. subtilis str. 168]
EFX46101	Similar to flagellar biosynthesis regulator FlhF	2e-39	[Bacillus subtilis subsp. subtilis str. 168]
EFX46100	Similar to essential component of the flagellar assembly machinery	1e-54	[Bacillus subtilis subsp. subtilis str. 168]
EFX46099	Similar to chemotaxis-specific methylesterase	2e-80	[Bacillus subtilis subsp. subtilis str. 168]
EFX46098	Similar to chemotactic two-component sensor histidine kinase	1e-180	[Bacillus subtilis subsp. subtilis str. 168]
EFX46097	Similar to modulation of CheA activity in response to attractants (chemotaxis	9e-24	[Bacillus subtilis subsp. subtilis str. 168]
EFX46096	Similar to signal terminating phosphatase of CheR-mediated methylation of methyl-accepting chemotaxis proteins (MCPs	6e-41	[Bacillus subtilis subsp. subtilis str. 168]
EFX46095	Similar to sequence specific deamidase required for methylation of methyl-accepting chemotaxis proteins (MCPs by CheR	4e-35	[Bacillus subtilis subsp. subtilis str. 168]
EFX46093	Similar to RNA polymerase sigma factor SigD	1e-54	[Bacillus subtilis subsp. subtilis str. 168]
EFX46088	Similar to 30S ribosomal protein S2	5e-89	[Bacillus subtilis subsp. subtilis str. 168]
EFX46087	Similar to elongation factor Ts	8e-30	[Bacillus subtilis subsp. subtilis str. 168]
EFX46086	Similar to uridylate kinase	2e-93	[Bacillus subtilis subsp. subtilis str. 168]
EFX46085	Similar to ribosome recycling factor	3e-50	[Bacillus subtilis subsp. subtilis str. 168]
EFX46084	Similar to undecaprenyl pyrophosphate synthase	7e-84	[Bacillus subtilis subsp. subtilis str. 168]
EFX46082	Similar to 1-deoxy-D-xylulose 5-phosphate reductoisomerase	1e-111	[Bacillus subtilis subsp. subtilis str. 168]
EFX46081	Similar to inner membrane zinc metalloprotease required for the extracytoplasmic stress response mediated by sigma(E (YaeL	1e-81	[Bacillus subtilis subsp. subtilis str. 168]
EFX46080	Similar to prolyl-tRNA synthetase	2e-12	[Bacillus subtilis subsp. subtilis str. 168]
EFX46079	Similar to DNA polymerase III PolC	0	[Bacillus subtilis subsp. subtilis str. 168]
EFX46078	Similar to hypothetical protein BSU16590	8e-43	[Bacillus subtilis subsp. subtilis str. 168]
EFX46077	Similar to transcription elongation factor NusA	1e-126	[Bacillus subtilis subsp. subtilis str. 168]
EFX46076	Similar to putative RNA binding protein; putative new fold	3e-10	[Bacillus subtilis subsp. subtilis str. 168]
EFX46075	Similar to hypothetical protein BSU16620	8e-17	[Bacillus subtilis subsp. subtilis str. 168]
EFX46074	Similar to translation initiation factor IF-2	0	[Bacillus subtilis subsp. subtilis str. 168]
EFX46073	Similar to ribosome-binding factor A	1e-30	[Bacillus subtilis subsp. subtilis str. 168]
EFX46072	Similar to oligoribonuclease (nanoRNAse 3' 5'-bisphosphate nucleotidase	4e-21	[Bacillus subtilis subsp. subtilis str. 168]
EFX46071	Similar to tRNA pseudouridine 55 synthase	8e-61	[Bacillus subtilis subsp. subtilis str. 168]
EFX46070	Similar to bifunctional riboflavin kinase/FMN adenylyltransferase	2e-69	[Bacillus subtilis subsp. subtilis str. 168]
EFX46069	Similar to 30S ribosomal protein S15	2e-25	[Bacillus subtilis subsp. subtilis str. 168]
EFX46068	Similar to polynucleotide phosphorylase/polyadenylase	0	[Bacillus subtilis subsp. subtilis str. 168]
EFX46067	Similar to putative sugar deacetylase	7e-66	[Bacillus subtilis subsp. subtilis str. 168]
EFX46066	Similar to specific processing protease	1e-117	[Bacillus subtilis subsp. subtilis str. 168]
EFX46065	Similar to SPbeta phage deoxyuridine 5'-triphosphate nucleotidohydrolase	6e-10	[Bacillus subtilis subsp. subtilis str. 168]
EFX46064	Similar to spore dipicolinate synthase subunit A	5e-84	[Bacillus subtilis subsp. subtilis str. 168]
EFX46063	Similar to spore dipicolinate synthase subunit B	2e-63	[Bacillus subtilis subsp. subtilis str. 168]
EFX46062	Similar to aspartate-semialdehyde dehydrogenase	1e-106	[Bacillus subtilis subsp. subtilis str. 168]
EFX46061	Similar to aspartate kinase I	1e-118	[Bacillus subtilis subsp. subtilis str. 168]
EFX46060	Similar to dihydrodipicolinate synthase	9e-70	[Bacillus subtilis subsp. subtilis str. 168]
EFX46059	Similar to ribonuclease J1	1e-180	[Bacillus subtilis subsp. subtilis str. 168]
EFX46058	Similar to protein export-enhancing factor	2e-88	[Bacillus subtilis subsp. subtilis str. 168]
EFX46057	Similar to spore DNA translocase	0	[Bacillus subtilis subsp. subtilis str. 168]
EFX46056	Similar to spore cortex-lytic enzyme	9e-63	[Bacillus subtilis subsp. subtilis str. 168]
EFX46055	Similar to putative metalloprotease	2e-87	[Bacillus subtilis subsp. subtilis str. 168]
EFX46054	Similar to putative processing protease	1e-117	[Bacillus subtilis subsp. subtilis str. 168]
EFX46053	Similar to 3-ketoacyl-(acyl-carrier-protein reductase	4e-47	[Bacillus subtilis subsp. subtilis str. 168]
EFX46052	Similar to hypothetical protein BSU16880	3e-15	[Bacillus subtilis subsp. subtilis str. 168]
EFX46049	Similar to hypothetical protein BSU16910	5e-16	[Bacillus subtilis subsp. subtilis str. 168]
EFX46048	Similar to putative nucleotide-binding protein	9e-40	[Bacillus subtilis subsp. subtilis str. 168]
EFX46047	Similar to putative conserved AdoMet radical enzyme for tRNA modification	2e-60	[Bacillus subtilis subsp. subtilis str. 168]
EFX46046	Similar to CDP-diacylglycerol-glycerol-3-phosphate 3-phosphatidyltransferase	6e-32	[Bacillus subtilis subsp. subtilis str. 168]
EFX46045	Similar to competence damage-inducible protein A	1e-89	[Bacillus subtilis subsp. subtilis str. 168]
EFX46044	Similar to recombinase A	1e-140	[Bacillus subtilis subsp. subtilis str. 168]
EFX46043	Similar to recombination regulator Rec	3e-17	[Bacillus subtilis subsp. subtilis str. 168]
EFX46042	Similar to succinyl-CoA synthetase subunit beta	1e-162	[Bacillus subtilis subsp. subtilis str. 168]
EFX46041	Similar to succinyl-CoA synthetase subunit alpha	1e-110	[Bacillus subtilis subsp. subtilis str. 168]
EFX46040	Similar to DNA processing Smf single strand binding protein	1e-44	[Bacillus subtilis subsp. subtilis str. 168]
EFX46039	Similar to DNA topoisomerase I	0	[Bacillus subtilis subsp. subtilis str. 168]
EFX46038	Similar to tRNA (uracil-5--methyltransferase Gid	0	[Bacillus subtilis subsp. subtilis str. 168]
EFX46037	Similar to ATP-dependent protease peptidase subunit	9e-56	[Bacillus subtilis subsp. subtilis str. 168]
EFX46036	Similar to ATP-dependent protease ATP-binding subunit HslU	1e-163	[Bacillus subtilis subsp. subtilis str. 168]
EFX46035	Similar to transcriptional repressor CodY	5e-70	[Bacillus subtilis subsp. subtilis str. 168]
EFX46034	Similar to flagellar basal body rod protein FlgB	1e-16	[Bacillus subtilis subsp. subtilis str. 168]
EFX46033	Similar to flagellar basal body rod protein FlgC	8e-34	[Bacillus subtilis subsp. subtilis str. 168]
EFX46032	Similar to flagellar hook-basal body protein FliE	4e-10	[Bacillus subtilis subsp. subtilis str. 168]
EFX46031	Similar to flagellar MS-ring protein	8e-62	[Bacillus subtilis subsp. subtilis str. 168]
EFX46030	Similar to flagellar motor switch protein G	1e-107	[Bacillus subtilis subsp. subtilis str. 168]
EFX46029	Similar to flagellar assembly protein H	1e-12	[Bacillus subtilis subsp. subtilis str. 168]
EFX46028	Similar to flagellum-specific ATP synthase	1e-145	[Bacillus subtilis subsp. subtilis str. 168]
EFX46026	Similar to putative kinesin-like protein	2e-09	[Bacillus subtilis subsp. subtilis str. 168]
EFX46019	Similar to ribosome-associated sigma 54 modulation protein	3e-47	[Bacillus subtilis subsp. subtilis str. 168]
EFX46018	Similar to major cold-shock protein RNA helicase co-factor RNA co-chaperone	1e-19	[Bacillus subtilis subsp. subtilis str. 168]
EFX46017	Similar to flagellar protein FliS	3e-14	[Bacillus subtilis subsp. subtilis str. 168]
EFX46016	Similar to flagellar capping protein	6e-37	[Bacillus subtilis subsp. subtilis str. 168]
EFX46015	Similar to flagellin	2e-42	[Bacillus subtilis subsp. subtilis str. 168]
EFX46014	Similar to carbon storage regulator	1e-09	[Bacillus subtilis subsp. subtilis str. 168]
EFX46013	Similar to flagellar assembly protein FliW	4e-26	[Bacillus subtilis subsp. subtilis str. 168]
EFX46012	Similar to hypothetical protein BSU35390	2e-12	[Bacillus subtilis subsp. subtilis str. 168]
EFX46011	Similar to flagellar hook-associated protein FlgL	9e-39	[Bacillus subtilis subsp. subtilis str. 168]
EFX46010	Similar to flagellar hook-associated protein FlgK	3e-42	[Bacillus subtilis subsp. subtilis str. 168]
EFX46008	Similar to putative regulator of flagella formation	2e-16	[Bacillus subtilis subsp. subtilis str. 168]
EFX46006	Similar to putative ABC transporter component (ATP-binding protein	2e-36	[Bacillus subtilis subsp. subtilis str. 168]
EFX46000	Similar to putative component of the DNA transport apparatus	4e-18	[Bacillus subtilis subsp. subtilis str. 168]
EFX45999	Similar to helicase competence protein	6e-53	[Bacillus subtilis subsp. subtilis str. 168]
EFX45997	Similar to two-component response regulator	2e-64	[Bacillus subtilis subsp. subtilis str. 168]
EFX45996	Similar to two-component sensor histidine kinase	1e-67	[Bacillus subtilis subsp. subtilis str. 168]
EFX45994	Similar to S-adenosylmethionine synthetase	1e-178	[Bacillus subtilis subsp. subtilis str. 168]
EFX45988	Similar to putative membrane hydrolase	3e-55	[Bacillus subtilis subsp. subtilis str. 168]
EFX45986	Similar to peptidoglycan O-acetyltransferase	1e-129	[Bacillus subtilis subsp. subtilis str. 168]
EFX45984	Similar to putative ABC transporter (ATP-binding protein	6e-72	[Bacillus subtilis subsp. subtilis str. 168]
EFX45983	Similar to intracellular serine protease	3e-09	[Bacillus subtilis subsp. subtilis str. 168]
EFX45981	Similar to RNA polymerase sigma factor SigW	1e-49	[Bacillus subtilis subsp. subtilis str. 168]
EFX45980	Similar to anti-sigma(W factor	4e-08	[Bacillus subtilis subsp. subtilis str. 168]
EFX45979	Similar to hypothetical protein BSU01750	3e-80	[Bacillus subtilis subsp. subtilis str. 168]
EFX45978	Similar to hypothetical protein BSU01760	3e-37	[Bacillus subtilis subsp. subtilis str. 168]
EFX45977	Similar to phosphoglucosamine mutase	1e-146	[Bacillus subtilis subsp. subtilis str. 168]
EFX45976	Similar to glucosamine--fructose-6-phosphate aminotransferase	1e-138	[Bacillus subtilis subsp. subtilis str. 168]
EFX45975	Similar to putative ATP-dependent DNA helicase	7e-12	[Bacillus subtilis subsp. subtilis str. 168]
EFX45967	Similar to transcriptional regulator for transition state genes	2e-17	[Bacillus subtilis subsp. subtilis str. 168]
EFX45960	Similar to putative ATP-binding SNF2 helicase or protein kinase	4e-19	[Bacillus subtilis subsp. subtilis str. 168]
EFX45951	Similar to two-component response regulator	2e-24	[Bacillus subtilis subsp. subtilis str. 168]
EFX45950	Similar to two-component sensor histidine kinase	3e-25	[Bacillus subtilis subsp. subtilis str. 168]
EFX45945	Similar to putative ABC transporter (ATP-binding protein	3e-19	[Bacillus subtilis subsp. subtilis str. 168]
EFX45944	Similar to putative lipoprotein	2e-48	[Bacillus subtilis subsp. subtilis str. 168]
EFX45943	Similar to alanine racemase	5e-90	[Bacillus subtilis subsp. subtilis str. 168]
EFX45942	Similar to antitoxin MazF	7e-08	[Bacillus subtilis subsp. subtilis str. 168]
EFX45941	Similar to endoribonuclease toxin	6e-48	[Bacillus subtilis subsp. subtilis str. 168]
EFX45940	Similar to putative RNA helicase	0	[Bacillus subtilis subsp. subtilis str. 168]
EFX45938	Similar to extracellular serine protease	3e-44	[Bacillus subtilis subsp. subtilis str. 168]
EFX45937	Similar to hypothetical protein BSU04790	6e-40	[Bacillus subtilis subsp. subtilis str. 168]
EFX45936	Similar to methyl-accepting chemotaxis protein	4e-09	[Bacillus subtilis subsp. subtilis str. 168]
EFX45935	Similar to putative holin; skin element	4e-11	[Bacillus subtilis subsp. subtilis str. 168]
EFX45921	Similar to putative phage-related terminase small subunit; skin element	2e-41	[Bacillus subtilis subsp. subtilis str. 168]
EFX45917	Similar to mannonate dehydratase	1e-112	[Bacillus subtilis subsp. subtilis str. 168]
EFX45916	Similar to putative H+-xyloside symporter	1e-14	[Bacillus subtilis subsp. subtilis str. 168]
EFX45914	Similar to glucuronate isomerase	1e-139	[Bacillus subtilis subsp. subtilis str. 168]
EFX45913	Similar to 2-keto-3-deoxygluconate-6-phosphate aldolase	4e-26	[Bacillus subtilis subsp. subtilis str. 168]
EFX45912	Similar to 2-keto-3-deoxygluconate kinase	2e-16	[Bacillus subtilis subsp. subtilis str. 168]
EFX45911	Similar to fructose-bisphosphate aldolase	8e-52	[Bacillus subtilis subsp. subtilis str. 168]
EFX45910	Similar to phosphotransferase system (PTS fructose-specific enzyme IIABC component	1e-151	[Bacillus subtilis subsp. subtilis str. 168]
EFX45909	Similar to phosphotransferase system (PTS fructose-specific enzyme IIABC component	1e-18	[Bacillus subtilis subsp. subtilis str. 168]
EFX45908	Similar to phosphotransferase system (PTS mannose-specific enzyme IIBCA component	8e-13	[Bacillus subtilis subsp. subtilis str. 168]
EFX45907	Similar to phosphotransferase system (PTS mannose-specific enzyme IIBCA component	7e-38	[Bacillus subtilis subsp. subtilis str. 168]
EFX45906	Similar to spore coat dTDP-glycosyltransferase	2e-08	[Bacillus subtilis subsp. subtilis str. 168]
EFX45905	Similar to protein involved in maturation of the outermost layer of the spore	5e-12	[Bacillus subtilis subsp. subtilis str. 168]
EFX45904	Similar to putative aminotransferase	2e-13	[Bacillus subtilis subsp. subtilis str. 168]
EFX45903	Similar to putative aminotransferase	3e-06	[Bacillus subtilis subsp. subtilis str. 168]
EFX45902	Similar to putative O-acetyltransferase	8e-23	[Bacillus subtilis subsp. subtilis str. 168]
EFX45900	Similar to putative membrane hydrolase	3e-55	[Bacillus subtilis subsp. subtilis str. 168]
EFX45894	Similar to site-specific DNA recombinase	5e-18	[Bacillus subtilis subsp. subtilis str. 168]
EFX45891	Similar to putative flagellar biosynthesis protein	6e-16	[Bacillus subtilis subsp. subtilis str. 168]
EFX45890	Similar to putative glycosyltransferase	4e-06	[Bacillus subtilis subsp. subtilis str. 168]
EFX45888	Similar to ribosomal biogenesis GTPase	3e-85	[Bacillus subtilis subsp. subtilis str. 168]
EFX45887	Similar to type I signal peptidase	1e-28	[Bacillus subtilis subsp. subtilis str. 168]
EFX45886	Similar to 50S ribosomal protein L19	1e-40	[Bacillus subtilis subsp. subtilis str. 168]
EFX45885	Similar to tRNA (guanine-N(1--methyltransferase	1e-100	[Bacillus subtilis subsp. subtilis str. 168]
EFX45883	Similar to putative RNA binding protein	5e-09	[Bacillus subtilis subsp. subtilis str. 168]
EFX45882	Similar to 30S ribosomal protein S16	8e-35	[Bacillus subtilis subsp. subtilis str. 168]
EFX45881	Similar to signal recognition particle-like (SRP GTPase	1e-141	[Bacillus subtilis subsp. subtilis str. 168]
EFX45879	Similar to signal recognition particle (docking protein	1e-100	[Bacillus subtilis subsp. subtilis str. 168]
EFX45878	Similar to chromosome condensation and segregation SMC ATPase	0	[Bacillus subtilis subsp. subtilis str. 168]
EFX45877	Similar to ribonuclease III	5e-69	[Bacillus subtilis subsp. subtilis str. 168]
EFX45876	Similar to 3-oxoacyl-(acyl carrier protein synthase II	1e-126	[Bacillus subtilis subsp. subtilis str. 168]
EFX45875	Similar to acyl carrier protein	1e-08	[Bacillus subtilis subsp. subtilis str. 168]
EFX45874	Similar to beta-ketoacyl-acyl carrier protein reductase	4e-84	[Bacillus subtilis subsp. subtilis str. 168]
EFX45873	Similar to malonyl CoA:acyl carrier protein transacylase	3e-76	[Bacillus subtilis subsp. subtilis str. 168]
EFX45872	Similar to 3-oxoacyl-(acyl carrier protein synthase III	5e-88	[Bacillus subtilis subsp. subtilis str. 168]
EFX45871	Similar to putative glycerol-3-phosphate acyltransferase Pls	5e-89	[Bacillus subtilis subsp. subtilis str. 168]
EFX45870	Similar to fatty acid biosynthesis transcriptional regulator	2e-52	[Bacillus subtilis subsp. subtilis str. 168]
EFX45869	Similar to 50S ribosomal protein L32	2e-09	[Bacillus subtilis subsp. subtilis str. 168]
EFX45868	Similar to putative degradative enzyme	1e-49	[Bacillus subtilis subsp. subtilis str. 168]
EFX45867	Similar to putative factor required for spore cortex formation	4e-46	[Bacillus subtilis subsp. subtilis str. 168]
EFX45866	Similar to phosphopantetheine adenylyltransferase	4e-47	[Bacillus subtilis subsp. subtilis str. 168]
EFX45865	Similar to putative enzyme with adenosyl binding site	1e-51	[Bacillus subtilis subsp. subtilis str. 168]
EFX45864	Similar to D-alanine aminotransferase	1e-39	[Bacillus subtilis subsp. subtilis str. 168]
EFX45863	Similar to prephenate dehydratase	5e-55	[Bacillus subtilis subsp. subtilis str. 168]
EFX45862	Similar to homoserine kinase	5e-39	[Bacillus subtilis subsp. subtilis str. 168]
EFX45861	Similar to threonine synthase	1e-127	[Bacillus subtilis subsp. subtilis str. 168]
EFX45860	Similar to homoserine dehydrogenase	1e-122	[Bacillus subtilis subsp. subtilis str. 168]
EFX45859	Similar to hypothetical protein BSU27910	7e-34	[Bacillus subtilis subsp. subtilis str. 168]
EFX45858	Similar to putative aldehyde dehydrogenase	4e-37	[Bacillus subtilis subsp. subtilis str. 168]
EFX45857	Similar to putative aldehyde dehydrogenase	7e-89	[Bacillus subtilis subsp. subtilis str. 168]
EFX45856	Similar to GTPase ObgE	1e-143	[Bacillus subtilis subsp. subtilis str. 168]
EFX45854	Similar to 50S ribosomal protein L27	3e-28	[Bacillus subtilis subsp. subtilis str. 168]
EFX45853	Similar to 50S ribosomal protein L21	7e-20	[Bacillus subtilis subsp. subtilis str. 168]
EFX45851	Similar to membrane metalloprotease	1e-29	[Bacillus subtilis subsp. subtilis str. 168]
EFX45850	Similar to regulator of SpoIVFB (stage IV sporulation	3e-14	[Bacillus subtilis subsp. subtilis str. 168]
EFX45848	Similar to ATPase activator of MinC	1e-93	[Bacillus subtilis subsp. subtilis str. 168]
EFX45847	Similar to septum formation inhibitor	3e-39	[Bacillus subtilis subsp. subtilis str. 168]
EFX45845	Similar to rod shape-determining protein MreC	6e-32	[Bacillus subtilis subsp. subtilis str. 168]
EFX45844	Similar to rod shape-determining protein MreB	1e-138	[Bacillus subtilis subsp. subtilis str. 168]
EFX45843	Similar to DNA repair protein RadC	1e-59	[Bacillus subtilis subsp. subtilis str. 168]
EFX45842	Similar to hypothetical protein BSU36630	3e-11	[Bacillus subtilis subsp. subtilis str. 168]
EFX45841	Similar to Maf-like protein	4e-36	[Bacillus subtilis subsp. subtilis str. 168]
EFX45840	Similar to N-acetylmuramoyl-L-alanine amidase (major autolysin	1e-28	[Bacillus subtilis subsp. subtilis str. 168]
EFX45836	Similar to site-specific DNA recombinase	4e-16	[Bacillus subtilis subsp. subtilis str. 168]
EFX45833	Similar to putative transcriptional regulator (AraC/XylS family	1e-102	[Bacillus subtilis subsp. subtilis str. 168]
EFX45832	Similar to iron hydroxamate-binding lipoprotein	2e-80	[Bacillus subtilis subsp. subtilis str. 168]
EFX45831	Similar to iron-uptake protein	2e-99	[Bacillus subtilis subsp. subtilis str. 168]
EFX45830	Similar to iron-uptake protein	5e-84	[Bacillus subtilis subsp. subtilis str. 168]
EFX45828	Similar to surfactin synthetase	0	[Bacillus subtilis subsp. subtilis str. 168]
EFX45824	Similar to DNA-methyltransferase (cytosine-specific	2e-17	[Bacillus subtilis subsp. subtilis str. 168]
EFX45822	Similar to replicative DNA helicase	2e-38	[Bacillus subtilis subsp. subtilis str. 168]
EFX45814	Similar to putative dTDP-4-dehydrorhamnose reductase	5e-43	[Bacillus subtilis subsp. subtilis str. 168]
EFX45810	Similar to putative ABC transporter component (ATP-binding protein	2e-18	[Bacillus subtilis subsp. subtilis str. 168]
EFX45809	Similar to putative oxidoreductase	5e-92	[Bacillus subtilis subsp. subtilis str. 168]
EFX45808	Similar to hypothetical protein BSU09800	5e-12	[Bacillus subtilis subsp. subtilis str. 168]
EFX45807	Similar to hypothetical protein BSU09790	3e-25	[Bacillus subtilis subsp. subtilis str. 168]
EFX45806	Similar to spore coat associated protein	3e-42	[Bacillus subtilis subsp. subtilis str. 168]
EFX45805	Similar to spore coat associated protein similar to YheD	4e-35	[Bacillus subtilis subsp. subtilis str. 168]
EFX45804	Similar to spore coat associated protein	9e-67	[Bacillus subtilis subsp. subtilis str. 168]
EFX45803	Similar to spore coat associated protein	8e-39	[Bacillus subtilis subsp. subtilis str. 168]
EFX45802	Similar to spore coat associated protein	8e-30	[Bacillus subtilis subsp. subtilis str. 168]
EFX45795	Similar to putative ATP-dependent helicase	1e-168	[Bacillus subtilis subsp. subtilis str. 168]
EFX45790	Similar to D-3-phosphoglycerate dehydrogenase	3e-13	[Bacillus subtilis subsp. subtilis str. 168]
EFX45787	Similar to GMP synthase	0	[Bacillus subtilis subsp. subtilis str. 168]
EFX45781	Similar to transcriptional regulator (IclR family	1e-06	[Bacillus subtilis subsp. subtilis str. 168]
EFX45776	Similar to cold-shock protein molecular chaperone RNA-helicase co-factor	2e-20	[Bacillus subtilis subsp. subtilis str. 168]
EFX45775	Similar to non-specific DNA-binding protein HBsu; signal recognition particle-like (SRP component	1e-22	[Bacillus subtilis subsp. subtilis str. 168]
EFX45774	Similar to putative membrane hydrolase	3e-55	[Bacillus subtilis subsp. subtilis str. 168]
EFX45773	Similar to DNA-methyltransferase (cytosine-specific	7e-12	[Bacillus subtilis subsp. subtilis str. 168]
EFX45771	Similar to transcriptional regulator for transition state genes	2e-18	[Bacillus subtilis subsp. subtilis str. 168]
EFX45767	Similar to putative purine/pyrimidine permease	7e-64	[Bacillus subtilis subsp. subtilis str. 168]
EFX45766	Similar to dihydroorotate dehydrogenase 1B	1e-70	[Bacillus subtilis subsp. subtilis str. 168]
EFX45764	Similar to 3-oxoacyl-(acyl carrier protein synthase III	2e-73	[Bacillus subtilis subsp. subtilis str. 168]
EFX45763	Similar to putative glycosyltransferase	1e-08	[Bacillus subtilis subsp. subtilis str. 168]
EFX45762	Similar to putative glycosyltransferase	7e-06	[Bacillus subtilis subsp. subtilis str. 168]
EFX45760	Similar to putative UDP-glucose epimerase	7e-35	[Bacillus subtilis subsp. subtilis str. 168]
EFX45759	Similar to putative glycosyltransferase	6e-13	[Bacillus subtilis subsp. subtilis str. 168]
EFX45758	Similar to putative CDP-sugar-dehydratase/epimerase	1e-15	[Bacillus subtilis subsp. subtilis str. 168]
EFX45756	Similar to putative UDP-sugar epimerase	2e-46	[Bacillus subtilis subsp. subtilis str. 168]
EFX45754	Similar to putative extracellular matrix biosynthesis enzyme	1e-06	[Bacillus subtilis subsp. subtilis str. 168]
EFX45752	Similar to protein involved in maturation of the outermost layer of the spore	1e-28	[Bacillus subtilis subsp. subtilis str. 168]
EFX45751	Similar to protein involved in maturation of the outermost layer of the spore	5e-31	[Bacillus subtilis subsp. subtilis str. 168]
EFX45750	Similar to putative dTDP-glucose pyrophosphorylase	1e-62	[Bacillus subtilis subsp. subtilis str. 168]
EFX45747	Similar to murein transglycosylase	1e-36	[Bacillus subtilis subsp. subtilis str. 168]
EFX45746	Similar to putative NADH-dependent butanol dehydrogenase	1e-127	[Bacillus subtilis subsp. subtilis str. 168]
EFX45745	Similar to phosphatidylserine decarboxylase	2e-41	[Bacillus subtilis subsp. subtilis str. 168]
EFX45744	Similar to putative efflux transporter	3e-11	[Bacillus subtilis subsp. subtilis str. 168]
EFX45740	Similar to site-specific tyrosine recombinase XerD	5e-16	[Bacillus subtilis subsp. subtilis str. 168]
EFX45735	Similar to phenolic acid decarboxylase	1e-57	[Bacillus subtilis subsp. subtilis str. 168]
EFX45734	Similar to transcriptional regulator	7e-31	[Bacillus subtilis subsp. subtilis str. 168]
EFX45726	Similar to hypothetical protein BSU14071	1e-18	[Bacillus subtilis subsp. subtilis str. 168]
EFX45725	Similar to transcriptional regulator (Fur family	1e-26	[Bacillus subtilis subsp. subtilis str. 168]
EFX45724	Similar to hypothetical protein BSU30680	8e-22	[Bacillus subtilis subsp. subtilis str. 168]
EFX45723	Similar to methionyl-tRNA synthetase	0	[Bacillus subtilis subsp. subtilis str. 168]
EFX45722	Similar to Zn(II-binding lipoprotein	2e-53	[Bacillus subtilis subsp. subtilis str. 168]
EFX45721	Similar to Zn(II transporter (ATP-binding protein	8e-39	[Bacillus subtilis subsp. subtilis str. 168]
EFX45720	Similar to high affinity Zn(II ABC transporter (permease	2e-32	[Bacillus subtilis subsp. subtilis str. 168]
EFX45719	Similar to cytochrome c-type biogenesis protein CcdA; thiol-disulfide oxido-reductase	2e-33	[Bacillus subtilis subsp. subtilis str. 168]
EFX45718	Similar to spore photoproduct (thymine dimer lyase	1e-122	[Bacillus subtilis subsp. subtilis str. 168]
EFX45717	Similar to putative integral inner membrane protein	3e-50	[Bacillus subtilis subsp. subtilis str. 168]
EFX45716	Similar to manganese transport transcriptional regulator	6e-42	[Bacillus subtilis subsp. subtilis str. 168]
EFX45715	Similar to hypothetical protein BSU24510	7e-60	[Bacillus subtilis subsp. subtilis str. 168]
EFX45714	Similar to hypothetical protein BSU24490	5e-82	[Bacillus subtilis subsp. subtilis str. 168]
EFX45713	Similar to putative integral inner membrane protein	2e-16	[Bacillus subtilis subsp. subtilis str. 168]
EFX45712	Similar to 3-dehydroquinate dehydratase	3e-37	[Bacillus subtilis subsp. subtilis str. 168]
EFX45711	Similar to putative aminopeptidase	1e-103	[Bacillus subtilis subsp. subtilis str. 168]
EFX45710	Similar to elongation factor P	2e-66	[Bacillus subtilis subsp. subtilis str. 168]
EFX45709	Similar to aspartate kinase	1e-106	[Bacillus subtilis subsp. subtilis str. 168]
EFX45708	Similar to putative integral inner membrane protein	4e-14	[Bacillus subtilis subsp. subtilis str. 168]
EFX45707	Similar to 2-phosphosulfolactate phosphatase	2e-11	[Bacillus subtilis subsp. subtilis str. 168]
EFX45706	Similar to phosphosulfolactate synthase	5e-37	[Bacillus subtilis subsp. subtilis str. 168]
EFX45705	Similar to hypothetical protein BSU24440	1e-06	[Bacillus subtilis subsp. subtilis str. 168]
EFX45704	Similar to ATP-binding stage III sporulation protein	8e-70	[Bacillus subtilis subsp. subtilis str. 168]
EFX45703	Similar to stage III sporulation protein SpoAB	2e-20	[Bacillus subtilis subsp. subtilis str. 168]
EFX45702	Similar to stage III sporulation protein	9e-08	[Bacillus subtilis subsp. subtilis str. 168]
EFX45701	Similar to stage III sporulation protein	1e-20	[Bacillus subtilis subsp. subtilis str. 168]
EFX45700	Similar to stage III sporulation protein	8e-84	[Bacillus subtilis subsp. subtilis str. 168]
EFX45699	Similar to stage III sporulation protein	2e-08	[Bacillus subtilis subsp. subtilis str. 168]
EFX45698	Similar to stage III sporulation engulfment assembly protein	1e-21	[Bacillus subtilis subsp. subtilis str. 168]
EFX45696	Similar to acetyl-CoA carboxylase biotin carboxyl carrier protein subunit	8e-30	[Bacillus subtilis subsp. subtilis str. 168]
EFX45695	Similar to acetyl-CoA carboxylase biotin carboxylase subunit	1e-171	[Bacillus subtilis subsp. subtilis str. 168]
EFX45694	Similar to hypothetical protein BSU24330	1e-22	[Bacillus subtilis subsp. subtilis str. 168]
EFX45692	Similar to transcription antitermination protein NusB	7e-21	[Bacillus subtilis subsp. subtilis str. 168]
EFX45691	Similar to methylenetetrahydrofolate dehydrogenase; methenyltetrahydrofolate cyclohydrolase	3e-86	[Bacillus subtilis subsp. subtilis str. 168]
EFX45690	Similar to exodeoxyribonuclease VII large subunit	9e-92	[Bacillus subtilis subsp. subtilis str. 168]
EFX45689	Similar to exodeoxyribonuclease VII (small subunit	7e-10	[Bacillus subtilis subsp. subtilis str. 168]
EFX45688	Similar to geranyltranstransferase	3e-57	[Bacillus subtilis subsp. subtilis str. 168]
EFX45687	Similar to 1-deoxy-D-xylulose-5-phosphate synthase	0	[Bacillus subtilis subsp. subtilis str. 168]
EFX45686	Similar to putative methyltransferase with RNA binding domain	2e-78	[Bacillus subtilis subsp. subtilis str. 168]
EFX45684	Similar to arginine repressor	8e-48	[Bacillus subtilis subsp. subtilis str. 168]
EFX45683	Similar to factor for double strand breaks DNA repair and genetic recombination	1e-128	[Bacillus subtilis subsp. subtilis str. 168]
EFX45682	Similar to regulatory membrane-associated serine protease	1e-110	[Bacillus subtilis subsp. subtilis str. 168]
EFX45681	Similar to response regulator	1e-98	[Bacillus subtilis subsp. subtilis str. 168]
EFX45679	Similar to N-acetylmuramic acid-6-phosphate etherase	4e-70	[Bacillus subtilis subsp. subtilis str. 168]
EFX45678	Similar to putative sugar phosphotransferase enzyme II	4e-68	[Bacillus subtilis subsp. subtilis str. 168]
EFX45677	Similar to putative permease	2e-15	[Bacillus subtilis subsp. subtilis str. 168]
EFX45676	Similar to manganese ABC transporter (manganese binding lipoprotein	2e-78	[Bacillus subtilis subsp. subtilis str. 168]
EFX45675	Similar to manganese ABC transporter (ATP-binding protein	7e-92	[Bacillus subtilis subsp. subtilis str. 168]
EFX45674	Similar to manganese ABC transporter (permease	2e-79	[Bacillus subtilis subsp. subtilis str. 168]
EFX45673	Similar to manganese ABC transporter (permease	4e-68	[Bacillus subtilis subsp. subtilis str. 168]
EFX45672	Similar to branched-chain amino acid-Na+ symporter	8e-78	[Bacillus subtilis subsp. subtilis str. 168]
EFX45670	Similar to hypothetical protein BSU32720	2e-13	[Bacillus subtilis subsp. subtilis str. 168]
EFX45669	Similar to hypothetical protein BSU24110	3e-06	[Bacillus subtilis subsp. subtilis str. 168]
EFX45668	Similar to dihydrolipoamide dehydrogenase	1e-157	[Bacillus subtilis subsp. subtilis str. 168]
EFX45667	Similar to branched-chain alpha-keto acid dehydrogenase E1 subunit	1e-104	[Bacillus subtilis subsp. subtilis str. 168]
EFX45666	Similar to branched-chain alpha-keto acid dehydrogenase E1 subunit	1e-117	[Bacillus subtilis subsp. subtilis str. 168]
EFX45665	Similar to branched-chain alpha-keto acid dehydrogenase subunit E2	1e-113	[Bacillus subtilis subsp. subtilis str. 168]
EFX45664	Similar to putative deacylase	1e-115	[Bacillus subtilis subsp. subtilis str. 168]
EFX45663	Similar to conserved hypothetical protein; putative PBSX prophage protein	2e-10	[Bacillus subtilis subsp. subtilis str. 168]
EFX45662	Similar to conserved hypothetical protein; putative PBSX prophage protein	5e-06	[Bacillus subtilis subsp. subtilis str. 168]
EFX45661	Similar to conserved hypothetical protein; skin element	1e-32	[Bacillus subtilis subsp. subtilis str. 168]
EFX45660	Similar to conserved hypothetical protein; skin element	1e-14	[Bacillus subtilis subsp. subtilis str. 168]
EFX45658	Similar to conserved hypothetical protein; putative PBSX prophage	2e-11	[Bacillus subtilis subsp. subtilis str. 168]
EFX45657	Similar to hypothetical protein BSU26060	4e-14	[Bacillus subtilis subsp. subtilis str. 168]
EFX45656	Similar to conserved hypothetical protein; putative phage-related protein	6e-77	[Bacillus subtilis subsp. subtilis str. 168]
EFX45647	Similar to putative phage-related terminase large subunit; skin element	0	[Bacillus subtilis subsp. subtilis str. 168]
EFX45646	Similar to putative phage-related terminase small subunit; skin element	6e-41	[Bacillus subtilis subsp. subtilis str. 168]
EFX45645	Similar to positive control sigma-like factor	2e-20	[Bacillus subtilis subsp. subtilis str. 168]
EFX45640	Similar to hypothetical protein BSU18280	1e-127	[Bacillus subtilis subsp. subtilis str. 168]
EFX45639	Similar to extracellular neutral protease B	4e-83	[Bacillus subtilis subsp. subtilis str. 168]
EFX45638	Similar to putative phage integrase	2e-23	[Bacillus subtilis subsp. subtilis str. 168]
EFX45633	Similar to LexA repressor	3e-08	[Bacillus subtilis subsp. subtilis str. 168]
EFX45632	Similar to putative phage integrase	1e-28	[Bacillus subtilis subsp. subtilis str. 168]
EFX45631	Similar to gamma-D-glutamate-meso-diaminopimelate muropeptidase (major autolysin	3e-23	[Bacillus subtilis subsp. subtilis str. 168]
EFX45629	Similar to membrane protein involved in a sporulation process	3e-12	[Bacillus subtilis subsp. subtilis str. 168]
EFX45627	Similar to DNA polymerase III DnaE	0	[Bacillus subtilis subsp. subtilis str. 168]
EFX45626	Similar to acetyl-CoA carboxylase subunit beta	9e-68	[Bacillus subtilis subsp. subtilis str. 168]
EFX45625	Similar to acetyl-CoA carboxylase carboxyltransferase subunit alpha	1e-103	[Bacillus subtilis subsp. subtilis str. 168]
EFX45624	Similar to pyruvate kinase	0	[Bacillus subtilis subsp. subtilis str. 168]
EFX45623	Similar to putative acyl-CoA thioesterase	1e-22	[Bacillus subtilis subsp. subtilis str. 168]
EFX45622	Similar to citrate synthase	1e-135	[Bacillus subtilis subsp. subtilis str. 168]
EFX45621	Similar to isocitrate dehydrogenase	0	[Bacillus subtilis subsp. subtilis str. 168]
EFX45620	Similar to malate dehydrogenase	1e-118	[Bacillus subtilis subsp. subtilis str. 168]
EFX45619	Similar to putative exported polysaccharide deacetylase lipoprotein	7e-17	[Bacillus subtilis subsp. subtilis str. 168]
EFX45616	Similar to two-component sensor histidine kinase	1e-74	[Bacillus subtilis subsp. subtilis str. 168]
EFX45615	Similar to two-component response regulator	9e-50	[Bacillus subtilis subsp. subtilis str. 168]
EFX45614	Similar to putative transcriptional regulator (AraC/XylS family	1e-10	[Bacillus subtilis subsp. subtilis str. 168]
EFX45613	Similar to putative oxidoreductase	2e-20	[Bacillus subtilis subsp. subtilis str. 168]
EFX45611	Similar to phosphate ABC transporter (permease	1e-48	[Bacillus subtilis subsp. subtilis str. 168]
EFX45610	Similar to phosphate ABC transporter (permease	2e-43	[Bacillus subtilis subsp. subtilis str. 168]
EFX45609	Similar to phosphate ABC transporter (ATP-binding protein	2e-89	[Bacillus subtilis subsp. subtilis str. 168]
EFX45606	Similar to efflux transporter	2e-29	[Bacillus subtilis subsp. subtilis str. 168]
EFX45604	Similar to inner membrane protein involved in activation of the KinB signaling pathway to sporulation	5e-13	[Bacillus subtilis subsp. subtilis str. 168]
EFX45603	Similar to putative phosphatase	1e-06	[Bacillus subtilis subsp. subtilis str. 168]
EFX45602	Similar to DNA polymerase I	0	[Bacillus subtilis subsp. subtilis str. 168]
EFX45601	Similar to formamidopyrimidine-DNA glycosylase	6e-84	[Bacillus subtilis subsp. subtilis str. 168]
EFX45600	Similar to putative integral inner membrane protein	9e-34	[Bacillus subtilis subsp. subtilis str. 168]
EFX45599	Similar to dephosphocoenzyme A kinase	9e-42	[Bacillus subtilis subsp. subtilis str. 168]
EFX45598	Similar to putative murein lytic transglycosylase	4e-17	[Bacillus subtilis subsp. subtilis str. 168]
EFX45597	Similar to transcriptional regulator NrdR	2e-31	[Bacillus subtilis subsp. subtilis str. 168]
EFX45596	Similar to putative fructose amino acid-binding lipoprotein	2e-13	[Bacillus subtilis subsp. subtilis str. 168]
EFX45595	Similar to rhamnogalacturonan permease	3e-37	[Bacillus subtilis subsp. subtilis str. 168]
EFX45594	Similar to rhamnogalacturonan permease	1e-47	[Bacillus subtilis subsp. subtilis str. 168]
EFX45593	Similar to transcriptional antiterminator (BglG family	2e-50	[Bacillus subtilis subsp. subtilis str. 168]
EFX45591	Similar to phosphotransferase system (PTS N-acetylglucosamine-specific enzyme IICB component	4e-93	[Bacillus subtilis subsp. subtilis str. 168]
EFX45590	Similar to phosphotransferase system (PTS enzyme I	1e-179	[Bacillus subtilis subsp. subtilis str. 168]
EFX45588	Similar to NADPH dehydrogenase NamA	8e-79	[Bacillus subtilis subsp. subtilis str. 168]
EFX45586	Similar to cobalt transporter ATP-binding subunit	2e-41	[Bacillus subtilis subsp. subtilis str. 168]
EFX45584	Similar to factor for spore cortex peptidoglycan synthesis (stage V sporulation	6e-30	[Bacillus subtilis subsp. subtilis str. 168]
EFX45582	Similar to transcriptional regulator (IclR family	4e-30	[Bacillus subtilis subsp. subtilis str. 168]
EFX45575	Similar to hypothetical protein BSU35130	3e-08	[Bacillus subtilis subsp. subtilis str. 168]
EFX45574	Similar to hypothetical protein BSU35130	3e-11	[Bacillus subtilis subsp. subtilis str. 168]
EFX45573	Similar to transcriptional regulator (GntR family	1e-33	[Bacillus subtilis subsp. subtilis str. 168]
EFX45572	Similar to gluconate permease	8e-67	[Bacillus subtilis subsp. subtilis str. 168]
EFX45571	Similar to gluconate kinase	0	[Bacillus subtilis subsp. subtilis str. 168]
EFX45570	Similar to putative metallophosphoesterase	1e-92	[Bacillus subtilis subsp. subtilis str. 168]
EFX45569	Similar to putative glycosyltransferase	4e-78	[Bacillus subtilis subsp. subtilis str. 168]
EFX45568	Similar to phosphotransferase system (PTS glucose-specific enzyme IICBA component	1e-103	[Bacillus subtilis subsp. subtilis str. 168]
EFX45566	Similar to putative transcriptional regulator	6e-17	[Bacillus subtilis subsp. subtilis str. 168]
EFX45563	Similar to spore germination receptor subunit	2e-55	[Bacillus subtilis subsp. subtilis str. 168]
EFX45561	Similar to 2-deoxy-5-keto-D-gluconic acid 6-phosphate aldolase	4e-23	[Bacillus subtilis subsp. subtilis str. 168]
EFX45560	Similar to putative dTDP-glucose pyrophosphorylase	2e-33	[Bacillus subtilis subsp. subtilis str. 168]
EFX45559	Similar to putative glycosyl transferase (general stress protein	6e-23	[Bacillus subtilis subsp. subtilis str. 168]
EFX45554	Similar to hypothetical protein BSU37640	1e-34	[Bacillus subtilis subsp. subtilis str. 168]
EFX45553	Similar to penicillin-binding protein PBP4B	5e-75	[Bacillus subtilis subsp. subtilis str. 168]
EFX45552	Similar to methyl-accepting chemotaxis protein	9e-40	[Bacillus subtilis subsp. subtilis str. 168]
EFX45551	Similar to putative hydrolase	1e-153	[Bacillus subtilis subsp. subtilis str. 168]
EFX45550	Similar to putative hydrolase	2e-74	[Bacillus subtilis subsp. subtilis str. 168]
EFX45549	Similar to hypothetical protein BSU27370	9e-51	[Bacillus subtilis subsp. subtilis str. 168]
EFX45547	Similar to Holliday junction resolvase-like protein	6e-40	[Bacillus subtilis subsp. subtilis str. 168]
EFX45546	Similar to hypothetical protein BSU27400	3e-28	[Bacillus subtilis subsp. subtilis str. 168]
EFX45545	Similar to alanyl-tRNA synthetase	0	[Bacillus subtilis subsp. subtilis str. 168]
EFX45544	Similar to putative permease	2e-59	[Bacillus subtilis subsp. subtilis str. 168]
EFX45543	Similar to putative transcriptional regulator (MarR family	1e-12	[Bacillus subtilis subsp. subtilis str. 168]
EFX45542	Similar to hypothetical protein BSU27469	3e-19	[Bacillus subtilis subsp. subtilis str. 168]
EFX45541	Similar to hypothetical protein BSU27470	1e-07	[Bacillus subtilis subsp. subtilis str. 168]
EFX45540	Similar to cysteine desulfurase involved in tRNA thiolation	7e-90	[Bacillus subtilis subsp. subtilis str. 168]
EFX45539	Similar to transcriptional regulator of cysteine biosynthesis	2e-44	[Bacillus subtilis subsp. subtilis str. 168]
EFX45538	Similar to tRNA-specific 2-thiouridylase MnmA	1e-134	[Bacillus subtilis subsp. subtilis str. 168]
EFX45537	Similar to recombination factor protein RarA	1e-84	[Bacillus subtilis subsp. subtilis str. 168]
EFX45536	Similar to putative enzyme of sulfur-containing coenzyme synthesis	5e-89	[Bacillus subtilis subsp. subtilis str. 168]
EFX45535	Similar to aspartyl-tRNA synthetase	0	[Bacillus subtilis subsp. subtilis str. 168]
EFX45534	Similar to histidyl-tRNA synthetase	1e-115	[Bacillus subtilis subsp. subtilis str. 168]
EFX45533	Similar to putative transcriptional regulator	2e-13	[Bacillus subtilis subsp. subtilis str. 168]
EFX45532	Similar to multidrug efflux protein	1e-122	[Bacillus subtilis subsp. subtilis str. 168]
EFX45530	Similar to coproporphyrinogen III oxidase	1e-143	[Bacillus subtilis subsp. subtilis str. 168]
EFX45529	Similar to D-tyrosyl-tRNA(Tyr deacylase	6e-46	[Bacillus subtilis subsp. subtilis str. 168]
EFX45528	Similar to GTP pyrophosphokinase (RelA/SpoT	0	[Bacillus subtilis subsp. subtilis str. 168]
EFX45527	Similar to uracil permease	3e-85	[Bacillus subtilis subsp. subtilis str. 168]
EFX45526	Similar to adenine phosphoribosyltransferase	1e-57	[Bacillus subtilis subsp. subtilis str. 168]
EFX45525	Similar to putative single-strand DNA-specific exonuclease	5e-55	[Bacillus subtilis subsp. subtilis str. 168]
EFX45524	Similar to putative single-strand DNA-specific exonuclease	5e-96	[Bacillus subtilis subsp. subtilis str. 168]
EFX45523	Similar to putative divalent cation efflux transporter	6e-29	[Bacillus subtilis subsp. subtilis str. 168]
EFX45522	Similar to bifunctional preprotein translocase subunit SecD/SecF	4e-47	[Bacillus subtilis subsp. subtilis str. 168]
EFX45521	Similar to bifunctional preprotein translocase subunit SecD/SecF	4e-94	[Bacillus subtilis subsp. subtilis str. 168]
EFX45520	Similar to post-transcriptional regulator	5e-08	[Bacillus subtilis subsp. subtilis str. 168]
EFX45519	Similar to putative putative translocase with flippase function for teichoic acid synthesis; involved in spore cortex synthesis (stage V sporulation)	4e-74	[Bacillus subtilis subsp. subtilis str. 168]
EFX45518	Similar to hypothetical protein BSU27680	7e-50	[Bacillus subtilis subsp. subtilis str. 168]
EFX45517	Similar to putative integral inner membrane protein	3e-06	[Bacillus subtilis subsp. subtilis str. 168]
EFX45516	Similar to preprotein translocase subunit YajC	5e-19	[Bacillus subtilis subsp. subtilis str. 168]
EFX45515	Similar to queuine tRNA-ribosyltransferase	0	[Bacillus subtilis subsp. subtilis str. 168]
EFX45514	Similar to S-adenosylmethionine:tRNA ribosyltransferase-isomerase	1e-123	[Bacillus subtilis subsp. subtilis str. 168]
EFX45513	Similar to Holliday junction DNA helicase RuvB	1e-132	[Bacillus subtilis subsp. subtilis str. 168]
EFX45512	Similar to Holliday junction DNA helicase RuvA	9e-34	[Bacillus subtilis subsp. subtilis str. 168]
EFX45510	Similar to Bypass of forespore C intercompartmental signaling factor	7e-10	[Bacillus subtilis subsp. subtilis str. 168]
EFX45507	Similar to preprotein translocase subunit SecA	0	[Bacillus subtilis subsp. subtilis str. 168]
EFX45506	Similar to peptide chain release factor 2	1e-122	[Bacillus subtilis subsp. subtilis str. 168]
EFX45505	Similar to putative integral inner membrane protein	1e-71	[Bacillus subtilis subsp. subtilis str. 168]
EFX45504	Similar to N-acetyl-gamma-glutamyl-phosphate reductase	1e-103	[Bacillus subtilis subsp. subtilis str. 168]
EFX45503	Similar to bifunctional ornithine acetyltransferase/N-acetylglutamate synthase protein	2e-93	[Bacillus subtilis subsp. subtilis str. 168]
EFX45502	Similar to acetylglutamate kinase	2e-41	[Bacillus subtilis subsp. subtilis str. 168]
EFX45501	Similar to acetylornithine aminotransferase	1e-107	[Bacillus subtilis subsp. subtilis str. 168]
EFX45500	Similar to ornithine carbamoyltransferase	3e-95	[Bacillus subtilis subsp. subtilis str. 168]
EFX45499	Similar to argininosuccinate synthase	1e-163	[Bacillus subtilis subsp. subtilis str. 168]
EFX45498	Similar to argininosuccinate lyase	1e-162	[Bacillus subtilis subsp. subtilis str. 168]
EFX45497	Similar to putative factor for cell wall maintenance or synthesis	4e-27	[Bacillus subtilis subsp. subtilis str. 168]
EFX45495	Similar to cell-division ABC transporter (ATP-binding protein	2e-87	[Bacillus subtilis subsp. subtilis str. 168]
EFX45494	Similar to cell-division ABC transporter	7e-38	[Bacillus subtilis subsp. subtilis str. 168]
EFX45493	Similar to secreted cell wall DL-endopeptidase	7e-16	[Bacillus subtilis subsp. subtilis str. 168]
EFX45492	Similar to PDZ-containing carboxyl-terminal protease processing protease	1e-97	[Bacillus subtilis subsp. subtilis str. 168]
EFX45491	Similar to topological determinant of cell division	5e-32	[Bacillus subtilis subsp. subtilis str. 168]
EFX45490	Similar to flagellar motor protein MotS	1e-36	[Bacillus subtilis subsp. subtilis str. 168]
EFX45489	Similar to flagellar motor protein MotP	4e-40	[Bacillus subtilis subsp. subtilis str. 168]
EFX45488	Similar to excinuclease ABC subunit B	0	[Bacillus subtilis subsp. subtilis str. 168]
EFX45487	Similar to excinuclease ABC subunit A	0	[Bacillus subtilis subsp. subtilis str. 168]
EFX45485	Similar to sulfite reductase subunit beta	4e-29	[Bacillus subtilis subsp. subtilis str. 168]
EFX45484	Similar to putative sugar-phosphate epimerase/isomerase	4e-48	[Bacillus subtilis subsp. subtilis str. 168]
EFX45483	Similar to methyl-accepting chemotaxis protein	8e-10	[Bacillus subtilis subsp. subtilis str. 168]
EFX45482	Similar to methyl-accepting chemotaxis protein	1e-17	[Bacillus subtilis subsp. subtilis str. 168]
EFX45481	Similar to putative hydrolase	1e-13	[Bacillus subtilis subsp. subtilis str. 168]
EFX45480	Similar to putative hydrolase	3e-34	[Bacillus subtilis subsp. subtilis str. 168]
EFX45476	Similar to ferrichrome ABC transporter (ATP-binding protein	1e-92	[Bacillus subtilis subsp. subtilis str. 168]
EFX45475	Similar to putative ABC transporter component (ATP-binding protein	8e-42	[Bacillus subtilis subsp. subtilis str. 168]
EFX45467	Similar to putative ABC transporter component (ATP-binding protein	9e-38	[Bacillus subtilis subsp. subtilis str. 168]
EFX45466	Similar to geranylgeranylglyceryl phosphate synthase-like protein	1e-67	[Bacillus subtilis subsp. subtilis str. 168]
EFX45465	Similar to ATP-dependent DNA helicase	0	[Bacillus subtilis subsp. subtilis str. 168]
EFX45464	Similar to NAD-dependent DNA ligase LigA	1e-118	[Bacillus subtilis subsp. subtilis str. 168]
EFX45463	Similar to hypothetical protein BSU08750	7e-25	[Bacillus subtilis subsp. subtilis str. 168]
EFX45462	Similar to hypothetical protein BSU08740	3e-13	[Bacillus subtilis subsp. subtilis str. 168]
EFX45461	Similar to putative epimerase modification of peptidoglycan	4e-24	[Bacillus subtilis subsp. subtilis str. 168]
EFX45460	Similar to transcriptional regulator (Fur family	3e-52	[Bacillus subtilis subsp. subtilis str. 168]
EFX45458	Similar to RNA polymerase sigma factor SigW	2e-27	[Bacillus subtilis subsp. subtilis str. 168]
EFX45457	Similar to hypothetical protein BSU23670	6e-08	[Bacillus subtilis subsp. subtilis str. 168]
EFX45456	Similar to aspartyl/glutamyl-tRNA amidotransferase subunit B	0	[Bacillus subtilis subsp. subtilis str. 168]
EFX45455	Similar to aspartyl/glutamyl-tRNA amidotransferase subunit A	1e-178	[Bacillus subtilis subsp. subtilis str. 168]
EFX45454	Similar to aspartyl/glutamyl-tRNA amidotransferase subunit C	1e-20	[Bacillus subtilis subsp. subtilis str. 168]
EFX45453	Similar to putative sensor protein	2e-18	[Bacillus subtilis subsp. subtilis str. 168]
EFX45451	Similar to putative aminopeptidase	2e-09	[Bacillus subtilis subsp. subtilis str. 168]
EFX45450	Similar to putative metal-binding hydrolase	2e-32	[Bacillus subtilis subsp. subtilis str. 168]
EFX45448	Similar to putative integral inner membrane protein	1e-55	[Bacillus subtilis subsp. subtilis str. 168]
EFX45446	Similar to putative transcriptional regulator	1e-48	[Bacillus subtilis subsp. subtilis str. 168]
EFX45445	Similar to putative methyl-accepting protein	6e-50	[Bacillus subtilis subsp. subtilis str. 168]
EFX45444	Similar to putative methyl-accepting protein	7e-69	[Bacillus subtilis subsp. subtilis str. 168]
EFX45443	Similar to secreted deoxyriboendonuclease	2e-33	[Bacillus subtilis subsp. subtilis str. 168]
EFX45442	Similar to murein transglycosylase	3e-18	[Bacillus subtilis subsp. subtilis str. 168]
EFX45441	Similar to hypothetical protein BSU40950	4e-29	[Bacillus subtilis subsp. subtilis str. 168]
EFX45437	Similar to proton/sodium-glutamate symport protein	1e-45	[Bacillus subtilis subsp. subtilis str. 168]
EFX45435	Similar to Na+/H+ antiporter	7e-50	[Bacillus subtilis subsp. subtilis str. 168]
EFX45434	Similar to efflux transporter (ATP-binding and permease protein	7e-33	[Bacillus subtilis subsp. subtilis str. 168]
EFX45433	Similar to putative hydrolase	2e-37	[Bacillus subtilis subsp. subtilis str. 168]
EFX45432	Similar to cardiolipin synthase	1e-156	[Bacillus subtilis subsp. subtilis str. 168]
EFX45431	Similar to SPbeta phage DNA nuclease lipoprotein	6e-13	[Bacillus subtilis subsp. subtilis str. 168]
EFX45429	Similar to C-S lyase	2e-87	[Bacillus subtilis subsp. subtilis str. 168]
EFX45428	Similar to phosphotransferase system (PTS glucose-specific enzyme IICBA component	7e-89	[Bacillus subtilis subsp. subtilis str. 168]
EFX45427	Similar to putative hydrolase	3e-33	[Bacillus subtilis subsp. subtilis str. 168]
EFX45426	Similar to anti-sigma(V factor	1e-13	[Bacillus subtilis subsp. subtilis str. 168]
EFX45425	Similar to putative anion ABC transporter (permease	1e-106	[Bacillus subtilis subsp. subtilis str. 168]
EFX45424	Similar to putative transcriptional regulator (GntR family	2e-11	[Bacillus subtilis subsp. subtilis str. 168]
EFX45422	Similar to pyrophosphatase Ppa	1e-08	[Bacillus subtilis subsp. subtilis str. 168]
EFX45420	Similar to inosine 5'-monophosphate dehydrogenase	0	[Bacillus subtilis subsp. subtilis str. 168]
EFX45419	Similar to D-alanyl-D-alanine carboxypeptidase (penicillin-binding protein 5	1e-65	[Bacillus subtilis subsp. subtilis str. 168]
EFX45418	Similar to pyridoxal biosynthesis lyase PdxS	1e-115	[Bacillus subtilis subsp. subtilis str. 168]
EFX45417	Similar to glutamine amidotransferase subunit PdxT	1e-57	[Bacillus subtilis subsp. subtilis str. 168]
EFX45416	Similar to seryl-tRNA synthetase	1e-171	[Bacillus subtilis subsp. subtilis str. 168]
EFX45412	Similar to RNA polymerase sigma factor SigW	1e-15	[Bacillus subtilis subsp. subtilis str. 168]
EFX45409	Similar to tRNA specific adenosine deaminase	2e-48	[Bacillus subtilis subsp. subtilis str. 168]
EFX45408	Similar to GTP-dependent nucleic acid-binding protein EngD	1e-136	[Bacillus subtilis subsp. subtilis str. 168]
EFX45407	Similar to peptide chain release factor 1	1e-106	[Bacillus subtilis subsp. subtilis str. 168]
EFX45406	Similar to glutamine methylase of release factor 1 (and perhaps others at a GGQ site	3e-44	[Bacillus subtilis subsp. subtilis str. 168]
EFX45405	Similar to pro-sigma(E endopeptidase (stage II sporulation	9e-43	[Bacillus subtilis subsp. subtilis str. 168]
EFX45404	Similar to putative ribosome maturation factor; RNA binding protein	2e-90	[Bacillus subtilis subsp. subtilis str. 168]
EFX45403	Similar to putative integral inner membrane protein UPF0059 DUF0204 family	4e-26	[Bacillus subtilis subsp. subtilis str. 168]
EFX45402	Similar to protein-tyrosine-phosphatase	6e-23	[Bacillus subtilis subsp. subtilis str. 168]
EFX45401	Similar to ribose-5-phosphate isomerase B	3e-49	[Bacillus subtilis subsp. subtilis str. 168]
EFX45400	Similar to hypothetical protein BSU36910	6e-55	[Bacillus subtilis subsp. subtilis str. 168]
EFX45399	Similar to serine hydroxymethyltransferase	1e-171	[Bacillus subtilis subsp. subtilis str. 168]
EFX45398	Similar to uracil phosphoribosyltransferase	2e-89	[Bacillus subtilis subsp. subtilis str. 168]
EFX45397	Similar to UDP-N-acetylmannosamine 2-epimerase	1e-134	[Bacillus subtilis subsp. subtilis str. 168]
EFX45396	Similar to ATP synthase (subunit i	1e-07	[Bacillus subtilis subsp. subtilis str. 168]
EFX45395	Similar to F0F1 ATP synthase subunit A	3e-45	[Bacillus subtilis subsp. subtilis str. 168]
EFX45394	Similar to F0F1 ATP synthase subunit B	3e-17	[Bacillus subtilis subsp. subtilis str. 168]
EFX45393	Similar to F0F1 ATP synthase subunit delta	2e-27	[Bacillus subtilis subsp. subtilis str. 168]
EFX45392	Similar to F0F1 ATP synthase subunit alpha	0	[Bacillus subtilis subsp. subtilis str. 168]
EFX45391	Similar to F0F1 ATP synthase subunit gamma	8e-84	[Bacillus subtilis subsp. subtilis str. 168]
EFX45390	Similar to F0F1 ATP synthase subunit beta	1e-175	[Bacillus subtilis subsp. subtilis str. 168]
EFX45389	Similar to F0F1 ATP synthase subunit epsilon	4e-28	[Bacillus subtilis subsp. subtilis str. 168]
EFX45388	Similar to RNA polymerase sigma factor SigY	6e-19	[Bacillus subtilis subsp. subtilis str. 168]
EFX45378	Similar to Na+/H+ antiporter	7e-55	[Bacillus subtilis subsp. subtilis str. 168]
EFX45377	Similar to putative monovalent cation/H+ antiporter subunit D	2e-15	[Bacillus subtilis subsp. subtilis str. 168]
EFX45376	Similar to Na+/H+ antiporter	4e-20	[Bacillus subtilis subsp. subtilis str. 168]
EFX45375	Similar to serine alkaline protease (subtilisin E	6e-41	[Bacillus subtilis subsp. subtilis str. 168]
EFX45374	Similar to hypothetical protein BSU36780	1e-07	[Bacillus subtilis subsp. subtilis str. 168]
EFX45373	Similar to UDP-N-acetylglucosamine 1-carboxyvinyltransferase	1e-147	[Bacillus subtilis subsp. subtilis str. 168]
EFX45372	Similar to autolysin required for complete dissolution of the asymmetric septum (stage II sporulation	7e-62	[Bacillus subtilis subsp. subtilis str. 168]
EFX45371	Similar to forespore protein required for alternative engulfment	5e-25	[Bacillus subtilis subsp. subtilis str. 168]
EFX45370	Similar to transcriptional regulator	3e-29	[Bacillus subtilis subsp. subtilis str. 168]
EFX45369	Similar to rod shape-determining protein Mbl	1e-141	[Bacillus subtilis subsp. subtilis str. 168]
EFX45368	Similar to putative flagellar basal-body rod protein	4e-34	[Bacillus subtilis subsp. subtilis str. 168]
EFX45367	Similar to putative flagellar hook-basal body protein	4e-26	[Bacillus subtilis subsp. subtilis str. 168]
EFX45365	Similar to CDP-diacylglycerol-glycerol-3-phosphate 3-phosphatidyltransferase	6e-06	[Bacillus subtilis subsp. subtilis str. 168]
EFX45364	Similar to (3R-hydroxymyristoyl-[acyl carrier protein] dehydratase	2e-45	[Bacillus subtilis subsp. subtilis str. 168]
EFX45363	Similar to alpha-phosphoglucomutase	1e-158	[Bacillus subtilis subsp. subtilis str. 168]
EFX45360	Similar to UDP-N-acetylglucosamine:undecaprenyl-P N-acetylglucosaminyl-1-P transferase	3e-71	[Bacillus subtilis subsp. subtilis str. 168]
EFX45355	Similar to oxalate decarboxylase	1e-164	[Bacillus subtilis subsp. subtilis str. 168]
EFX45354	Similar to cell wall hydrolase	5e-52	[Bacillus subtilis subsp. subtilis str. 168]
EFX45353	Similar to catechol-2 3-dioxygenase membrane subunit	5e-15	[Bacillus subtilis subsp. subtilis str. 168]
EFX45352	Similar to putative ABC transporter (ATPase component	4e-12	[Bacillus subtilis subsp. subtilis str. 168]
EFX45351	Similar to putative ABC transporter (ATPase component	7e-12	[Bacillus subtilis subsp. subtilis str. 168]
EFX45349	Similar to two-component response regulator [YclK]	7e-20	[Bacillus subtilis subsp. subtilis str. 168]
EFX45348	Similar to putative efflux transporter	1e-140	[Bacillus subtilis subsp. subtilis str. 168]
EFX45344	Similar to two-component sensor histidine kinase [YycF]	1e-31	[Bacillus subtilis subsp. subtilis str. 168]
EFX45343	Similar to two-component response regulator [YclK]	7e-49	[Bacillus subtilis subsp. subtilis str. 168]
EFX45340	Similar to short-chain flavodoxin	9e-26	[Bacillus subtilis subsp. subtilis str. 168]
EFX45339	Similar to magnesium transporter	3e-57	[Bacillus subtilis subsp. subtilis str. 168]
EFX45338	Similar to P-type calcium transport ATPase	1e-91	[Bacillus subtilis subsp. subtilis str. 168]
EFX45337	Similar to multifunctional tetracycline-metal/H+ antiporter and Na+(K+/H+ antiporter	3e-18	[Bacillus subtilis subsp. subtilis str. 168]
EFX45335	Similar to 5-methyltetrahydropteroyltriglutamate--homocysteine S-methyltransferase	0	[Bacillus subtilis subsp. subtilis str. 168]
EFX45333	Similar to putative ABC transporter (ATP-binding protein	0	[Bacillus subtilis subsp. subtilis str. 168]
EFX45332	Similar to hypothetical protein BSU25240	2e-64	[Bacillus subtilis subsp. subtilis str. 168]
EFX45331	Similar to negative regulator of gluconeogenesis	3e-43	[Bacillus subtilis subsp. subtilis str. 168]
EFX45330	Similar to phosphotransferase system (PTS enzyme I	1e-30	[Bacillus subtilis subsp. subtilis str. 168]
EFX45329	Similar to putative efflux transporter	4e-92	[Bacillus subtilis subsp. subtilis str. 168]
EFX45327	Similar to 2-methylisocitrate lyase	5e-11	[Bacillus subtilis subsp. subtilis str. 168]
EFX45326	Similar to putative oxidoreductase	3e-12	[Bacillus subtilis subsp. subtilis str. 168]
EFX45325	Similar to alanine-anticapsin ligase	5e-10	[Bacillus subtilis subsp. subtilis str. 168]
EFX45324	Similar to alanine-anticapsin ligase	2e-06	[Bacillus subtilis subsp. subtilis str. 168]
EFX45323	Similar to protein-tyrosine-phosphatase	2e-46	[Bacillus subtilis subsp. subtilis str. 168]
EFX45322	Similar to two-component response regulator	5e-38	[Bacillus subtilis subsp. subtilis str. 168]
EFX45321	Similar to C4-dicarboxylate binding protein	4e-86	[Bacillus subtilis subsp. subtilis str. 168]
EFX45320	Similar to C4-dicarboxylate transporter DctA	1e-126	[Bacillus subtilis subsp. subtilis str. 168]
EFX45316	Similar to L-serine dehydratase (alpha chain	3e-87	[Bacillus subtilis subsp. subtilis str. 168]
EFX45315	Similar to L-serine dehydratase (beta chain	6e-78	[Bacillus subtilis subsp. subtilis str. 168]
EFX45314	Similar to plipastatin synthetase	0	[Bacillus subtilis subsp. subtilis str. 168]
EFX45309	Similar to transcriptional regulator (multiple metal-sensing ArsR-SmtB transcriptional repressors family	3e-06	[Bacillus subtilis subsp. subtilis str. 168]
EFX45308	Similar to hypothetical protein BSU26540	4e-46	[Bacillus subtilis subsp. subtilis str. 168]
EFX45305	Similar to spore germination receptor subunit	8e-90	[Bacillus subtilis subsp. subtilis str. 168]
EFX45304	Similar to arsenite efflux transporter	3e-41	[Bacillus subtilis subsp. subtilis str. 168]
EFX45303	Similar to phenolic acid decarboxylase	1e-57	[Bacillus subtilis subsp. subtilis str. 168]
EFX45302	Similar to transcriptional regulator	7e-31	[Bacillus subtilis subsp. subtilis str. 168]
EFX45301	Similar to putative efflux transporter	1e-09	[Bacillus subtilis subsp. subtilis str. 168]
EFX45300	Similar to putative phosphatidylglycerophosphatase A	1e-45	[Bacillus subtilis subsp. subtilis str. 168]
EFX45299	Similar to germination (cortex hydrolysis and sporulation (stage II multiple polar septa lytic enzyme	6e-49	[Bacillus subtilis subsp. subtilis str. 168]
EFX45298	Similar to ribonuclease PH	3e-84	[Bacillus subtilis subsp. subtilis str. 168]
EFX45297	Similar to inosine/xanthosine triphosphate pyrophosphatase (subunit A	5e-45	[Bacillus subtilis subsp. subtilis str. 168]
EFX45296	Similar to asparagine synthetase	0	[Bacillus subtilis subsp. subtilis str. 168]
EFX45294	Similar to hypothetical protein BSU04590	5e-24	[Bacillus subtilis subsp. subtilis str. 168]
EFX45293	Similar to hypothetical protein BSU04600	5e-50	[Bacillus subtilis subsp. subtilis str. 168]
EFX45290	Similar to trigger factor	2e-95	[Bacillus subtilis subsp. subtilis str. 168]
EFX45289	Similar to ATP-dependent Clp protease proteolytic subunit	7e-71	[Bacillus subtilis subsp. subtilis str. 168]
EFX45288	Similar to ATP-dependent protease ATP-binding subunit Clp	1e-172	[Bacillus subtilis subsp. subtilis str. 168]
EFX45287	Similar to 4-hydroxy-3-methylbut-2-en-1-yl diphosphate synthase	1e-137	[Bacillus subtilis subsp. subtilis str. 168]
EFX45286	Similar to putative N-acetylmuramoyl-L-alanine amidase	9e-23	[Bacillus subtilis subsp. subtilis str. 168]
EFX45285	Similar to LonB ATP-dependent protease	0	[Bacillus subtilis subsp. subtilis str. 168]
EFX45284	Similar to class III heat-shock ATP-dependent LonA protease	0	[Bacillus subtilis subsp. subtilis str. 168]
EFX45283	Similar to ribosome biogenesis GTP-binding protein YsxC	2e-69	[Bacillus subtilis subsp. subtilis str. 168]
EFX45281	Similar to S-adenosylmethionine decarboxylase proenzyme	2e-17	[Bacillus subtilis subsp. subtilis str. 168]
EFX45279	Similar to glutamyl-tRNA reductase	1e-117	[Bacillus subtilis subsp. subtilis str. 168]
EFX45278	Similar to negative effector of the concentration of glutamyl-tRNA reductase HemA	4e-30	[Bacillus subtilis subsp. subtilis str. 168]
EFX45277	Similar to Precorrin-2 dehydrogenase	2e-15	[Bacillus subtilis subsp. subtilis str. 168]
EFX45276	Similar to porphobilinogen deaminase	3e-89	[Bacillus subtilis subsp. subtilis str. 168]
EFX45275	Similar to uroporphyrin-III C-methyltransferase	2e-95	[Bacillus subtilis subsp. subtilis str. 168]
EFX45274	Similar to delta-aminolevulinic acid dehydratase	1e-116	[Bacillus subtilis subsp. subtilis str. 168]
EFX45273	Similar to uroporphyrinogen decarboxylase	1e-104	[Bacillus subtilis subsp. subtilis str. 168]
EFX45272	Similar to ferrochelatase	1e-76	[Bacillus subtilis subsp. subtilis str. 168]
EFX45271	Similar to protoporphyrinogen oxidase	1e-100	[Bacillus subtilis subsp. subtilis str. 168]
EFX45270	Similar to glutamate-1-semialdehyde aminotransferase	1e-168	[Bacillus subtilis subsp. subtilis str. 168]
EFX45269	Similar to pantothenate kinase	1e-84	[Bacillus subtilis subsp. subtilis str. 168]
EFX45268	Similar to putative glycosyl hydrolase; phage SPbeta	3e-13	[Bacillus subtilis subsp. subtilis str. 168]
EFX45267	Similar to putative RNA pseudouridine synthase	6e-42	[Bacillus subtilis subsp. subtilis str. 168]
EFX45265	Similar to valyl-tRNA synthetase	0	[Bacillus subtilis subsp. subtilis str. 168]
EFX45264	Similar to folyl-polyglutamate synthase	2e-87	[Bacillus subtilis subsp. subtilis str. 168]
EFX45258	Similar to putative integral inner membrane protein	3e-29	[Bacillus subtilis subsp. subtilis str. 168]
EFX45257	Similar to alpha-D-galactoside galactohydrolase	0	[Bacillus subtilis subsp. subtilis str. 168]
EFX45254	Similar to putative ABC transporter (permease	2e-06	[Bacillus subtilis subsp. subtilis str. 168]
EFX45253	Similar to putative ABC transporter (ATP-binding protein	6e-55	[Bacillus subtilis subsp. subtilis str. 168]
EFX45252	Similar to undecaprenyl pyrophosphate phosphatase	6e-25	[Bacillus subtilis subsp. subtilis str. 168]
EFX45248	Similar to putative ribonuclease inhibitor	6e-17	[Bacillus subtilis subsp. subtilis str. 168]
EFX45246	Similar to hypothetical protein BSU25970	3e-08	[Bacillus subtilis subsp. subtilis str. 168]
EFX45243	Similar to putative NAD(FAD dehydrogenase	1e-136	[Bacillus subtilis subsp. subtilis str. 168]
EFX45240	Similar to modulator of liaIHGFSR (yvqIHGFEC operon expression	8e-17	[Bacillus subtilis subsp. subtilis str. 168]
EFX45239	Similar to putative regulator (stress mediated	2e-11	[Bacillus subtilis subsp. subtilis str. 168]
EFX45238	Similar to modulator of liaIHGFSR (yvqIHGFEC operon expression	9e-17	[Bacillus subtilis subsp. subtilis str. 168]
EFX45235	Similar to hypothetical protein BSU21860	7e-35	[Bacillus subtilis subsp. subtilis str. 168]
EFX45234	Similar to NAD synthetase	2e-55	[Bacillus subtilis subsp. subtilis str. 168]
EFX45233	Similar to putative ABC transporter (ATP-binding protein	2e-93	[Bacillus subtilis subsp. subtilis str. 168]
EFX45232	Similar to putative ABC transporter (permease	2e-41	[Bacillus subtilis subsp. subtilis str. 168]
EFX45231	Similar to 4'-phosphopantetheinyl transferase	9e-19	[Bacillus subtilis subsp. subtilis str. 168]
EFX45226	Similar to putative ABC transporter (ATP-binding protein	1e-68	[Bacillus subtilis subsp. subtilis str. 168]
EFX45223	Similar to two-component response regulator [YvqE] responding to cell wall stress	8e-11	[Bacillus subtilis subsp. subtilis str. 168]
EFX45222	Similar to superoxide dismutase	2e-69	[Bacillus subtilis subsp. subtilis str. 168]
EFX45221	Similar to transcriptional regulator (LacI family	4e-49	[Bacillus subtilis subsp. subtilis str. 168]
EFX45219	Similar to 6-phospho-beta-glucosidase	1e-145	[Bacillus subtilis subsp. subtilis str. 168]
EFX45218	Similar to glycine betaine/carnitine/choline/choline sulfate ABC transporter (ATP-binding protein	1e-100	[Bacillus subtilis subsp. subtilis str. 168]
EFX45217	Similar to choline ABC transporter (permease	7e-30	[Bacillus subtilis subsp. subtilis str. 168]
EFX45216	Similar to choline ABC transporter (choline-binding lipoprotein	2e-69	[Bacillus subtilis subsp. subtilis str. 168]
EFX45215	Similar to glycine betaine/carnitine/choline/choline sulfate ABC transporter (permease	7e-26	[Bacillus subtilis subsp. subtilis str. 168]
EFX45212	Similar to putative iron-sulfur containing oxidoreductase subunit	1e-128	[Bacillus subtilis subsp. subtilis str. 168]
EFX45210	Similar to GTP cyclohydrolase I	4e-59	[Bacillus subtilis subsp. subtilis str. 168]
EFX45209	Similar to superoxide dismutase	6e-70	[Bacillus subtilis subsp. subtilis str. 168]
EFX45208	Similar to putative hydrolase	4e-10	[Bacillus subtilis subsp. subtilis str. 168]
EFX45207	Similar to transcriptional regulator (IclR family	3e-26	[Bacillus subtilis subsp. subtilis str. 168]
EFX45206	Similar to putative divalent cation efflux transporter	4e-67	[Bacillus subtilis subsp. subtilis str. 168]
EFX45205	Similar to aconitate hydratase	0	[Bacillus subtilis subsp. subtilis str. 168]
EFX45204	Similar to hypothetical protein BSU08920	6e-48	[Bacillus subtilis subsp. subtilis str. 168]
EFX45203	Similar to D-alanyl-alanine synthetase A	1e-111	[Bacillus subtilis subsp. subtilis str. 168]
EFX45202	Similar to putative UV damage endonuclease	5e-57	[Bacillus subtilis subsp. subtilis str. 168]
EFX45201	Similar to enoyl-(acyl carrier protein reductase	2e-86	[Bacillus subtilis subsp. subtilis str. 168]
EFX45200	Similar to inositol monophosphatase	4e-36	[Bacillus subtilis subsp. subtilis str. 168]
EFX45198	Similar to biotin synthase	2e-55	[Bacillus subtilis subsp. subtilis str. 168]
EFX45197	Similar to biotin synthase	4e-53	[Bacillus subtilis subsp. subtilis str. 168]
EFX45196	Similar to glutamate synthase (large subunit	1e-127	[Bacillus subtilis subsp. subtilis str. 168]
EFX45195	Similar to glutamate-1-semialdehyde aminotransferase class III aminotransferase	1e-168	[Bacillus subtilis subsp. subtilis str. 168]
EFX45194	Similar to putative transcriptional regulator	5e-28	[Bacillus subtilis subsp. subtilis str. 168]
EFX45193	Similar to putative bacterioferritin comigratory protein; putative peroxiredoxin	3e-49	[Bacillus subtilis subsp. subtilis str. 168]
EFX45192	Similar to putative polysaccharide deacetylase	9e-27	[Bacillus subtilis subsp. subtilis str. 168]
EFX45185	Similar to putative DNA-binding protein anti-repressor; phage SPbeta	1e-07	[Bacillus subtilis subsp. subtilis str. 168]
EFX45184	Similar to putative DNA-binding protein anti-repressor; phage SPbeta	7e-08	[Bacillus subtilis subsp. subtilis str. 168]
EFX45182	Similar to putative phage integrase	2e-17	[Bacillus subtilis subsp. subtilis str. 168]
EFX45181	Similar to putative ABC transporter (permease	7e-13	[Bacillus subtilis subsp. subtilis str. 168]
EFX45180	Similar to putative ABC transporter (ATP-binding protein	7e-63	[Bacillus subtilis subsp. subtilis str. 168]
EFX45178	Similar to 6-phosphogluconate dehydrogenase	0	[Bacillus subtilis subsp. subtilis str. 168]
EFX45177	Similar to extracellular neutral protease B	5e-63	[Bacillus subtilis subsp. subtilis str. 168]
EFX45173	Similar to glutamine ABC transporter (ATP-binding protein	3e-71	[Bacillus subtilis subsp. subtilis str. 168]
EFX45172	Similar to putative ABC transporter (permease	4e-07	[Bacillus subtilis subsp. subtilis str. 168]
EFX45171	Similar to putative ABC transporter (permease	1e-14	[Bacillus subtilis subsp. subtilis str. 168]
EFX45170	Similar to putative ABC transporter (binding lipoprotein	3e-31	[Bacillus subtilis subsp. subtilis str. 168]
EFX45169	Similar to putative transcriptional regulator	4e-10	[Bacillus subtilis subsp. subtilis str. 168]
EFX45167	Similar to conserved hypothetical protein; PBSX phage protein	7e-09	[Bacillus subtilis subsp. subtilis str. 168]
EFX45159	Similar to L-lactate dehydrogenase	1e-115	[Bacillus subtilis subsp. subtilis str. 168]
EFX45158	Similar to hypothetical protein BSU25610	4e-12	[Bacillus subtilis subsp. subtilis str. 168]
EFX45157	Similar to putative metal-dependent hydrolase	9e-20	[Bacillus subtilis subsp. subtilis str. 168]
EFX45156	Similar to putative phage integrase	4e-21	[Bacillus subtilis subsp. subtilis str. 168]
EFX45148	Similar to putative N-acetyltransferase	2e-11	[Bacillus subtilis subsp. subtilis str. 168]
EFX45147	Similar to 2-methylisocitrate lyase	1e-106	[Bacillus subtilis subsp. subtilis str. 168]
EFX45146	Similar to 2-methylcitrate dehydratase	0	[Bacillus subtilis subsp. subtilis str. 168]
EFX45145	Similar to citrate synthase 3	1e-128	[Bacillus subtilis subsp. subtilis str. 168]
EFX45144	Similar to putative monooxygenase	4e-13	[Bacillus subtilis subsp. subtilis str. 168]
EFX45142	Similar to iron-dicitrate ABC transporter (ATP-binding protein	3e-59	[Bacillus subtilis subsp. subtilis str. 168]
EFX45141	Similar to ferrichrome ABC transporter (permease	4e-41	[Bacillus subtilis subsp. subtilis str. 168]
EFX45140	Similar to iron-dicitrate ABC transporter (binding lipoprotein	7e-08	[Bacillus subtilis subsp. subtilis str. 168]
EFX45137	Similar to arginase	1e-76	[Bacillus subtilis subsp. subtilis str. 168]
EFX45136	Similar to ornithine--oxo-acid transaminase	1e-149	[Bacillus subtilis subsp. subtilis str. 168]
EFX45135	Similar to spore coat associated protein	5e-13	[Bacillus subtilis subsp. subtilis str. 168]
EFX45134	Similar to putative ureidoglycolate lyase (ureidoglycolase	2e-20	[Bacillus subtilis subsp. subtilis str. 168]
EFX45133	Similar to 3D-(3 5/4-trihydroxycyclohexane-1 2-dione hydrolase	3e-06	[Bacillus subtilis subsp. subtilis str. 168]
EFX45132	Similar to 2-methylisocitrate lyase	1e-25	[Bacillus subtilis subsp. subtilis str. 168]
EFX45131	Similar to spore coat associated protein	1e-17	[Bacillus subtilis subsp. subtilis str. 168]
EFX45130	Similar to putative transcriptional regulator (LysR family	5e-14	[Bacillus subtilis subsp. subtilis str. 168]
EFX45129	Similar to asparagine synthetase	1e-157	[Bacillus subtilis subsp. subtilis str. 168]
EFX45126	Similar to putative oxidoreductase	1e-06	[Bacillus subtilis subsp. subtilis str. 168]
EFX45125	Similar to 2-keto-myo-inositol dehydratase	1e-07	[Bacillus subtilis subsp. subtilis str. 168]
EFX45124	Similar to putative amidohydrolase	2e-06	[Bacillus subtilis subsp. subtilis str. 168]
EFX45121	Similar to cysteine synthase	3e-27	[Bacillus subtilis subsp. subtilis str. 168]
EFX45120	Similar to acyl-CoA dehydrogenase short-chain specific	2e-54	[Bacillus subtilis subsp. subtilis str. 168]
EFX45118	Similar to surfactin synthetase	0	[Bacillus subtilis subsp. subtilis str. 168]
EFX45117	Similar to transcription antitermination protein NusG	2e-06	[Bacillus subtilis subsp. subtilis str. 168]
EFX45116	Similar to 3-hydroxybutyryl-CoA dehydrogenase	2e-43	[Bacillus subtilis subsp. subtilis str. 168]
EFX45115	Similar to penicillin-binding protein 4*	1e-20	[Bacillus subtilis subsp. subtilis str. 168]
EFX45113	Similar to plipastatin synthetase	0	[Bacillus subtilis subsp. subtilis str. 168]
EFX45111	Similar to glycine betaine ABC transporter (ATP-binding protein	1e-131	[Bacillus subtilis subsp. subtilis str. 168]
EFX45110	Similar to putative transcriptional regulator	9e-24	[Bacillus subtilis subsp. subtilis str. 168]
EFX45109	Similar to putative aldehyde dehydrogenase	0	[Bacillus subtilis subsp. subtilis str. 168]
EFX45108	Similar to spore autolysin (stage II sporulation	1e-42	[Bacillus subtilis subsp. subtilis str. 168]
EFX45105	Similar to putative Xaa-Pro dipeptidase	2e-83	[Bacillus subtilis subsp. subtilis str. 168]
EFX45104	Similar to low-affinity inorganic phosphate transporter	8e-60	[Bacillus subtilis subsp. subtilis str. 168]
EFX45098	Similar to glycine cleavage system aminomethyltransferase T	2e-23	[Bacillus subtilis subsp. subtilis str. 168]
EFX45097	Similar to 3-oxoacyl-(acyl carrier protein synthase II	1e-85	[Bacillus subtilis subsp. subtilis str. 168]
EFX45091	Similar to putative phospholipid phosphatase	2e-13	[Bacillus subtilis subsp. subtilis str. 168]
EFX45090	Similar to thiamine biosynthesis protein ThiC	0	[Bacillus subtilis subsp. subtilis str. 168]
EFX45089	Similar to thiamine-phosphate pyrophosphorylase	7e-44	[Bacillus subtilis subsp. subtilis str. 168]
EFX45088	Similar to phosphomethylpyrimidine kinase	3e-64	[Bacillus subtilis subsp. subtilis str. 168]
EFX45087	Similar to thiazole synthase	6e-97	[Bacillus subtilis subsp. subtilis str. 168]
EFX45086	Similar to Sulfur carrier for synthesis of hydroxyethylthiazole phosphate	1e-07	[Bacillus subtilis subsp. subtilis str. 168]
EFX45085	Similar to FAD-dependent glycine oxidase	3e-17	[Bacillus subtilis subsp. subtilis str. 168]
EFX45084	Similar to transcriptional regulator TenI	4e-37	[Bacillus subtilis subsp. subtilis str. 168]
EFX45081	Similar to RNA polymerase sigma factor SigW	4e-17	[Bacillus subtilis subsp. subtilis str. 168]
EFX45080	Similar to Na+/H+ antiporter	3e-82	[Bacillus subtilis subsp. subtilis str. 168]
EFX45078	Similar to dipeptidase PepV	1e-106	[Bacillus subtilis subsp. subtilis str. 168]
EFX45076	Similar to 7-cyano-7-deazaguanine reductase	1e-74	[Bacillus subtilis subsp. subtilis str. 168]
EFX45075	Similar to queuosine biosynthesis enzyme	2e-85	[Bacillus subtilis subsp. subtilis str. 168]
EFX45073	Similar to pre-queuosine 0 synthase	3e-96	[Bacillus subtilis subsp. subtilis str. 168]
EFX45071	Similar to transcriptional activator of the lichenan operon	2e-08	[Bacillus subtilis subsp. subtilis str. 168]
EFX45070	Similar to serine alkaline protease (subtilisin E	2e-16	[Bacillus subtilis subsp. subtilis str. 168]
EFX45069	Similar to transcriptional activator of the lichenan operon	3e-09	[Bacillus subtilis subsp. subtilis str. 168]
EFX45065	Similar to putative ABC transporter (ATP-binding protein	3e-60	[Bacillus subtilis subsp. subtilis str. 168]
EFX45063	Similar to Zn transporter	1e-163	[Bacillus subtilis subsp. subtilis str. 168]
EFX45062	Similar to factor involved in lysinylation of phospholipids	0	[Bacillus subtilis subsp. subtilis str. 168]
EFX45061	Similar to serine protein kinase	0	[Bacillus subtilis subsp. subtilis str. 168]
EFX45054	Similar to putative SP-beta prophage DNA (cytosine-5--methyltransferase	8e-80	[Bacillus subtilis subsp. subtilis str. 168]
EFX45053	Similar to hypothetical protein BSU39040	1e-20	[Bacillus subtilis subsp. subtilis str. 168]
EFX45052	Similar to metal-dependent hydrolase	2e-08	[Bacillus subtilis subsp. subtilis str. 168]
EFX45051	Similar to putative lyase	4e-81	[Bacillus subtilis subsp. subtilis str. 168]
EFX45049	Similar to cytochrome caa3 oxidase (subunit II	4e-58	[Bacillus subtilis subsp. subtilis str. 168]
EFX45048	Similar to cytochrome caa3 oxidase (subunit I	0	[Bacillus subtilis subsp. subtilis str. 168]
EFX45047	Similar to cytochrome caa3 oxidase (subunit III	3e-47	[Bacillus subtilis subsp. subtilis str. 168]
EFX45046	Similar to cytochrome aa(3 assembly factor	2e-27	[Bacillus subtilis subsp. subtilis str. 168]
EFX45045	Similar to Na+-efflux ABC transporter (ATP-binding protein	1e-80	[Bacillus subtilis subsp. subtilis str. 168]
EFX45044	Similar to Na+ exporter (ABC permease	3e-56	[Bacillus subtilis subsp. subtilis str. 168]
EFX45042	Similar to multidrug-efflux transporter	1e-37	[Bacillus subtilis subsp. subtilis str. 168]
EFX45040	Similar to DNA 3'-5' helicase IV	0	[Bacillus subtilis subsp. subtilis str. 168]
EFX45039	Similar to C-S lyase	1e-100	[Bacillus subtilis subsp. subtilis str. 168]
EFX45038	Similar to secreted deoxyriboendonuclease	1e-34	[Bacillus subtilis subsp. subtilis str. 168]
EFX45036	Similar to 3-oxoacyl-(acyl carrier protein synthase II	1e-110	[Bacillus subtilis subsp. subtilis str. 168]
EFX45035	Similar to maltose O-acetyltransferase	7e-65	[Bacillus subtilis subsp. subtilis str. 168]
EFX45030	Similar to hypothetical protein BSU32310	5e-24	[Bacillus subtilis subsp. subtilis str. 168]
EFX45029	Similar to lipoyl synthase	5e-92	[Bacillus subtilis subsp. subtilis str. 168]
EFX45028	Similar to sporulation-specific L-Ala-D-Glu endopeptidase	5e-77	[Bacillus subtilis subsp. subtilis str. 168]
EFX45027	Similar to putative protein involved in spore formation	2e-15	[Bacillus subtilis subsp. subtilis str. 168]
EFX45025	Similar to glucose kinase	2e-29	[Bacillus subtilis subsp. subtilis str. 168]
EFX45020	Similar to serine alkaline protease (subtilisin E	5e-55	[Bacillus subtilis subsp. subtilis str. 168]
EFX45015	Similar to putative hydrolase	9e-22	[Bacillus subtilis subsp. subtilis str. 168]
EFX45014	Similar to ABC transporter (permease	8e-20	[Bacillus subtilis subsp. subtilis str. 168]
EFX45013	Similar to ABC transporter (permease	6e-25	[Bacillus subtilis subsp. subtilis str. 168]
EFX45012	Similar to putative ABC transporter (ATP-binding protein	8e-70	[Bacillus subtilis subsp. subtilis str. 168]
EFX45004	Similar to aspartate ammonia-lyase	2e-31	[Bacillus subtilis subsp. subtilis str. 168]
EFX45003	Similar to fumarate hydratase	2e-49	[Bacillus subtilis subsp. subtilis str. 168]
EFX44998	Similar to putative frl transcriptional regulator (GntR family	2e-37	[Bacillus subtilis subsp. subtilis str. 168]
EFX44996	Similar to ribonucleotide-diphosphate reductase subunit alpha	3e-79	[Bacillus subtilis subsp. subtilis str. 168]
EFX44995	Similar to ribonucleotide-diphosphate reductase subunit beta	1e-26	[Bacillus subtilis subsp. subtilis str. 168]
EFX44994	Similar to oligopeptide ABC transporter (binding lipoprotein	4e-24	[Bacillus subtilis subsp. subtilis str. 168]
EFX44993	Similar to oligopeptide ABC transporter (permease	3e-38	[Bacillus subtilis subsp. subtilis str. 168]
EFX44992	Similar to oligopeptide ABC transporter (permease	4e-56	[Bacillus subtilis subsp. subtilis str. 168]
EFX44991	Similar to oligopeptide ABC transporter (ATP-binding protein	5e-80	[Bacillus subtilis subsp. subtilis str. 168]
EFX44990	Similar to oligopeptide ABC transporter (ATP-binding protein	3e-79	[Bacillus subtilis subsp. subtilis str. 168]
EFX44988	Similar to modulator of YwqD protein tyrosine kinase activity	2e-29	[Bacillus subtilis subsp. subtilis str. 168]
EFX44987	Similar to protein tyrosine kinase	2e-34	[Bacillus subtilis subsp. subtilis str. 168]
EFX44986	Similar to UDP-glucose dehydrogenase	8e-25	[Bacillus subtilis subsp. subtilis str. 168]
EFX44985	Similar to putative dehydrogenase	2e-14	[Bacillus subtilis subsp. subtilis str. 168]
EFX44984	Similar to UDP-N-acetylglucosamine pyrophosphorylase	4e-08	[Bacillus subtilis subsp. subtilis str. 168]
EFX44983	Similar to biosynthesis of neotrehalosadiamine (3 3'-diamino-3 3'-dideoxy-alpha beta-trehalose; aminotransferase	5e-50	[Bacillus subtilis subsp. subtilis str. 168]
EFX44982	Similar to colanic acid exporter	8e-06	[Bacillus subtilis subsp. subtilis str. 168]
EFX44977	Similar to putative enzyme in leucine catabolism or biotin metabolism	7e-20	[Bacillus subtilis subsp. subtilis str. 168]
EFX44976	Similar to putative phosphotransferase involved in extracellular matrix synthesis	7e-30	[Bacillus subtilis subsp. subtilis str. 168]
EFX44975	Similar to putative membrane bound transcriptional regulator	5e-28	[Bacillus subtilis subsp. subtilis str. 168]
EFX44973	Similar to transcriptional regulator for transition state genes	2e-15	[Bacillus subtilis subsp. subtilis str. 168]
EFX44972	Similar to bifunctional 3-deoxy-7-phosphoheptulonate synthase/chorismate mutase	1e-124	[Bacillus subtilis subsp. subtilis str. 168]
EFX44971	Similar to L-threonine 3-dehydrogenase	1e-12	[Bacillus subtilis subsp. subtilis str. 168]
EFX44970	Similar to L-threonine 3-dehydrogenase	4e-38	[Bacillus subtilis subsp. subtilis str. 168]
EFX44969	Similar to 2-amino-3-ketobutyrate coenzyme A ligase	1e-120	[Bacillus subtilis subsp. subtilis str. 168]
EFX44967	Similar to putative acyltransferase	8e-37	[Bacillus subtilis subsp. subtilis str. 168]
EFX44966	Similar to putative dehydrogenase of rhamnogalaturonan degradation	4e-07	[Bacillus subtilis subsp. subtilis str. 168]
EFX44965	Similar to putative oxidoreductase	7e-09	[Bacillus subtilis subsp. subtilis str. 168]
EFX44964	Similar to putative sodium-dependent transporter	1e-106	[Bacillus subtilis subsp. subtilis str. 168]
EFX44957	Similar to L-serine dehydratase (alpha chain	1e-11	[Bacillus subtilis subsp. subtilis str. 168]
EFX44956	Similar to hexuronate transporter	3e-14	[Bacillus subtilis subsp. subtilis str. 168]
EFX44955	Similar to putative amidohydrolase	1e-52	[Bacillus subtilis subsp. subtilis str. 168]
EFX44952	Similar to hypothetical protein BSU26260	4e-43	[Bacillus subtilis subsp. subtilis str. 168]
EFX44948	Similar to putative DNA-binding protein anti-repressor; phage SPbeta	4e-07	[Bacillus subtilis subsp. subtilis str. 168]
EFX44946	Similar to site-specific DNA recombinase	5e-24	[Bacillus subtilis subsp. subtilis str. 168]
EFX44945	Similar to serine protein kinase	5e-53	[Bacillus subtilis subsp. subtilis str. 168]
EFX44942	Similar to putative molybdenum transport permease	9e-44	[Bacillus subtilis subsp. subtilis str. 168]
EFX44941	Similar to putative molybdate-binding lipoprotein	4e-59	[Bacillus subtilis subsp. subtilis str. 168]
EFX44940	Similar to putative molybdate binding regulator	8e-83	[Bacillus subtilis subsp. subtilis str. 168]
EFX44939	Similar to transcriptional regulator	9e-11	[Bacillus subtilis subsp. subtilis str. 168]
EFX44938	Similar to putative rRNA methylase	1e-39	[Bacillus subtilis subsp. subtilis str. 168]
EFX44937	Similar to phosphoserine aminotransferase	1e-101	[Bacillus subtilis subsp. subtilis str. 168]
EFX44936	Similar to 2'-5' RNA-ligase family protein	6e-10	[Bacillus subtilis subsp. subtilis str. 168]
EFX44935	Similar to membrane component	7e-18	[Bacillus subtilis subsp. subtilis str. 168]
EFX44934	Similar to glutamine synthetase	4e-72	[Bacillus subtilis subsp. subtilis str. 168]
EFX44933	Similar to deoxyribose-phosphate aldolase	2e-71	[Bacillus subtilis subsp. subtilis str. 168]
EFX44932	Similar to pyrimidine-nucleoside phosphorylase	1e-131	[Bacillus subtilis subsp. subtilis str. 168]
EFX44931	Similar to pyrimidine-nucleoside Na+(H+ cotransporter	4e-94	[Bacillus subtilis subsp. subtilis str. 168]
EFX44930	Similar to transcriptional regulator	1e-83	[Bacillus subtilis subsp. subtilis str. 168]
EFX44929	Similar to 4-hydroxy-3-methylbut-2-enyl diphosphate reductase	1e-115	[Bacillus subtilis subsp. subtilis str. 168]
EFX44928	Similar to two-component sensor histidine kinase [YclJ]	8e-36	[Bacillus subtilis subsp. subtilis str. 168]
EFX44927	Similar to two-component response regulator [YkoH]	3e-46	[Bacillus subtilis subsp. subtilis str. 168]
EFX44926	Similar to putative membrane serine protease Do	4e-47	[Bacillus subtilis subsp. subtilis str. 168]
EFX44925	Similar to two-component response regulator [YvqE] responding to cell wall stress	4e-45	[Bacillus subtilis subsp. subtilis str. 168]
EFX44924	Similar to two-component sensor histidine kinase [YvqC] sensing cell wall stress	6e-43	[Bacillus subtilis subsp. subtilis str. 168]
EFX44923	Similar to integral inner membrane protein	2e-21	[Bacillus subtilis subsp. subtilis str. 168]
EFX44922	Similar to hypothetical protein BSU32070	8e-38	[Bacillus subtilis subsp. subtilis str. 168]
EFX44921	Similar to threonyl-tRNA synthetase	0	[Bacillus subtilis subsp. subtilis str. 168]
EFX44920	Similar to hypothetical protein BSU28960	1e-16	[Bacillus subtilis subsp. subtilis str. 168]
EFX44917	Similar to cystathionine beta-lyase	1e-130	[Bacillus subtilis subsp. subtilis str. 168]
EFX44916	Similar to cystathionine gamma-synthase	1e-120	[Bacillus subtilis subsp. subtilis str. 168]
EFX44915	Similar to putative homoserine O-acetyltransferase	1e-105	[Bacillus subtilis subsp. subtilis str. 168]
EFX44914	Similar to putative divalent cation transport protein	7e-27	[Bacillus subtilis subsp. subtilis str. 168]
EFX44913	Similar to transpeptidase (penicillin-binding protein 2A	9e-34	[Bacillus subtilis subsp. subtilis str. 168]
EFX44912	Similar to putative ATP-dependent nucleic acid helicase	3e-08	[Bacillus subtilis subsp. subtilis str. 168]
EFX44910	Similar to putative integral inner membrane protein	3e-55	[Bacillus subtilis subsp. subtilis str. 168]
EFX44909	Similar to putative integral inner membrane protein	2e-13	[Bacillus subtilis subsp. subtilis str. 168]
EFX44904	Similar to 5'3'-exonuclease	7e-86	[Bacillus subtilis subsp. subtilis str. 168]
EFX44903	Similar to putative transcriptional regulator (MarR family	7e-15	[Bacillus subtilis subsp. subtilis str. 168]
EFX44901	Similar to NADPH-dependent aldo-keto reductase	2e-22	[Bacillus subtilis subsp. subtilis str. 168]
EFX44897	Similar to putative oxidoreductase with thioredoxin domain	1e-20	[Bacillus subtilis subsp. subtilis str. 168]
EFX44895	Similar to ATP:cob(Ialamin adenosyltransferase	1e-43	[Bacillus subtilis subsp. subtilis str. 168]
EFX44893	Similar to histidinol-phosphate aminotransferase	3e-23	[Bacillus subtilis subsp. subtilis str. 168]
EFX44888	Similar to putative vitamin B12 transport system ATPase component	3e-44	[Bacillus subtilis subsp. subtilis str. 168]
EFX44887	Similar to putative vitamin B12 permease	2e-60	[Bacillus subtilis subsp. subtilis str. 168]
EFX44886	Similar to putative lipoprotein binding vitamin B12	7e-38	[Bacillus subtilis subsp. subtilis str. 168]
EFX44884	Similar to hypothetical protein BSU31400	1e-127	[Bacillus subtilis subsp. subtilis str. 168]
EFX44883	Similar to putative transcriptional regulator (Lrp/AsnC family	2e-39	[Bacillus subtilis subsp. subtilis str. 168]
EFX44882	Similar to putative efflux transporter	6e-64	[Bacillus subtilis subsp. subtilis str. 168]
EFX44881	Similar to putative lipoprotein	2e-15	[Bacillus subtilis subsp. subtilis str. 168]
EFX44878	Similar to putative integral inner membrane protein	2e-32	[Bacillus subtilis subsp. subtilis str. 168]
EFX44877	Similar to modulator of liaIHGFSR (yvqIHGFEC operon expression	2e-16	[Bacillus subtilis subsp. subtilis str. 168]
EFX44876	Similar to recombination and DNA strand exchange inhibitor protein	0	[Bacillus subtilis subsp. subtilis str. 168]
EFX44873	Similar to putative integral inner membrane protein	2e-06	[Bacillus subtilis subsp. subtilis str. 168]
EFX44871	Similar to phenylalanyl-tRNA synthetase subunit beta	0	[Bacillus subtilis subsp. subtilis str. 168]
EFX44870	Similar to phenylalanyl-tRNA synthetase (alpha subunit	1e-133	[Bacillus subtilis subsp. subtilis str. 168]
EFX44869	Similar to phosphotransferase system (PTS beta-glucoside-specific enzyme IIBCA component	1e-08	[Bacillus subtilis subsp. subtilis str. 168]
EFX44868	Similar to type I signal peptidase	6e-19	[Bacillus subtilis subsp. subtilis str. 168]
EFX44867	Similar to aldo-keto reductase	6e-37	[Bacillus subtilis subsp. subtilis str. 168]
EFX44864	Similar to putative nucleoid associated protein	1e-67	[Bacillus subtilis subsp. subtilis str. 168]
EFX44863	Similar to putative cell wall oligopeptide ABC transporter (ATP binding protein	1e-121	[Bacillus subtilis subsp. subtilis str. 168]
EFX44862	Similar to oligopeptide ABC transporter (ATP-binding protein	1e-120	[Bacillus subtilis subsp. subtilis str. 168]
EFX44861	Similar to oligopeptide ABC transporter (permease	6e-67	[Bacillus subtilis subsp. subtilis str. 168]
EFX44860	Similar to oligopeptide ABC transporter (permease	3e-40	[Bacillus subtilis subsp. subtilis str. 168]
EFX44859	Similar to dipeptide ABC transporter (dipeptide-binding lipoprotein	8e-77	[Bacillus subtilis subsp. subtilis str. 168]
EFX44857	Similar to 2-dehydropantoate 2-reductase	5e-30	[Bacillus subtilis subsp. subtilis str. 168]
EFX44856	Similar to putative spore coat protein regulator protein YlbO	2e-23	[Bacillus subtilis subsp. subtilis str. 168]
EFX44855	Similar to hypothetical protein BSU24780	1e-09	[Bacillus subtilis subsp. subtilis str. 168]
EFX44852	Similar to putative phosphate starvation inducible protein	1e-152	[Bacillus subtilis subsp. subtilis str. 168]
EFX44851	Similar to putative lipoprotein	9e-24	[Bacillus subtilis subsp. subtilis str. 168]
EFX44849	Similar to GTPase	0	[Bacillus subtilis subsp. subtilis str. 168]
EFX44847	Similar to putative transporter component	3e-30	[Bacillus subtilis subsp. subtilis str. 168]
EFX44846	Similar to thiamine biosynthesis protein ThiI	4e-84	[Bacillus subtilis subsp. subtilis str. 168]
EFX44845	Similar to cysteine desulfurase	7e-84	[Bacillus subtilis subsp. subtilis str. 168]
EFX44844	Similar to putative murein lytic transglycosylase	3e-23	[Bacillus subtilis subsp. subtilis str. 168]
EFX44843	Similar to putative ABC transporter (permease	1e-16	[Bacillus subtilis subsp. subtilis str. 168]
EFX44842	Similar to putative ABC transporter (ATP-binding protein	4e-83	[Bacillus subtilis subsp. subtilis str. 168]
EFX44841	Similar to hypothetical protein BSU25080	2e-08	[Bacillus subtilis subsp. subtilis str. 168]
EFX44840	Similar to hypothetical protein BSU23200	5e-14	[Bacillus subtilis subsp. subtilis str. 168]
EFX44839	Similar to cell wall-associated protease	8e-55	[Bacillus subtilis subsp. subtilis str. 168]
EFX44838	Similar to hypothetical protein BSU25170	1e-97	[Bacillus subtilis subsp. subtilis str. 168]
EFX44837	Similar to tRNA: m1A22 methyltransferase	5e-42	[Bacillus subtilis subsp. subtilis str. 168]
EFX44835	Similar to RNA polymerase sigma factor RpoD	1e-125	[Bacillus subtilis subsp. subtilis str. 168]
EFX44834	Similar to DNA primase	1e-133	[Bacillus subtilis subsp. subtilis str. 168]
EFX44833	Similar to hypothetical protein BSU25230	2e-33	[Bacillus subtilis subsp. subtilis str. 168]
EFX44832	Similar to hypothetical protein BSU25240	1e-71	[Bacillus subtilis subsp. subtilis str. 168]
EFX44831	Similar to DNA repair protein RecO	8e-60	[Bacillus subtilis subsp. subtilis str. 168]
EFX44830	Similar to GTP-binding protein Era	1e-119	[Bacillus subtilis subsp. subtilis str. 168]
EFX44829	Similar to cytidine/deoxycytidine deaminase	8e-38	[Bacillus subtilis subsp. subtilis str. 168]
EFX44827	Similar to putative metalloprotease	3e-20	[Bacillus subtilis subsp. subtilis str. 168]
EFX44826	Similar to putative membrane associate hydrolase	1e-141	[Bacillus subtilis subsp. subtilis str. 168]
EFX44825	Similar to phosphate starvation-induced protein	1e-101	[Bacillus subtilis subsp. subtilis str. 168]
EFX44824	Similar to stage IV sporulation protein	8e-49	[Bacillus subtilis subsp. subtilis str. 168]
EFX44823	Similar to hypothetical protein BSU25360	2e-12	[Bacillus subtilis subsp. subtilis str. 168]
EFX44822	Similar to hypothetical protein BSU25400	3e-32	[Bacillus subtilis subsp. subtilis str. 168]
EFX44819	Similar to two-component sensor histidine kinase [YclJ]	7e-40	[Bacillus subtilis subsp. subtilis str. 168]
EFX44818	Similar to two-component response regulator [YycG]	1e-40	[Bacillus subtilis subsp. subtilis str. 168]
EFX44816	Similar to secreted deoxyriboendonuclease	2e-29	[Bacillus subtilis subsp. subtilis str. 168]
EFX44809	Similar to molybdopterin-guanine dinucleotide biosynthesis protein A	4e-07	[Bacillus subtilis subsp. subtilis str. 168]
EFX44808	Similar to transcriptional regulator (FNR/CAP family	4e-41	[Bacillus subtilis subsp. subtilis str. 168]
EFX44807	Similar to assimilatory nitrite reductase subunit	2e-21	[Bacillus subtilis subsp. subtilis str. 168]
EFX44806	Similar to assimilatory nitrite reductase subunit	1e-168	[Bacillus subtilis subsp. subtilis str. 168]
EFX44805	Similar to assimilatory nitrite reductase subunit	3e-84	[Bacillus subtilis subsp. subtilis str. 168]
EFX44804	Similar to DNA ATP-dependent repair enzyme	1e-127	[Bacillus subtilis subsp. subtilis str. 168]
EFX44803	Similar to DNA repair exonuclease	1e-114	[Bacillus subtilis subsp. subtilis str. 168]
EFX44802	Similar to ATP-dependent deoxyribonuclease (subunit A	0	[Bacillus subtilis subsp. subtilis str. 168]
EFX44801	Similar to ATP-dependent deoxyribonuclease (subunit B	0	[Bacillus subtilis subsp. subtilis str. 168]
EFX44797	Similar to putative AdoMet-dependent methyltransferase	4e-31	[Bacillus subtilis subsp. subtilis str. 168]
EFX44796	Similar to putative Na+/anion cotransporter	9e-17	[Bacillus subtilis subsp. subtilis str. 168]
EFX44794	Similar to ribosomal protein S12 methylthiotransferase	1e-180	[Bacillus subtilis subsp. subtilis str. 168]
EFX44793	Similar to 16S ribosomal RNA methyltransferase RsmE	2e-43	[Bacillus subtilis subsp. subtilis str. 168]
EFX44792	Similar to putative metal-dependent hydrolase; integral inner membrane protein	3e-35	[Bacillus subtilis subsp. subtilis str. 168]
EFX44791	Similar to ribosomal protein L11 methyltransferase	1e-71	[Bacillus subtilis subsp. subtilis str. 168]
EFX44789	Similar to co-factor of molecular chaperone	1e-113	[Bacillus subtilis subsp. subtilis str. 168]
EFX44788	Similar to molecular chaperone DnaK	0	[Bacillus subtilis subsp. subtilis str. 168]
EFX44787	Similar to nucleotide exchange factor for DnaK activity	1e-27	[Bacillus subtilis subsp. subtilis str. 168]
EFX44783	Similar to coproporphyrinogen III oxidase	6e-97	[Bacillus subtilis subsp. subtilis str. 168]
EFX44782	Similar to GTP-binding protein LepA	0	[Bacillus subtilis subsp. subtilis str. 168]
EFX44780	Similar to spore autolysin (stage II sporulation	6e-54	[Bacillus subtilis subsp. subtilis str. 168]
EFX44779	Similar to germination protease	2e-97	[Bacillus subtilis subsp. subtilis str. 168]
EFX44778	Similar to 30S ribosomal protein S20	1e-06	[Bacillus subtilis subsp. subtilis str. 168]
EFX44777	Similar to DNA polymerase III subunit delta	2e-64	[Bacillus subtilis subsp. subtilis str. 168]
EFX44775	Similar to RNA polymerase sigma factor SigW	1e-12	[Bacillus subtilis subsp. subtilis str. 168]
EFX44772	Similar to DNA channel for uptake in competent cells	3e-17	[Bacillus subtilis subsp. subtilis str. 168]
EFX44769	Similar to putative membreane integrity integral inner membrane protein	3e-12	[Bacillus subtilis subsp. subtilis str. 168]
EFX44768	Similar to putative flotillin-like protein	1e-118	[Bacillus subtilis subsp. subtilis str. 168]
EFX44764	Similar to putative transcriptional regulator	3e-48	[Bacillus subtilis subsp. subtilis str. 168]
EFX44763	Similar to N-acetylglucosamine-6-phosphate isomerase	4e-63	[Bacillus subtilis subsp. subtilis str. 168]
EFX44762	Similar to N-acetylglucosamine-6-phosphate deacetylase	2e-70	[Bacillus subtilis subsp. subtilis str. 168]
EFX44759	Similar to short chain dehydrogenase	3e-35	[Bacillus subtilis subsp. subtilis str. 168]
EFX44758	Similar to putative holin; skin element	7e-06	[Bacillus subtilis subsp. subtilis str. 168]
EFX44757	Similar to cell wall hydrolase; phosphatase-associated protein (major autolysin)	9e-28	[Bacillus subtilis subsp. subtilis str. 168]
EFX44756	Similar to secreted deoxyriboendonuclease	1e-35	[Bacillus subtilis subsp. subtilis str. 168]
EFX44755	Similar to putative cell wall shaping enzyme	1e-11	[Bacillus subtilis subsp. subtilis str. 168]
EFX44754	Similar to putative dTDP-glucose pyrophosphorylase	1e-67	[Bacillus subtilis subsp. subtilis str. 168]
EFX44741	Similar to two-component response regulator [YkoH]	4e-20	[Bacillus subtilis subsp. subtilis str. 168]
EFX44740	Similar to two-component sensor histidine kinase [YkoG]	2e-18	[Bacillus subtilis subsp. subtilis str. 168]
EFX44739	Similar to protoheme IX farnesyltransferase (heme O synthase	3e-07	[Bacillus subtilis subsp. subtilis str. 168]
EFX44738	Similar to putative 3-polyprenyl-4-hydroxybenzoate decarboxylase	1e-36	[Bacillus subtilis subsp. subtilis str. 168]
EFX44737	Similar to acetylornithine aminotransferase	1e-49	[Bacillus subtilis subsp. subtilis str. 168]
EFX44735	Similar to putative hydrolase	4e-09	[Bacillus subtilis subsp. subtilis str. 168]
EFX44734	Similar to putative permease	3e-27	[Bacillus subtilis subsp. subtilis str. 168]
EFX44733	Similar to cobalt transporter ATP-binding subunit	1e-56	[Bacillus subtilis subsp. subtilis str. 168]
EFX44732	Similar to cobalt transporter ATP-binding subunit	4e-60	[Bacillus subtilis subsp. subtilis str. 168]
EFX44727	Similar to putative enzyme involved in polysaccharide biosynthesis	1e-20	[Bacillus subtilis subsp. subtilis str. 168]
EFX44725	Similar to methyl-accepting chemotaxis protein	5e-45	[Bacillus subtilis subsp. subtilis str. 168]
EFX44724	Similar to plipastatin synthetase	1e-110	[Bacillus subtilis subsp. subtilis str. 168]
EFX44719	Similar to transcriptional regulator (GntR family	4e-30	[Bacillus subtilis subsp. subtilis str. 168]
EFX44718	Similar to hypothetical protein BSU36630	2e-23	[Bacillus subtilis subsp. subtilis str. 168]
EFX44717	Similar to putative anion ABC transporter (permease	2e-66	[Bacillus subtilis subsp. subtilis str. 168]
EFX44716	Similar to putative transcriptional regulator (MarR family	6e-14	[Bacillus subtilis subsp. subtilis str. 168]
EFX44715	Similar to methionine sulfoxide reductase A	4e-68	[Bacillus subtilis subsp. subtilis str. 168]
EFX44714	Similar to peptide deformylase	3e-60	[Bacillus subtilis subsp. subtilis str. 168]
EFX44713	Similar to putative membrane component	5e-90	[Bacillus subtilis subsp. subtilis str. 168]
EFX44712	Similar to putative transcriptional regulator (MarR family	9e-11	[Bacillus subtilis subsp. subtilis str. 168]
EFX44711	Similar to hypothetical protein BSU05540	9e-55	[Bacillus subtilis subsp. subtilis str. 168]
EFX44710	Similar to phage element (ICEBs1transcriptional regulator (Xre family	7e-06	[Bacillus subtilis subsp. subtilis str. 168]
EFX44703	Similar to transcriptional regulator (GntR family	2e-12	[Bacillus subtilis subsp. subtilis str. 168]
EFX44698	Similar to factor required for KinB signal transduction and activation of the phosphorelay to sporulation	2e-25	[Bacillus subtilis subsp. subtilis str. 168]
EFX44697	Similar to putative thiol-disulfide oxidoreductase with thioredoxin domain	2e-11	[Bacillus subtilis subsp. subtilis str. 168]
EFX44695	Similar to ABC efflux transporter (ATP-binding protein	0	[Bacillus subtilis subsp. subtilis str. 168]
EFX44694	Similar to putative ABC protein involved in RecA-independent precise excision of transposons	0	[Bacillus subtilis subsp. subtilis str. 168]
EFX44693	Similar to putative endoglucanase	8e-85	[Bacillus subtilis subsp. subtilis str. 168]
EFX44692	Similar to putative ABC efflux transporter (ATP-binding protein	1e-170	[Bacillus subtilis subsp. subtilis str. 168]
EFX44690	Similar to hypothetical protein BSU10590	4e-59	[Bacillus subtilis subsp. subtilis str. 168]
EFX44689	Similar to hypothetical protein BSU29270	1e-138	[Bacillus subtilis subsp. subtilis str. 168]
EFX44687	Similar to two-component sensor histidine kinase	3e-42	[Bacillus subtilis subsp. subtilis str. 168]
EFX44686	Similar to two-component response regulator	3e-22	[Bacillus subtilis subsp. subtilis str. 168]
EFX44685	Similar to isoprenyl transferase (pre-ComX modification	2e-10	[Bacillus subtilis subsp. subtilis str. 168]
EFX44676	Similar to metabolite permease	1e-100	[Bacillus subtilis subsp. subtilis str. 168]
EFX44675	Similar to L-alanine dehydrogenase	2e-76	[Bacillus subtilis subsp. subtilis str. 168]
EFX44674	Similar to L-alanine dehydrogenase	5e-21	[Bacillus subtilis subsp. subtilis str. 168]
EFX44671	Similar to putative integral inner membrane protein	3e-35	[Bacillus subtilis subsp. subtilis str. 168]
EFX44669	Similar to transcriptional regulator (FNR/CAP family	6e-13	[Bacillus subtilis subsp. subtilis str. 168]
EFX44663	Similar to putative copper import protein	2e-15	[Bacillus subtilis subsp. subtilis str. 168]
EFX44662	Similar to hypothetical protein BSU26900	7e-15	[Bacillus subtilis subsp. subtilis str. 168]
EFX44661	Similar to two-component sensor histidine kinase [YvqC] sensing cell wall stress	5e-17	[Bacillus subtilis subsp. subtilis str. 168]
EFX44660	Similar to two-component response regulator [YfiJ]	7e-30	[Bacillus subtilis subsp. subtilis str. 168]
EFX44659	Similar to hypothetical protein BSU03940	8e-26	[Bacillus subtilis subsp. subtilis str. 168]
EFX44658	Similar to copper transporter ATPase	0	[Bacillus subtilis subsp. subtilis str. 168]
EFX44657	Similar to copper insertion chaperone and transporter component	2e-09	[Bacillus subtilis subsp. subtilis str. 168]
EFX44656	Similar to repressor of copper utilisation proteins	1e-14	[Bacillus subtilis subsp. subtilis str. 168]
EFX44655	Similar to dihydrofolate reductase	8e-50	[Bacillus subtilis subsp. subtilis str. 168]
EFX44654	Similar to thymidylate synthase	1e-96	[Bacillus subtilis subsp. subtilis str. 168]
EFX44653	Similar to ribokinase	6e-11	[Bacillus subtilis subsp. subtilis str. 168]
EFX44652	Similar to phosphate starvation protein (universal stress protein A family	3e-13	[Bacillus subtilis subsp. subtilis str. 168]
EFX44651	Similar to putative glycine cleavage system protein H	3e-29	[Bacillus subtilis subsp. subtilis str. 168]
EFX44650	Similar to glycine cleavage system aminomethyltransferase T	1e-128	[Bacillus subtilis subsp. subtilis str. 168]
EFX44649	Similar to glycine dehydrogenase subunit 1	1e-149	[Bacillus subtilis subsp. subtilis str. 168]
EFX44648	Similar to glycine dehydrogenase subunit 2	0	[Bacillus subtilis subsp. subtilis str. 168]
EFX44646	Similar to sporulation-specific ATP-dependent protein histidine kinase	2e-43	[Bacillus subtilis subsp. subtilis str. 168]
EFX44645	Similar to sigmaI modulating factor	3e-11	[Bacillus subtilis subsp. subtilis str. 168]
EFX44644	Similar to putative RNA polymerase sigma factor SigI	4e-45	[Bacillus subtilis subsp. subtilis str. 168]
EFX44640	Similar to putative glycine cleavage system protein H	8e-25	[Bacillus subtilis subsp. subtilis str. 168]
EFX44639	Similar to putative 2-cys peroxiredoxin	6e-68	[Bacillus subtilis subsp. subtilis str. 168]
EFX44638	Similar to 3-isopropylmalate dehydrogenase	1e-112	[Bacillus subtilis subsp. subtilis str. 168]
EFX44634	Similar to putative ABC efflux transporter (ATP-binding protein	3e-33	[Bacillus subtilis subsp. subtilis str. 168]
EFX44632	Similar to 2-isopropylmalate synthase	1e-152	[Bacillus subtilis subsp. subtilis str. 168]
EFX44631	Similar to ketol-acid reductoisomerase	1e-109	[Bacillus subtilis subsp. subtilis str. 168]
EFX44630	Similar to acetolactate synthase 3 regulatory subunit	1e-37	[Bacillus subtilis subsp. subtilis str. 168]
EFX44629	Similar to acetolactate synthase catalytic subunit	1e-164	[Bacillus subtilis subsp. subtilis str. 168]
EFX44628	Similar to 50S ribosomal protein L20	7e-29	[Bacillus subtilis subsp. subtilis str. 168]
EFX44627	Similar to 50S ribosomal protein L35	6e-08	[Bacillus subtilis subsp. subtilis str. 168]
EFX44626	Similar to translation initiation factor IF-3	3e-55	[Bacillus subtilis subsp. subtilis str. 168]
EFX44625	Similar to putative glycosyltransferase associated to biofilm formation	1e-12	[Bacillus subtilis subsp. subtilis str. 168]
EFX44624	Similar to diacylglycerol glucosyltransferase	1e-36	[Bacillus subtilis subsp. subtilis str. 168]
EFX44621	Similar to putative Fe-S oxidoreductase	1e-129	[Bacillus subtilis subsp. subtilis str. 168]
EFX44620	Similar to putative RNA methylase	3e-38	[Bacillus subtilis subsp. subtilis str. 168]
EFX44619	Similar to mannose-6 phosphate isomerase ; cupin family	1e-62	[Bacillus subtilis subsp. subtilis str. 168]
EFX44618	Similar to putative RNA methyltransferase	1e-129	[Bacillus subtilis subsp. subtilis str. 168]
EFX44617	Similar to putative metal uptake system lipoprotein	3e-64	[Bacillus subtilis subsp. subtilis str. 168]
EFX44616	Similar to aminopeptidase	1e-149	[Bacillus subtilis subsp. subtilis str. 168]
EFX44614	Similar to putative transcriptional regulator (DeoR family	4e-26	[Bacillus subtilis subsp. subtilis str. 168]
EFX44611	Similar to putative lyase/dioxygenase	8e-32	[Bacillus subtilis subsp. subtilis str. 168]
EFX44610	Similar to D-alanyl-D-alanine carboxypeptidase lipoprotein	6e-46	[Bacillus subtilis subsp. subtilis str. 168]
EFX44606	Similar to ferrichrome ABC transporter (ATP-binding protein	1e-64	[Bacillus subtilis subsp. subtilis str. 168]
EFX44605	Similar to iron(III siderophore transport permease	2e-42	[Bacillus subtilis subsp. subtilis str. 168]
EFX44604	Similar to putative iron-siderophore ABC transporter (binding lipoprotein	1e-06	[Bacillus subtilis subsp. subtilis str. 168]
EFX44603	Similar to ABC transporter (permease	3e-47	[Bacillus subtilis subsp. subtilis str. 168]
EFX44602	Similar to putative ABC transporter (ATP-binding protein	1e-72	[Bacillus subtilis subsp. subtilis str. 168]
EFX44597	Similar to hypothetical protein BSU19270	2e-06	[Bacillus subtilis subsp. subtilis str. 168]
EFX44594	Similar to hypothetical protein BSU07870	8e-07	[Bacillus subtilis subsp. subtilis str. 168]
EFX44593	Similar to hypothetical protein BSU35510	1e-50	[Bacillus subtilis subsp. subtilis str. 168]
EFX44592	Similar to glucose-6-phosphate isomerase	0	[Bacillus subtilis subsp. subtilis str. 168]
EFX44591	Similar to putative beta-hydroxyacid dehydrogenase	1e-40	[Bacillus subtilis subsp. subtilis str. 168]
EFX44590	Similar to transketolase	0	[Bacillus subtilis subsp. subtilis str. 168]
EFX44589	Similar to formyltetrahydrofolate deformylase	1e-103	[Bacillus subtilis subsp. subtilis str. 168]
EFX44588	Similar to endonuclease IV	2e-96	[Bacillus subtilis subsp. subtilis str. 168]
EFX44587	Similar to hypothetical protein BSU17960	1e-42	[Bacillus subtilis subsp. subtilis str. 168]
EFX44586	Similar to DNA channel for uptake in competent cells	8e-37	[Bacillus subtilis subsp. subtilis str. 168]
EFX44584	Similar to phosphotransferase system (PTS glucose-specific enzyme IICBA component	0	[Bacillus subtilis subsp. subtilis str. 168]
EFX44583	Similar to two-component response regulator [YclK]	2e-43	[Bacillus subtilis subsp. subtilis str. 168]
EFX44582	Similar to two-component sensor histidine kinase	6e-32	[Bacillus subtilis subsp. subtilis str. 168]
EFX44581	Similar to putative polysaccharide deacetylase	2e-38	[Bacillus subtilis subsp. subtilis str. 168]
EFX44573	Similar to cytochrome P450	1e-103	[Bacillus subtilis subsp. subtilis str. 168]
EFX44572	Similar to bacillibactin trilactone hydrolase	1e-94	[Bacillus subtilis subsp. subtilis str. 168]
EFX44567	Similar to cell wall-associated protease	2e-37	[Bacillus subtilis subsp. subtilis str. 168]
EFX44566	Similar to two-component sensor histidine kinase	2e-77	[Bacillus subtilis subsp. subtilis str. 168]
EFX44564	Similar to involved in spore cortex synthesis (stage V sporulation	1e-117	[Bacillus subtilis subsp. subtilis str. 168]
EFX44563	Similar to site-specific DNA recombinase	6e-31	[Bacillus subtilis subsp. subtilis str. 168]
EFX44562	Similar to LexA repressor	1e-17	[Bacillus subtilis subsp. subtilis str. 168]
EFX44559	Similar to plipastatin synthetase	4e-26	[Bacillus subtilis subsp. subtilis str. 168]
EFX44558	Similar to serine acetyltransferase	4e-19	[Bacillus subtilis subsp. subtilis str. 168]
EFX44555	Similar to putative N-acetyltransferase	8e-27	[Bacillus subtilis subsp. subtilis str. 168]
EFX44554	Similar to putative chromosome partitioning protein	7e-10	[Bacillus subtilis subsp. subtilis str. 168]
EFX44553	Similar to putative polysaccharide deacetylase	3e-28	[Bacillus subtilis subsp. subtilis str. 168]
EFX44549	Similar to component of the inner spore coat	9e-81	[Bacillus subtilis subsp. subtilis str. 168]
EFX44548	Similar to component of the inner spore coat	1e-16	[Bacillus subtilis subsp. subtilis str. 168]
EFX44544	Similar to putative membrane associated protein	3e-82	[Bacillus subtilis subsp. subtilis str. 168]
EFX44543	Similar to putative Fe-S oxidoreductase radical SAM superfamily	1e-123	[Bacillus subtilis subsp. subtilis str. 168]
EFX44542	Similar to undecaprenyl pyrophosphate phosphatase	5e-55	[Bacillus subtilis subsp. subtilis str. 168]
EFX44541	Similar to putative nuclease/nucleotidase/phosphoesterase	2e-88	[Bacillus subtilis subsp. subtilis str. 168]
EFX44535	Similar to cell-division protein and general stress protein (class III heat-shock	4e-15	[Bacillus subtilis subsp. subtilis str. 168]
EFX44526	Similar to hypothetical protein BSU40950	4e-29	[Bacillus subtilis subsp. subtilis str. 168]
EFX44522	Similar to putative DNA-binding protein anti-repressor; phage SPbeta	6e-08	[Bacillus subtilis subsp. subtilis str. 168]
EFX44521	Similar to transcriptional regulator	9e-14	[Bacillus subtilis subsp. subtilis str. 168]
EFX44519	Similar to cell division protein MraZ	4e-57	[Bacillus subtilis subsp. subtilis str. 168]
EFX44518	Similar to S-adenosyl-methyltransferase MraW	3e-97	[Bacillus subtilis subsp. subtilis str. 168]
EFX44516	Similar to penicillin-binding protein 2B	7e-97	[Bacillus subtilis subsp. subtilis str. 168]
EFX44515	Similar to penicillin-binding protein	0	[Bacillus subtilis subsp. subtilis str. 168]
EFX44514	Similar to UDP-N-acetylmuramoylalanyl-D-glutamate--2 6-diaminopimelate ligase	1e-121	[Bacillus subtilis subsp. subtilis str. 168]
EFX44513	Similar to UDP-N-acetylmuramoylalanyl-D-glutamyl-2 6-diaminopimelate-D-alanyl-D-alanine ligase	1e-107	[Bacillus subtilis subsp. subtilis str. 168]
EFX44512	Similar to phospho-N-acetylmuramoyl-pentapeptide-transferase	1e-86	[Bacillus subtilis subsp. subtilis str. 168]
EFX44511	Similar to UDP-N-acetylmuramoyl-L-alanyl-D-glutamate synthetase	3e-91	[Bacillus subtilis subsp. subtilis str. 168]
EFX44510	Similar to factor for spore cortex peptidoglycan synthesis (stage V sporulation	7e-94	[Bacillus subtilis subsp. subtilis str. 168]
EFX44509	Similar to undecaprenyldiphospho-muramoylpentapeptide beta-N- acetylglucosaminyltransferase	2e-94	[Bacillus subtilis subsp. subtilis str. 168]
EFX44508	Similar to UDP-N-acetylenolpyruvoylglucosamine reductase	1e-77	[Bacillus subtilis subsp. subtilis str. 168]
EFX44507	Similar to UDP-N-acetylglucosamine 1-carboxyvinyltransferase	3e-95	[Bacillus subtilis subsp. subtilis str. 168]
EFX44506	Similar to cell-division initiation protein	5e-12	[Bacillus subtilis subsp. subtilis str. 168]
EFX44505	Similar to cell-division protein essential fo Z-ring assembly	1e-101	[Bacillus subtilis subsp. subtilis str. 168]
EFX44504	Similar to cell division protein FtsZ	1e-120	[Bacillus subtilis subsp. subtilis str. 168]
EFX44503	Similar to protease processing pro-sigma-E	1e-34	[Bacillus subtilis subsp. subtilis str. 168]
EFX44502	Similar to sporulation sigma factor SigE	6e-89	[Bacillus subtilis subsp. subtilis str. 168]
EFX44501	Similar to sporulation sigma factor SigG	1e-111	[Bacillus subtilis subsp. subtilis str. 168]
EFX44500	Similar to hypothetical protein BSU15360	3e-19	[Bacillus subtilis subsp. subtilis str. 168]
EFX44499	Similar to hypothetical protein BSU15370	2e-65	[Bacillus subtilis subsp. subtilis str. 168]
EFX44498	Similar to hypothetical protein BSU15380	5e-53	[Bacillus subtilis subsp. subtilis str. 168]
EFX44497	Similar to cell division machinery factor	4e-27	[Bacillus subtilis subsp. subtilis str. 168]
EFX44496	Similar to factor involved in shape determination	1e-07	[Bacillus subtilis subsp. subtilis str. 168]
EFX44495	Similar to factor involved in shape determination RNA-binding fold	7e-45	[Bacillus subtilis subsp. subtilis str. 168]
EFX44494	Similar to cell-division initiation protein	6e-41	[Bacillus subtilis subsp. subtilis str. 168]
EFX44493	Similar to isoleucyl-tRNA synthetase	0	[Bacillus subtilis subsp. subtilis str. 168]
EFX44491	Similar to hypothetical protein BSU30840	1e-36	[Bacillus subtilis subsp. subtilis str. 168]
EFX44490	Similar to lipoprotein signal peptidase	3e-18	[Bacillus subtilis subsp. subtilis str. 168]
EFX44489	Similar to pseudouridylate synthase	1e-110	[Bacillus subtilis subsp. subtilis str. 168]
EFX44488	Similar to transaminase	2e-61	[Bacillus subtilis subsp. subtilis str. 168]
EFX44487	Similar to bifunctional pyrimidine regulatory protein PyrR uracil phosphoribosyltransferase	2e-52	[Bacillus subtilis subsp. subtilis str. 168]
EFX44486	Similar to aspartate carbamoyltransferase catalytic subunit	3e-82	[Bacillus subtilis subsp. subtilis str. 168]
EFX44485	Similar to dihydroorotase	1e-136	[Bacillus subtilis subsp. subtilis str. 168]
EFX44484	Similar to carbamoyl phosphate synthase small subunit	1e-131	[Bacillus subtilis subsp. subtilis str. 168]
EFX44483	Similar to carbamoyl phosphate synthase large subunit	0	[Bacillus subtilis subsp. subtilis str. 168]
EFX44481	Similar to orotate phosphoribosyltransferase	1e-68	[Bacillus subtilis subsp. subtilis str. 168]
EFX44478	Similar to hypothetical protein BSU11850	3e-33	[Bacillus subtilis subsp. subtilis str. 168]
EFX44477	Similar to putative phosphatidylglycerophosphatase A	1e-14	[Bacillus subtilis subsp. subtilis str. 168]
EFX44474	Similar to putative phage integrase	9e-26	[Bacillus subtilis subsp. subtilis str. 168]
EFX44472	Similar to Phage PBSX transcriptional regulator	2e-09	[Bacillus subtilis subsp. subtilis str. 168]
EFX44447	Similar to transcriptional regulator (MerR family of metal efflux transporter expression	4e-21	[Bacillus subtilis subsp. subtilis str. 168]
EFX44446	Similar to metal efflux transporter	4e-52	[Bacillus subtilis subsp. subtilis str. 168]
EFX44445	Similar to glutamate racemase	1e-75	[Bacillus subtilis subsp. subtilis str. 168]
EFX44444	Similar to putative gamma-D-glutamyl-L-diamino acid endopeptidase	1e-58	[Bacillus subtilis subsp. subtilis str. 168]
EFX44443	Similar to transporter involved in surfactin self-resistance	4e-65	[Bacillus subtilis subsp. subtilis str. 168]
EFX44441	Similar to putative permease	1e-16	[Bacillus subtilis subsp. subtilis str. 168]
EFX44440	Similar to methionine aminopeptidase	2e-74	[Bacillus subtilis subsp. subtilis str. 168]
EFX44438	Similar to hypothetical protein BSU37610	5e-16	[Bacillus subtilis subsp. subtilis str. 168]
EFX44435	Similar to putative methylase with RNA interaction domain	2e-99	[Bacillus subtilis subsp. subtilis str. 168]
EFX44434	Similar to putative acyl-CoA O-methyltransferase	2e-16	[Bacillus subtilis subsp. subtilis str. 168]
EFX44433	Similar to putative exporter	9e-59	[Bacillus subtilis subsp. subtilis str. 168]
EFX44432	Similar to hypothetical protein BSU09180	5e-12	[Bacillus subtilis subsp. subtilis str. 168]
EFX44431	Similar to putative catabolic enzyme	2e-14	[Bacillus subtilis subsp. subtilis str. 168]
EFX44430	Similar to N-acetylmannosamine (ManNAc C4 hydroxyl of a membrane-anchored N-acetylglucosaminyl diphospholipid (GlcNAc-pp-undecaprenyl lipid I glycosyltransferase	5e-38	[Bacillus subtilis subsp. subtilis str. 168]
EFX44428	Similar to hypothetical protein BSU27630	7e-15	[Bacillus subtilis subsp. subtilis str. 168]
EFX44427	Similar to oligoendopeptidase F	1e-166	[Bacillus subtilis subsp. subtilis str. 168]
EFX44426	Similar to putative transporter component	1e-30	[Bacillus subtilis subsp. subtilis str. 168]
EFX44425	Similar to hypothetical protein BSU27820	1e-47	[Bacillus subtilis subsp. subtilis str. 168]
EFX44424	Similar to putative oxidoreductase	5e-10	[Bacillus subtilis subsp. subtilis str. 168]
EFX44421	Similar to hypothetical protein BSU30500	4e-92	[Bacillus subtilis subsp. subtilis str. 168]
EFX44420	Similar to 6-phosphofructokinase	5e-92	[Bacillus subtilis subsp. subtilis str. 168]
EFX44419	Similar to oxidoreductase NAD(PH-FMN and ferric iron reductase	1e-10	[Bacillus subtilis subsp. subtilis str. 168]
EFX44418	Similar to cytochrome bd ubiquinol oxidase (subunit I	1e-155	[Bacillus subtilis subsp. subtilis str. 168]
EFX44417	Similar to cytochrome bd ubiquinol oxidase (subunit II	7e-97	[Bacillus subtilis subsp. subtilis str. 168]
EFX44416	Similar to ABC membrane transporter (ATP-binding protein required for cytochrome bd function	0	[Bacillus subtilis subsp. subtilis str. 168]
EFX44415	Similar to ABC membrane transporter (ATP-binding protein required for cytochrome bd function	1e-160	[Bacillus subtilis subsp. subtilis str. 168]
[truncated: 1,552 more rows]

## Sheet: Sheet3
Similar to A42400 probable transcription regulator msmR	[Streptococcus mutans]	3e-15
Similar to AE014862_3 putative PTS system IID component	[Streptococcus mutans UA159]	2e-47
Similar to AE014864_2 putative transcriptional regulator (MarR family	[Streptococcus mutans UA159]	8e-08
Similar to AE014866_6 putative alcohol-acetaldehyde dehydrogenase	[Streptococcus mutans UA159]	1e-91
Similar to AE014866_6 putative alcohol-acetaldehyde dehydrogenase	[Streptococcus mutans UA159]	2e-51
Similar to AE014866_6 putative alcohol-acetaldehyde dehydrogenase	[Streptococcus mutans UA159]	3e-80
Similar to AE014871_15 putative transcriptional regulator	[Streptococcus mutans UA159]	2e-09
Similar to AE014871_15 putative transcriptional regulator	[Streptococcus mutans UA159]	2e-09
Similar to AE014871_15 putative transcriptional regulator	[Streptococcus mutans UA159]	6e-08
Similar to AE014871_15 putative transcriptional regulator	[Streptococcus mutans UA159]	7e-07
Similar to AE014873_8 putative amino acid ABC transporter permease protein glutamine transport system	[Streptococcus mutans UA159]	1e-34
Similar to AE014881_3 putative glutamyl-tRNA synthetase	[Streptococcus mutans UA159]	2e-07
Similar to AE014882_3 putative deoxyribonuclease	[Streptococcus mutans UA159]	4e-13
Similar to AE014887_10 putative permease	[Streptococcus mutans UA159]	6e-69
Similar to AE014888_8 conserved hypothetical protein	[Streptococcus mutans UA159]	3e-47
Similar to AE014889_3 negative transcriptional regulator CopY	[Streptococcus mutans UA159]	9e-06
Similar to AE014890_2 putative (R-2-hydroxyglutaryl-CoA dehydratase activator-related protein	[Streptococcus mutans UA159]	1e-106
Similar to AE014890_2 putative (R-2-hydroxyglutaryl-CoA dehydratase activator-related protein	[Streptococcus mutans UA159]	4e-26
Similar to AE014892_5 putative thioredoxin reductase (NADPH	[Streptococcus mutans UA159]	1e-09
Similar to AE014894_11 putative hydrolase	[Streptococcus mutans UA159]	1e-20
Similar to AE014901_11 putative ferrous ion transport protein B	[Streptococcus mutans UA159]	3e-12
Similar to AE014901_11 putative ferrous ion transport protein B	[Streptococcus mutans UA159]	1e-110
Similar to AE014901_11 putative ferrous ion transport protein B	[Streptococcus mutans UA159]	1e-132
Similar to AE014910_6 ribonucleotide reductase large subunit	[Streptococcus mutans UA159]	3e-22
Similar to AE014911_1 conserved hypothetical protein	[Streptococcus mutans UA159]	2e-11
Similar to AE014914_8 putative peptidoglycan branched peptide synthesis protein MurM	[Streptococcus mutans UA159]	8e-13
Similar to AE014914_8 putative peptidoglycan branched peptide synthesis protein MurM	[Streptococcus mutans UA159]	5e-09
Similar to AE014919_4 conserved hypothetical protein	[Streptococcus mutans UA159]	3e-06
Similar to AE014926_13 putative pseudouridylate synthase	[Streptococcus mutans UA159]	3e-52
Similar to AE014926_2 conserved hypothetical protein	[Streptococcus mutans UA159]	3e-46
Similar to AE014928_3 putative 16S rRNA processing protein	[Streptococcus mutans UA159]	7e-34
Similar to AE014930_7 type I restriction-modification system DNA methylase	[Streptococcus mutans UA159]	7e-10
Similar to AE014937_2 putative spermidine/putrescine ABC transporter ATP-binding protein	[Streptococcus mutans UA159]	1e-60
Similar to AE014937_7 putative PTS system beta-glucoside-specific EII component	[Streptococcus mutans UA159]	4e-27
Similar to AE014943_3 putative ABC transporter ATP-binding protein	[Streptococcus mutans UA159]	1e-28
Similar to AE014946_11 putative thiamine biosynthesis lipoprotein	[Streptococcus mutans UA159]	8e-54
Similar to AE014946_9 putative thymidine kinase	[Streptococcus mutans UA159]	1e-57
Similar to AE014949_3 NADH oxidase (H2O-forming	[Streptococcus mutans UA159]	3e-58
Similar to AE014949_3 NADH oxidase (H2O-forming	[Streptococcus mutans UA159]	4e-92
Similar to AE014954_3 putative O-acetylhomoserine sulfhydrylase	[Streptococcus mutans UA159]	1e-123
Similar to AE014957_5 hypothetical protein SMU_1206c	[Streptococcus mutans UA159]	1e-11
Similar to AE014959_1 putative orotidine-5'-decarboxylase PyrF	[Streptococcus mutans UA159]	1e-46
Similar to AE014959_3 putative dihydroorotate dehydrogenase electron transfer subunit	[Streptococcus mutans UA159]	4e-30
Similar to AE014961_7 hypothetical protein SMU_1253c	[Streptococcus mutans UA159]	7e-10
Similar to AE014961_8 conserved hypothetical protein	[Streptococcus mutans UA159]	7e-11
Similar to AE014961_9 hypothetical protein SMU_1255c	[Streptococcus mutans UA159]	3e-07
Similar to AE014968_1 putative surfactin synthetase	[Streptococcus mutans UA159]	1e-107
Similar to AE014969_4 putative thioesterase BacT	[Streptococcus mutans UA159]	5e-34
Similar to AE014970_12 putative transcriptional regulator (TetR family	[Streptococcus mutans UA159]	2e-06
Similar to AE014970_8 putative transposase fragment	[Streptococcus mutans UA159]	5e-08
Similar to AE014971_3 hypothetical protein SMU_1372c	[Streptococcus mutans UA159]	2e-13
Similar to AE014971_3 hypothetical protein SMU_1372c	[Streptococcus mutans UA159]	1e-12
Similar to AE014971_3 hypothetical protein SMU_1372c	[Streptococcus mutans UA159]	2e-12
Similar to AE014971_3 hypothetical protein SMU_1372c	[Streptococcus mutans UA159]	2e-12
Similar to AE014973_6 conserved hypothetical protein	[Streptococcus mutans UA159]	9e-08
Similar to AE014974_7 putative ABC transporter membrane protein subunit and ATP-binding protein	[Streptococcus mutans UA159]	1e-39
Similar to AE014976_5 putative glycosyltransferase	[Streptococcus mutans UA159]	3e-17
Similar to AE014977_6 conserved hypothetical protein	[Streptococcus mutans UA159]	2e-10
Similar to AE014981_5 tagatose-6-phosphate kinase	[Streptococcus mutans UA159]	2e-46
Similar to AE014982_8 putative coenzyme PQQ synthesis protein	[Streptococcus mutans UA159]	1e-09
Similar to AE014987_8 putative cation-transporting P-type ATPase PacL	[Streptococcus mutans UA159]	4e-53
Similar to AE014988_3 putative maltose/maltodextrin ABC transporter permease protein MalF	[Streptococcus mutans UA159]	7e-33
Similar to AE014993_3 diacylglycerol kinase	[Streptococcus mutans UA159]	7e-14
Similar to AE015004_12 conserved hypothetical protein	[Streptococcus mutans UA159]	1e-22
Similar to AE015004_3 conserved hypothetical protein	[Streptococcus mutans UA159]	6e-07
Similar to AE015014_2 putative PTS system mannose-specific component IIAB	[Streptococcus mutans UA159]	1e-12
Similar to AE015015_1 putative seryl-tRNA synthetase	[Streptococcus mutans UA159]	2e-79
Similar to AE015029_9 putative anaerobic ribonucleoside-triphosphate reductase	[Streptococcus mutans UA159]	8e-71
Similar to AE015030_12 putative 3-methyl-adenine DNA glycosylase I	[Streptococcus mutans UA159]	3e-43
Similar to AE015030_3 conserved hypothetical protein	[Streptococcus mutans UA159]	2e-06
Similar to AE015031_5 conserved hypothetical protein	[Streptococcus mutans UA159]	8e-22
Similar to AE015036_6 putative tryptophanyl-tRNA synthetase	[Streptococcus mutans UA159]	5e-06
Similar to AF206272_3 transcriptional regulator	[Streptococcus mutans]	3e-13
Similar to AF207710_5 MutC	[Streptococcus mutans]	4e-14
Similar to AF238860_4 MutB	[Streptococcus mutans]	2e-37
Similar to AF238860_6 MutD	[Streptococcus mutans]	2e-19
Similar to conserved hypothetical membrane protein	[Streptococcus mutans NN2025]	4e-17
Similar to conserved hypothetical protein	[Streptococcus mutans NN2025]	2e-12
Similar to conserved hypothetical protein	[Streptococcus mutans NN2025]	2e-08
Similar to conserved hypothetical protein	[Streptococcus mutans NN2025]	1e-31
Similar to conserved hypothetical protein	[Streptococcus mutans NN2025]	6e-31
Similar to deoxyguanosinetriphosphate triphosphohydrolase-related protein	[Streptococcus mutans NN2025]	1e-28
Similar to DNA polymerase I	[Streptococcus mutans NN2025]	6e-22
Similar to dTDP-4-keto-L-rhamnose reductase	[Streptococcus mutans NN2025]	3e-07
Similar to dTDP-4-keto-L-rhamnose reductase	[Streptococcus mutans NN2025]	5e-16
Similar to dTDP-glucose-4 6-dehydratase	[Streptococcus mutans]	5e-24
Similar to formyl-tetrahydrofolate synthetase	[Streptococcus mutans]	1e-166
Similar to glucose-inhibited division protein B	[Streptococcus mutans NN2025]	4e-15
Similar to hypothetical protein	[Streptococcus mutans NN2025]	4e-14
Similar to hypothetical protein	[Streptococcus mutans NN2025]	5e-14
Similar to hypothetical protein	[Streptococcus mutans NN2025]	5e-14
Similar to hypothetical protein	[Streptococcus mutans NN2025]	5e-14
Similar to hypothetical protein	[Streptococcus mutans NN2025]	5e-14
Similar to hypothetical protein	[Streptococcus mutans NN2025]	8e-12
Similar to hypothetical protein	[Streptococcus mutans NN2025]	1e-07
Similar to hypothetical protein	[Streptococcus mutans NN2025]	1e-07
Similar to hypothetical protein	[Streptococcus mutans NN2025]	2e-07
Similar to hypothetical protein	[Streptococcus mutans NN2025]	4e-07
Similar to hypothetical protein	[Streptococcus mutans NN2025]	1e-06
Similar to hypothetical protein	[Streptococcus mutans NN2025]	1e-22
Similar to hypothetical protein	[Streptococcus mutans NN2025]	2e-33
Similar to hypothetical protein	[Streptococcus mutans NN2025]	3e-15
Similar to hypothetical protein	[Streptococcus mutans NN2025]	3e-29
Similar to hypothetical protein	[Streptococcus mutans]	3e-13
Similar to hypothetical protein	[Streptococcus mutans]	3e-13
Similar to hypothetical protein	[Streptococcus mutans]	2e-12
Similar to hypothetical protein	[Streptococcus mutans]	2e-06
Similar to hypothetical protein	[Streptococcus mutans]	6e-06
Similar to hypothetical protein	[Streptococcus mutans]	3e-29
Similar to modifying enzyme for proSmb	[Streptococcus mutans]	4e-21
Similar to MutX	[Streptococcus mutans]	1e-09
Similar to NcpA protein	[Streptococcus mutans NN2025]	1e-107
Similar to phosphoglyceromutase	[Streptococcus mutans NN2025]	7e-69
Similar to phosphoglyceromutase	[Streptococcus mutans NN2025]	8e-61
Similar to putative 3-oxoacyl-acyl-carrier-protein reductase/ 3-ketoacyl-acyl carrier protein reductase	[Streptococcus mutans NN2025]	1e-41
Similar to putative 6-pyruvoyl tetrahydropterin synthase	[Streptococcus mutans NN2025]	1e-40
Similar to putative ABC transporter ATP-binding protein	[Streptococcus mutans NN2025]	2e-14
Similar to putative ABC transporter ATP-binding protein	[Streptococcus mutans NN2025]	3e-08
Similar to putative ABC transporter ATP-binding protein	[Streptococcus mutans NN2025]	2e-06
Similar to putative ABC transporter ATP-binding protein	[Streptococcus mutans NN2025]	1e-17
Similar to putative ABC transporter ATP-binding protein	[Streptococcus mutans NN2025]	1e-21
Similar to putative ABC transporter ATP-binding protein	[Streptococcus mutans NN2025]	1e-103
Similar to putative ABC transporter ATP-binding protein	[Streptococcus mutans NN2025]	1e-147
Similar to putative ABC transporter ATP-binding protein	[Streptococcus mutans NN2025]	2e-17
Similar to putative ABC transporter ATP-binding protein	[Streptococcus mutans NN2025]	2e-25
Similar to putative ABC transporter ATP-binding protein	[Streptococcus mutans NN2025]	2e-34
Similar to putative ABC transporter ATP-binding protein	[Streptococcus mutans NN2025]	2e-62
Similar to putative ABC transporter ATP-binding protein	[Streptococcus mutans NN2025]	3e-37
Similar to putative ABC transporter ATP-binding protein	[Streptococcus mutans NN2025]	3e-47
Similar to putative ABC transporter ATP-binding protein	[Streptococcus mutans NN2025]	5e-27
Similar to putative ABC transporter ATP-binding protein	[Streptococcus mutans NN2025]	5e-32
Similar to putative ABC transporter ATP-binding protein	[Streptococcus mutans NN2025]	9e-21
Similar to putative ABC transporter ATP-binding protein	[Streptococcus mutans NN2025]	9e-47
Similar to putative ABC transporter membrane protein subunit and ATP-binding protein	[Streptococcus mutans NN2025]	2e-97
Similar to putative ABC transporter permease protein	[Streptococcus mutans NN2025]	1e-18
Similar to putative ABC transporter phosphate-binding protein	[Streptococcus mutans NN2025]	1e-44
Similar to putative ABC transporter proline/glycine betaine permease protein	[Streptococcus mutans NN2025]	1e-158
Similar to putative acetoin dehydrogenase	[Streptococcus mutans NN2025]	2e-06
Similar to putative adenine-specific DNA methylase	[Streptococcus mutans NN2025]	2e-13
Similar to putative adenine-specific DNA methylase	[Streptococcus mutans NN2025]	7e-12
Similar to putative alcohol-acetaldehyde dehydrogenase	[Streptococcus mutans NN2025]	6e-15
Similar to putative alcohol-acetaldehyde dehydrogenase	[Streptococcus mutans NN2025]	9e-68
Similar to putative amino acid ABC transporter ATP-binding protein	[Streptococcus mutans NN2025]	2e-92
Similar to putative anaerobic ribonucleotide reductase activating protein	[Streptococcus mutans NN2025]	3e-09
Similar to putative arginyl-tRNA synthase	[Streptococcus mutans NN2025]	1e-141
Similar to putative branched chain amino acid ABC transporter ATP-binding protein	[Streptococcus mutans NN2025]	2e-10
Similar to putative cell division protein	[Streptococcus mutans NN2025]	1e-36
Similar to putative D-alanine-D-alanine ligase	[Streptococcus mutans NN2025]	2e-16
Similar to putative D-alanine-D-alanine ligase	[Streptococcus mutans NN2025]	3e-15
Similar to putative guanylate kinase	[Streptococcus mutans NN2025]	2e-11
Similar to putative Hit-like protein	[Streptococcus mutans NN2025]	1e-19
Similar to putative integral membrane protein	[Streptococcus mutans NN2025]	3e-08
Similar to putative integrase/recombinase	[Streptococcus mutans NN2025]	6e-43
Similar to putative membrane carboxypeptidase	[Streptococcus mutans NN2025]	7e-90
Similar to putative MSM operon regulatory protein	[Streptococcus mutans NN2025]	1e-14
Similar to putative MSM operon regulatory protein	[Streptococcus mutans NN2025]	6e-26
Similar to putative ornithine carbamoyltransferase	[Streptococcus mutans NN2025]	1e-105
Similar to putative oxidoreductase	[Streptococcus mutans NN2025]	9e-07
Similar to putative peptidase	[Streptococcus mutans NN2025]	1e-45
Similar to putative peptidyl-tRNA hydrolase	[Streptococcus mutans NN2025]	2e-40
Similar to putative phosphatase	[Streptococcus mutans NN2025]	2e-54
Similar to putative phosphatidate cytidylyltransferase	[Streptococcus mutans NN2025]	1e-30
Similar to putative phosphoenolpyruvate carboxylase	[Streptococcus mutans NN2025]	1e-116
Similar to putative phosphoribosyl anthranilate isomerase	[Streptococcus mutans NN2025]	2e-27
Similar to putative ppGpp-regulated growth inhibitor	[Streptococcus mutans NN2025]	3e-10
Similar to putative protease	[Streptococcus mutans NN2025]	1e-29
Similar to putative pseudouridylate synthase B large subunit	[Streptococcus mutans NN2025]	2e-30
Similar to putative PTS system mannose-specific component IIAB	[Streptococcus mutans NN2025]	8e-16
Similar to putative PTS system mannose-specific component IID	[Streptococcus mutans NN2025]	2e-35
Similar to putative pyrimidine-nucleoside phosphorylase	[Streptococcus mutans NN2025]	3e-11
Similar to putative ribonuclease HII	[Streptococcus mutans NN2025]	4e-50
Similar to putative ribose 5-phosphate isomerase A	[Streptococcus mutans NN2025]	2e-41
Similar to putative sorbose PTS system IIB component	[Streptococcus mutans NN2025]	8e-20
Similar to putative sorbose PTS system IIC component	[Streptococcus mutans NN2025]	2e-25
Similar to putative sorbose PTS system IIC component	[Streptococcus mutans NN2025]	5e-16
Similar to putative thymidylate kinase	[Streptococcus mutans NN2025]	5e-45
Similar to putative transcriptional regulator	[Streptococcus mutans NN2025]	2e-13
Similar to putative transcriptional regulator	[Streptococcus mutans NN2025]	1e-10
Similar to putative transcriptional regulator	[Streptococcus mutans NN2025]	1e-08
Similar to putative transcriptional regulator	[Streptococcus mutans NN2025]	7e-16
Similar to putative translation elongation/release factor	[Streptococcus mutans NN2025]	1e-153
Similar to putative transposase	[Streptococcus mutans NN2025]	1e-16
Similar to putative transposase	[Streptococcus mutans NN2025]	1e-35
Similar to putative transposase	[Streptococcus mutans NN2025]	1e-54
Similar to putative transposase	[Streptococcus mutans NN2025]	4e-62
Similar to putative transposase	[Streptococcus mutans NN2025]	5e-16
Similar to putative transposase	[Streptococcus mutans NN2025]	7e-30
Similar to putative transposase	[Streptococcus mutans NN2025]	7e-36
Similar to putative UDP-N-acetyl muramate-alanine ligase	[Streptococcus mutans NN2025]	8e-57
Similar to putative UDP-N-acetylenolpyruvoylglucosamine reductase	[Streptococcus mutans NN2025]	6e-80
Similar to putative UDP-N-acetylglucosamine 2-epimerase	[Streptococcus mutans NN2025]	2e-29
Similar to putative uridine kinase	[Streptococcus mutans NN2025]	4e-47
Similar to putative uridylate kinase	[Streptococcus mutans NN2025]	3e-10
Similar to Pyruvate formate-lyase	[Streptococcus mutans]	1e-174
Similar to pyruvate-formate lyase activating enzyme	[Streptococcus mutans NN2025]	2e-33
Similar to SMU.1367H	[Streptococcus mutans]	5e-11
Similar to TPA_exp: agmatine:putrescine antiporter	[Streptococcus mutans UA159]	3e-16
Similar to TPA_exp: agmatine:putrescine antiporter	[Streptococcus mutans UA159]	3e-25
Similar to TPA_exp: carbamate kinase	[Streptococcus mutans UA159]	5e-74
Similar to TPA_exp: constitutive fructose permease	[Streptococcus mutans UA159]	1e-142
Similar to TPA_exp: FPK	[Streptococcus mutans UA159]	2e-40
Similar to TPA_exp: FPK	[Streptococcus mutans UA159]	3e-68
Similar to TPA_exp: LacD-like protein	[Streptococcus mutans UA159]	4e-91
Similar to TPA_exp: RpiR-like protein	[Streptococcus mutans UA159]	9e-50
Similar to transcriptional antiterminator	[Streptococcus mutans NN2025]	9e-10
Similar to type I restriction-modification system methyltransferase subunit	[Streptococcus mutans NN2025]	2e-16
Similar to UDP-galactose 4-epimerase	[Streptococcus mutans NN2025]	2e-31
Similar to unnamed protein product	[Streptococcus mutans UA159]	1e-61
Similar to unnamed protein product	[Streptococcus mutans UA159]	1e-109
Similar to unnamed protein product	[Streptococcus mutans UA159]	5e-32
Similar to unnamed protein product	[Streptococcus mutans UA159]	5e-86
Similar to unnamed protein product	[Streptococcus mutans UA159]	8e-92
