# Supplementary material for: Updated genome assembly and annotation of Paenibacillus larvae, the agent of American foulbrood disease of honey bees
Source: BMC Genomics. 2011 Sep 16;12:450. doi: 10.1186/1471-2164-12-450 (PMC3188533; doi:10.1186/1471-2164-12-450)
Supplement: Additional file 2 — Predicted gene models for the P. larvae genome. The information here is generated from GLIMMER, which was used on the P. larvae genome to predicted gene models. [file 1471-2164-12-450-S2.XLS]

## Sheet: Sheet1
Additional File 2
Title: Predicted gene models for the P. larvae genome.
Description: This information here is generated from GLIMMER, which was used on the P. larvae genome to predicted gene models.
ACCESSION	Strand	Start	Stop	Name
EFX47230	minus	3454	3771	hypothetical protein
EFX47229	plus	2631	3047	hypothetical protein
EFX47228	plus	651	1139	hypothetical protein
EFX47227	plus	88	612	hypothetical protein
EFX47226	plus	328666	329754	hypothetical protein
EFX47225	plus	326050	328530	DNA gyrase subunit A-like protein
EFX47224	plus	324098	326008	DNA gyrase subunit B-like protein
EFX47223	plus	323812	324060	hypothetical protein
EFX47222	plus	322676	323827	recF-like protein
EFX47221	plus	322458	322673	RNA binding-like protein
EFX47220	plus	321298	322440	DNA polymerase III subunit beta-like protein
EFX47219	plus	319747	321072	chromosomal replication initiation-like protein
EFX47218	minus	318433	318783	ribonuclease P-like protein
EFX47217	minus	317387	318202	OxaA-like protein precursor
EFX47216	minus	316773	317390	SpoIIIJ-associated RNA/ssDNA-binding-like protein
EFX47215	minus	315286	316668	tRNA modification GTPase TrmE-like protein
EFX47214	minus	313367	315262	tRNA uridine 5-carboxymethylaminomethyl modification enzyme GidA-like protein
EFX47213	minus	312633	313361	16S rRNA methyltransferase GidB-like protein
EFX47212	minus	311609	312436	Spo0J-like protein
EFX47211	minus	310226	310999	chromosome partitioning protein; transcriptional regulator-like protein
EFX47210	minus	309385	310200	site-specific DNA-binding protein-like protein
EFX47209	minus	308145	309320	cysteine desulfurase-like protein
EFX47208	minus	307633	308145	hypothetical protein
EFX47207	minus	305765	306655	small-conductance mechanosensitive channel-like protein
EFX47206	minus	305554	305763	hypothetical protein
EFX47205	plus	304797	304982	hypothetical protein
EFX47204	minus	304308	304595	30S ribosomal protein S6-like protein
EFX47203	minus	303797	304252	hypothetical protein
EFX47202	minus	303471	303773	30S ribosomal protein S18-like protein
EFX47201	plus	302331	302906	hypothetical protein
EFX47200	plus	301920	302285	hypothetical protein
EFX47199	plus	301506	301838	transcriptional regulator PadR family-like protein
EFX47198	minus	300933	301259	hypothetical protein
EFX47197	minus	299611	300582	hypothetical protein
EFX47196	minus	297638	299593	phosphodiesterase-like protein
EFX47195	minus	297195	297641	50S ribosomal protein L9-like protein
EFX47194	minus	295809	297170	replicative DNA helicase-like protein
EFX47193	minus	294362	295648	adenylosuccinate synthetase-like protein
EFX47192	minus	293839	294189	hypothetical protein
EFX47191	minus	292951	293640	hypothetical protein
EFX47190	minus	291401	292684	SPbeta phage protein; lytic transglycosylase-like protein
EFX47189	minus	290447	291295	two-component response regulator YycG-like protein
EFX47188	minus	288620	290446	two-component sensor histidine kinase YycF-like protein
EFX47187	minus	287310	288623	regulator of YycFG-like protein
EFX47186	minus	286510	287277	hypothetical protein
EFX47185	minus	285657	286481	hydrolase-like protein
EFX47184	minus	284103	285317	membrane serine protease-like protein Do
EFX47183	minus	283101	283448	hypothetical protein
EFX47182	minus	282093	282608	transcriptional regulator-like protein
EFX47181	minus	280664	281920	dehydrogenase-like protein associate with rhamnogalaturonan degradation
EFX47180	minus	279392	279745	rRNA large subunit methyltransferase-like protein
EFX47179	plus	278826	279389	phage integrase-like protein
EFX47178	minus	277598	277990	hypothetical protein
EFX47177	minus	276855	277400	hypothetical protein
EFX47176	plus	275515	276171	hypothetical protein
EFX47175	plus	273560	274987	amino acid permease-like protein
EFX47174	minus	272582	272938	hypothetical protein
EFX47173	minus	269308	271410	hypothetical protein
EFX47172	minus	268265	268594	hypothetical protein
EFX47171	minus	265665	267038	adenosylmethionine--8-amino-7-oxononanoate transaminase-like protein
EFX47170	minus	265036	265668	dithiobiotin synthetase-like protein
EFX47169	plus	263078	264211	glycosyltransferase-like protein
EFX47168	minus	261452	262882	phage-related pre-neck appendage-like protein
EFX47167	plus	260248	261369	hypothetical protein
EFX47166	plus	259110	260243	hypothetical protein
EFX47165	minus	258118	258864	hypothetical protein
EFX47164	plus	257233	258057	hypothetical protein
EFX47163	plus	256538	257218	hypothetical protein
EFX47162	plus	255632	256489	hypothetical protein
EFX47161	minus	254728	255570	hypothetical protein
EFX47160	minus	253719	254741	hypothetical protein
EFX47159	plus	252580	253398	CDP-sugar-dehydratase-like protein
EFX47158	plus	251876	252574	sugar-phosphate cytidylyltransferase-like protein
EFX47157	plus	251098	251754	hypothetical protein
EFX47156	plus	250348	251070	hypothetical protein
EFX47155	plus	249562	250329	hypothetical protein
EFX47154	plus	248528	249556	hypothetical protein
EFX47153	plus	247437	248360	UDP-glucose epimerase-like protein
EFX47152	plus	247081	247440	hypothetical protein
EFX47151	plus	245720	246904	hypothetical protein
EFX47150	minus	244877	245314	hypothetical protein
EFX47149	plus	243483	244793	peptidase T-like protein
EFX47148	plus	241972	242949	oxidoreductase-like protein
EFX47147	minus	241139	241627	hypothetical protein
EFX47146	minus	240024	241100	1,4-dihydroxy-2-naphthoate octaprenyltransferase-like protein
EFX47145	minus	238652	239683	LacD-like protein
EFX47144	minus	237976	238536	hypothetical protein
EFX47143	minus	236208	237956	two-component sensor histidine kinase LytT-like protein
EFX47142	minus	235469	236206	two-component response regulator LytS-like protein
EFX47141	minus	234881	235336	murein hydrolase regulator LrgA-like protein
EFX47140	minus	234116	234814	antiholin-like protein LrgB
EFX47139	minus	232614	233858	efflux transporter-like protein
EFX47138	plus	231175	232386	diacylglycerol glucosyltransferase-like protein
EFX47137	minus	229317	230489	hypothetical protein
EFX47136	minus	228115	229104	transcriptional regulator-like protein
EFX47135	minus	226974	227912	hypothetical protein
EFX47134	minus	225589	226950	hypothetical protein
EFX47133	minus	224626	225552	ribokinase-like protein
EFX47132	minus	224213	224443	oligopeptide ABC transporter-like protein
EFX47131	minus	224007	224192	oligopeptide ABC transporter-like protein
EFX47130	minus	222487	223806	deoxyguanosinetriphosphate triphosphohydrolase-like protein
EFX47129	minus	221094	222410	ATP-dependent RNA helicase-like protein
EFX47128	minus	218707	220860	methyl-accepting-like protein
EFX47127	plus	217756	218451	ABC transporter-like protein
EFX47126	plus	217171	217734	hypothetical protein
EFX47125	plus	215661	217169	hypothetical protein
EFX47124	plus	214716	215264	hypothetical protein
EFX47123	minus	213564	214472	hydrolase-like protein
EFX47122	plus	211692	213041	hypothetical protein
EFX47121	minus	210051	211379	NADH oxidase -like protein
EFX47120	minus	208930	209880	hypothetical protein
EFX47119	plus	206452	207777	hypothetical protein
EFX47118	plus	205270	206091	pyridoxal kinase-like protein
EFX47117	minus	203390	205054	glutamyl-tRNA synthetase-like protein
EFX47116	plus	202242	203291	thiamine/molybdopterin biosynthesis ThiF/MoeB-like protein
EFX47115	plus	201487	202245	molybdopterin synthase-like protein
EFX47114	minus	200031	201245	two-component sensor histidine kinase-like protein
EFX47113	minus	199375	200031	two-component response regulator-like protein
EFX47112	minus	198393	199382	hypothetical protein
EFX47111	minus	197093	198307	nitrite extrusion permease-like protein
EFX47110	minus	196221	196925	MogA-like protein
EFX47109	minus	194645	195892	molybdene to molybdopterin ligation enzyme-like protein
EFX47108	minus	194078	194644	molybdopterin-guanine dinucleotide biosynthesis protein B-like protein
EFX47107	minus	193446	194081	molybdopterin-guanine dinucleotide biosynthesis protein A-like protein
EFX47106	minus	189546	193226	nitrate reductase-like protein
EFX47105	minus	188087	189442	nitrate reductase-like protein
EFX47104	minus	187487	188068	nitrate reductase-like protein
EFX47103	minus	186813	187490	nitrate reductase-like protein
EFX47102	plus	185519	186718	permease-like protein
EFX47101	plus	184842	185522	ABC transporter-like protein
EFX47100	plus	183664	184845	efflux permease-like protein
EFX47099	minus	182101	182652	ABC transporter-like protein
EFX47098	minus	180306	182012	hypothetical protein
EFX47097	plus	179214	179768	hypothetical protein
EFX47096	plus	178349	179014	ABC transporter-like protein
EFX47095	plus	176742	178355	hypothetical protein
EFX47094	plus	174276	175544	branched-chain amino acid transporter-like protein
EFX47093	minus	172786	173880	hypothetical protein
EFX47092	plus	171890	172573	hypothetical protein
EFX47091	minus	170524	171534	hypothetical protein
EFX47090	minus	168205	170490	hypothetical protein
EFX47089	minus	167538	167942	hypothetical protein
EFX47088	minus	166528	167415	transcriptional regulator-like protein
EFX47087	minus	165746	166492	metal-dependent hydrolase-like protein
EFX47086	minus	164904	165749	hypothetical protein
EFX47085	plus	162118	164859	hypothetical protein
EFX47084	minus	160700	161275	hypothetical protein
EFX47083	minus	159214	160707	hypothetical protein
EFX47082	minus	158371	159024	ABC transporter-like protein
EFX47081	minus	157259	157930	glyoxal/methylglyoxal reductase-like protein
EFX47080	minus	154747	156516	ABC transporter-like protein
EFX47079	minus	152681	154717	ABC transporter-like protein
EFX47078	minus	150408	151664	threonine dehydratase-like protein
EFX47077	minus	149105	150232	lipoprotein-like protein
EFX47076	minus	147415	148977	carbohydrate ABC transporter-like protein
EFX47075	minus	146346	147425	permease of ABC transporter-like protein
EFX47074	minus	145383	146345	permease of ABC transporter-like protein
EFX47073	plus	144419	145150	MSM operon regulatory protein-like protein
EFX47072	minus	142895	144076	galactokinase-like protein
EFX47071	minus	141904	142893	hypothetical protein
EFX47070	minus	140655	141923	galactose-1-phosphate uridylyltransferase-like protein
EFX47069	minus	140295	140609	galactose-1-phosphate uridylyltransferase-like protein
EFX47068	plus	139641	140231	hypothetical protein
EFX47067	minus	138445	139302	amidohydrolase-like protein
EFX47066	plus	131693	132241	hypothetical protein
EFX47065	minus	129710	131143	lysine decarboxylase-like protein
EFX47064	minus	128974	129639	thymidylate kinase-like protein
EFX47063	minus	128612	128962	hypothetical protein
EFX47062	minus	128119	128526	hypothetical protein
EFX47061	minus	127102	128067	DNA polymerase III subunit delta'-like protein
EFX47060	minus	126290	127099	hypothetical protein
EFX47059	minus	125936	126271	YabA-like protein
EFX47058	minus	125090	125869	methyltransferase-like protein
EFX47057	minus	124210	125079	methyltransferase-like protein
EFX47056	plus	123831	124085	transcriptional regulator-like protein
EFX47055	minus	122219	123484	metal-dependent phosphohydrolase-like protein
EFX47054	minus	121414	122181	metal-dependent DNase-like protein
EFX47053	plus	120207	121421	ABC transporter-like protein
EFX47052	plus	119455	120207	ABC transporter-like protein
EFX47051	minus	117560	118624	hypothetical protein
EFX47050	minus	116888	117442	ribonuclease M5-like protein
EFX47049	minus	115986	116891	dimethyladenosine 16S ribosomal RNA transferase-like protein
EFX47048	minus	115057	115935	sporulation-specific protease-like protein
EFX47047	minus	114537	114812	hypothetical protein
EFX47046	minus	114135	114293	hypothetical protein
EFX47045	minus	113167	114069	4-diphosphocytidyl-2-C-methyl-D-erythritol kinase-like protein
EFX47044	minus	112184	112975	pur operon repressor-like protein
EFX47043	minus	111775	112191	hypothetical protein
EFX47042	minus	111375	111683	SpoVG-like protein
EFX47041	minus	109849	111237	UDP-N-acetylglucosamine pyrophosphorylase-like protein
EFX47040	minus	109164	109763	50S ribosomal protein L25-like protein
EFX47039	minus	108149	108697	hypothetical protein
EFX47038	minus	107145	107705	peptidyl-tRNA hydrolase-like protein
EFX47037	minus	103216	106737	transcription-repair coupling factor-like protein
EFX47036	minus	102174	103229	molecular chaperone lipoprotein-like protein
EFX47035	minus	101425	101922	transcriptional regulator-like protein
EFX47034	minus	99599	101299	exporter-like protein
EFX47033	minus	98070	99584	fusion methylase-like protein/nucleotide pyrophosphohydrolase-like protein
EFX47032	minus	97704	97976	non-specific DNA-binding protein Hbsu/signal recognition particle-like protein
EFX47031	minus	97447	97704	ribosomal RNA binding-like protein
EFX47030	minus	96892	97173	hypothetical protein
EFX47029	minus	96332	96859	hypothetical protein
EFX47028	minus	95373	95852	hypothetical protein
EFX47027	minus	92522	95035	serine phosphatase-like protein
EFX47026	minus	91585	92301	hypothetical protein
EFX47025	minus	90690	91601	serine/threonine-protein kinase-like protein
EFX47024	minus	89208	90647	tRNAile lysidine synthetase-like protein
EFX47023	minus	88622	89194	hypoxanthine-guanine phosphoribosyltransferase-like protein
EFX47022	minus	86496	88529	hypothetical protein
EFX47021	minus	85379	86317	quinolinate synthetase-like protein
EFX47020	minus	83732	85342	L-aspartate oxidase-like protein
EFX47019	minus	82858	83739	nicotinate-nucleotide pyrophosphorylase-like protein
EFX47018	minus	82094	82861	pantothenate kinase-like protein
EFX47017	minus	81186	82058	Hsp33-like chaperonin-like protein
EFX47016	minus	80256	81167	PrsA-like protein
EFX47015	minus	79205	80131	cysteine synthase-like protein
EFX47014	minus	76860	78461	4-amino-4-deoxychorismate synthase-like protein
EFX47013	minus	76250	76852	para-aminobenzoate/anthranilate synthase glutamine amidotransferase component II-like protein
EFX47012	minus	75304	76179	4-amino-4-deoxychorismate lyase-like protein
EFX47011	minus	74474	75301	dihydropteroate synthase-like protein
EFX47010	minus	74079	74444	dihydroneopterin aldolase-like protein
EFX47009	minus	73540	74073	7,8-dihydro-6-hydroxymethylpterin pyrophosphokinase-like protein
EFX47008	minus	72342	73322	tRNA-dihydrouridine synthase B-like protein
EFX47007	minus	71592	72104	transcription elongation factor GreA-like protein
EFX47006	minus	69969	71543	lysyl-tRNA synthetase-like protein
EFX47005	minus	63272	63433	transcriptional regulator-like protein
EFX47004	minus	62734	63258	activator of protein kinase McsB-like protein
EFX47003	minus	61611	62744	ATP:guanido phosphotransferase-like protein
EFX47002	minus	59104	61554	hypothetical protein
EFX47001	minus	57561	58931	RadA
EFX47000	minus	56449	57528	DisA-like protein
EFX46999	minus	55634	56377	phosphatidylserine synthase-like protein
EFX46998	plus	55133	55528	hypothetical protein
EFX46997	minus	53923	54957	hypothetical protein
EFX46996	minus	53171	53869	2-C-methyl-D-erythritol 4-phosphate cytidylyltransferase-like protein
EFX46995	minus	52691	53170	2-C-methyl-D-erythritol 2 4-cyclodiphosphate synthase-like protein
EFX46994	minus	51164	52600	glutamyl-tRNA synthetase-like protein
EFX46993	minus	50056	50733	serine acetyltransferase-like protein
EFX46992	minus	48678	50063	cysteinyl-tRNA synthetase-like protein
EFX46991	minus	48256	48624	ribonuclease
EFX46990	minus	47500	48237	23S rRNA methyltransferase-like protein
EFX46989	minus	46970	47485	ribonuclease-like protein with PIN and NYN domains
EFX46988	minus	46185	46802	RNA polymerase factor sigma-70-like protein
EFX46987	minus	44969	45511	transcription antitermination-like protein NusG
EFX46986	minus	44277	44702	50S ribosomal protein L11-like protein
EFX46985	minus	43507	44241	50S ribosomal protein L1-like protein
EFX46984	minus	42682	43197	50S ribosomal protein L10-like protein
EFX46983	minus	42266	42634	50S ribosomal protein L7/L12-like protein
EFX46982	minus	41391	41990	ribosomal RNA methyltransferase-like protein
EFX46981	minus	37300	40773	DNA-directed RNA polymerase subunit beta-like protein
EFX46980	minus	33575	37171	DNA-directed RNA polymerase subunit beta'-like protein
EFX46979	minus	33158	33409	ribosomal protein L7Ae-like protein
EFX46978	minus	32573	33142	30S ribosomal protein S12-like protein
EFX46977	minus	32055	32489	30S ribosomal protein S7-like protein
EFX46976	minus	29947	32022	elongation factor G-like protein
EFX46975	minus	28720	29637	elongation factor Tu-like protein
EFX46974	minus	27974	28282	30S ribosomal protein S10-like protein
EFX46973	minus	27303	27929	50S ribosomal protein L3-like protein
EFX46972	minus	26660	27286	50S ribosomal protein L4-like protein
EFX46971	minus	26373	26663	50S ribosomal protein L23-like protein
EFX46970	minus	25514	26344	50S ribosomal protein L2-like protein
EFX46969	minus	25190	25465	30S ribosomal protein S19-like protein
EFX46968	minus	24825	25157	50S ribosomal protein L22-like protein
EFX46967	minus	24149	24811	30S ribosomal protein S3-like protein
EFX46966	minus	23712	24146	50S ribosomal protein L16-like protein
EFX46965	minus	23235	23498	30S ribosomal protein S17-like protein
EFX46964	minus	22836	23204	50S ribosomal protein L14-like protein
EFX46963	minus	22408	22761	50S ribosomal protein L24-like protein
EFX46962	minus	21834	22364	50S ribosomal protein L5-like protein
EFX46961	minus	21158	21550	30S ribosomal protein S8-like protein
EFX46960	minus	20584	21126	50S ribosomal protein L6-like protein
EFX46959	minus	20162	20548	50S ribosomal protein L18-like protein
EFX46958	minus	19638	20135	30S ribosomal protein S5-like protein
EFX46957	minus	19438	19626	50S ribosomal protein L30-like protein
EFX46956	minus	18964	19176	50S ribosomal protein L15-like protein
EFX46955	minus	17657	18964	preprotein translocase subunit SecY-like protein
EFX46954	minus	16911	17627	adenylate kinase-like protein
EFX46953	minus	16162	16914	methionine aminopeptidase-like protein
EFX46952	minus	15843	16076	ribosomal-like protein
EFX46951	minus	15622	15846	translation initiation factor IF-1-like protein
EFX46950	minus	14980	15348	30S ribosomal protein S13-like protein
EFX46949	minus	14565	14960	30S ribosomal protein S11-like protein
EFX46948	minus	13496	14440	DNA-directed RNA polymerase subunit alpha-like protein
EFX46947	minus	13102	13467	50S ribosomal protein L17-like protein
EFX46946	minus	12228	12986	tRNA pseudouridine synthase A-like protein
EFX46945	minus	11628	12050	50S ribosomal protein L13-like protein
EFX46944	minus	11215	11607	30S ribosomal protein S9-like protein
EFX46943	minus	9496	10569	gamma-D-glutamate-meso-diaminopimelate muropeptidase-like protein
EFX46942	minus	8075	8776	phospho-adenylylsulfate sulfotransferase-like protein
EFX46941	minus	6878	8071	sulfate adenylyltransferase-like protein
EFX46940	minus	6030	6845	N-acetylmuramoyl-L-alanine amidase-like protein
EFX46939	minus	4916	5977	Mrp family regulator-like protein
EFX46938	plus	4054	4848	lipoprotein-like protein
EFX46937	plus	2983	3774	polysaccharide deacetylase-like protein
EFX46936	minus	2255	2899	hypothetical protein
EFX46935	minus	804	1328	hypothetical protein
EFX46934	minus	277	765	hypothetical protein
EFX46933	minus	1291	3186	hypothetical protein
EFX46932	minus	4241	4783	shikimate kinase-like protein
EFX46931	minus	3751	4131	hypothetical protein
EFX46930	minus	3397	3744	hypothetical protein
EFX46929	minus	1978	3270	3-phosphoshikimate 1-carboxyvinyltransferase-like protein
EFX46928	minus	1146	1958	hydrolase-like protein
EFX46927	minus	702	1127	CoA-binding-like protein
EFX46926	plus	37780	38574	hydrolase-like protein
EFX46925	minus	35958	36479	sulfur carrier-like protein
EFX46924	minus	34826	35737	molybdenum cofactor biosynthesis protein A-like protein
EFX46923	plus	34261	34716	hypothetical protein
EFX46922	minus	33315	33980	hypothetical protein
EFX46921	minus	32931	33296	hypothetical protein
EFX46920	minus	32235	32909	two-component sensor histidine kinase YvqC-like protein
EFX46919	minus	31598	32224	two-component response regulator YvqE responding to cell wall stress-like protein
EFX46918	minus	30559	31056	hypothetical protein
EFX46917	plus	29946	30260	hypothetical protein
EFX46916	minus	28257	29792	glucose-6-phosphate 1-dehydrogenase-like protein
EFX46915	minus	27444	28142	two-component response regulator YvcQ-like protein
EFX46914	minus	26330	27400	two-component sensor histidine kinase YvcP-like protein
EFX46913	plus	23487	26153	hypothetical protein
EFX46912	plus	21961	23295	hypothetical protein
EFX46911	plus	18760	21918	hypothetical protein
EFX46910	minus	16839	18503	two-component sensor histidine kinase YesN-like protein
EFX46909	minus	15042	16586	two-component response regulator YesM-like protein
EFX46908	minus	14720	15031	hypothetical protein
EFX46907	minus	13775	14704	permease-like protein
EFX46906	minus	12795	13718	ABC transporter-like protein
EFX46905	minus	11162	12679	lipoprotein-like protein
EFX46904	minus	10198	10986	ABC transporter-like protein
EFX46903	minus	8271	10136	ABC transporter-like protein
EFX46902	minus	7114	7959	hypothetical protein
EFX46901	minus	5410	6996	translation elongation-like protein/release factor-like protein
EFX46900	minus	4091	5254	spore coat associated-like protein
EFX46899	minus	3333	4094	spore coat associated-like protein
EFX46898	plus	2863	3072	SspI-like protein
EFX46897	minus	2047	2862	TrkA-like protein
EFX46896	minus	1226	2044	RNA methylase-like protein
EFX46895	minus	264	1217	cysteine synthase-like protein
EFX46894	minus	1095	1817	hypothetical protein
EFX46893	minus	772	1098	hypothetical protein
EFX46892	plus	10	708	hypothetical protein
EFX46891	plus	13801	14916	hypothetical protein
EFX46890	plus	12943	13797	hypothetical protein
EFX46889	plus	9719	12946	hypothetical protein
EFX46888	plus	9184	9546	hypothetical protein
EFX46887	plus	8577	9179	hypothetical protein
EFX46886	plus	7914	8252	hypothetical protein
EFX46885	plus	7565	7885	hypothetical protein
EFX46884	plus	5968	7254	hypothetical protein
EFX46883	plus	5382	5987	hypothetical protein
EFX46882	plus	4544	5389	S-adenosylmethionine:tRNA ribosyltransferase-isomerase-like protein
EFX46881	plus	2477	4201	hypothetical protein
EFX46880	plus	1013	1333	hypothetical protein
EFX46879	plus	5	418	hypothetical protein
EFX46878	plus	220	531	hypothetical protein
EFX46877	minus	9459	10214	methyl-accepting chemotaxis-like protein
EFX46876	minus	8529	8837	hypothetical protein
EFX46875	plus	8064	8390	monooxygenase-like protein
EFX46874	minus	5026	6240	synthesis of sporulation killing factor A-like protein
EFX46873	minus	3519	4934	hypothetical protein
EFX46872	minus	2784	3506	ABC transporter-like protein
EFX46871	minus	1310	2791	ABC transporter-like protein
EFX46870	minus	837	1313	hypothetical protein
EFX46869	minus	23616	24032	hypothetical protein
EFX46868	plus	23211	23561	hypothetical protein
EFX46867	minus	22001	22156	hypothetical protein
EFX46866	minus	20197	20631	LexA repressor-like protein
EFX46865	minus	19696	20112	phage integrase-like protein
EFX46864	minus	19095	19628	phage integrase-like protein
EFX46863	plus	17062	17766	NADPH-FMN oxidoreductase-like protein
EFX46862	plus	15640	16911	glutamate dehydrogenase-like protein
EFX46861	plus	14168	15505	two-component sensor histidine kinase-like protein
EFX46860	plus	13446	13763	ABC transporter-like protein
EFX46859	plus	12678	13016	hypothetical protein
EFX46858	plus	11434	12681	DNA polymerase IV-like protein
EFX46857	plus	9823	10878	arsenite efflux transporter-like protein
EFX46856	plus	9447	9794	transcriptional regulator-like protein
EFX46855	plus	8413	8784	transcriptional regulator-like protein
EFX46854	minus	6080	8164	Zn transporter-like protein
EFX46853	minus	5177	5854	two-component response regulator-like protein
EFX46852	minus	3766	5154	two-component sensor histidine kinase-like protein
EFX46851	minus	2581	3687	hypothetical protein
EFX46850	minus	1898	2545	ABC transporter-like protein
EFX46849	plus	1100	1501	hypothetical protein
EFX46848	minus	310	834	hypothetical protein
EFX46847	plus	22	1947	hypothetical protein
EFX46846	minus	3351	3734	hypothetical protein
EFX46845	plus	1571	3232	surfactin synthetase-like protein
EFX46844	plus	52	1347	surfactin synthetase-like protein
EFX46843	minus	1920	2501	transcriptional regulator-like protein
EFX46842	minus	1511	1852	hypothetical protein
EFX46841	minus	1197	1511	hypothetical protein
EFX46840	minus	3558	4112	hypothetical protein
EFX46839	minus	2298	3242	site-specific tyrosine recombinase XerC-like protein
EFX46838	minus	1682	1888	cold-shock protein molecular chaperone RNA-helicase co-factor-like protein
EFX46837	minus	1303	1662	non-specific DNA-binding protein Hbsu/signal recognition particle-like protein
EFX46836	minus	1	639	membrane hydrolase-like protein
EFX46835	minus	30956	31594	membrane hydrolase-like protein
EFX46834	minus	29380	30588	aminohydrolase-like protein
EFX46833	plus	28685	29293	glutamine ABC transporter-like protein
EFX46832	plus	27962	28615	glutamine ABC transporter-like protein
EFX46831	plus	27034	27888	glutamine ABC transporter-like protein
EFX46830	plus	26238	27011	glutamine ABC transporter-like protein
EFX46829	plus	25590	25931	hypothetical protein
EFX46828	plus	25070	25501	hypothetical protein
EFX46827	plus	23401	24948	long chain acyl-CoA ligase-like protein
EFX46826	plus	21454	23232	acyl-CoA dehydrogenase-like protein
EFX46825	plus	20166	21392	acetyl-CoA acetyltransferase-like protein
EFX46824	plus	17743	20139	enoyl-CoA hydratase-like protein/3-hydroxyacyl-CoA dehydrogenase-like protein
EFX46823	plus	15450	17654	iron-sulphur-binding reductase-like protein
EFX46822	minus	14609	15202	transcriptional regulator-like protein
EFX46821	minus	13766	14527	electron transfer flavoprotein-like protein
EFX46820	minus	12772	13749	electron transfer flavoprotein-like protein
EFX46819	minus	11815	12063	transcriptional regulator-like protein
EFX46818	plus	9931	11256	hypoxanthine/guanine permease-like protein
EFX46817	plus	8461	9525	ABC transporter-like protein for spermidine/putrescine
EFX46816	plus	7566	8438	molybdenum transport permease-like protein
EFX46815	plus	6821	7555	molybdenum transport permease-like protein
EFX46814	plus	5556	6665	hypothetical protein
EFX46813	plus	4753	5229	acyl-CoA hydrolase-like protein
EFX46812	plus	4404	4739	lipoyl synthase-like protein
EFX46811	plus	2770	3069	hypothetical protein
EFX46810	plus	2182	2508	hypothetical protein
EFX46809	plus	1938	2168	oxidoreductase-like protein
EFX46808	plus	49	744	hypothetical protein
EFX46807	minus	30374	30646	two-component response regulator YvqE responding to cell wall stress-like protein
EFX46806	minus	29367	30377	intracellular serine protease-like protein
EFX46805	minus	28653	29351	ABC transporter-like protein
EFX46804	minus	27493	28647	ABC transporter-like protein
EFX46803	minus	26218	27069	hypothetical protein
EFX46802	minus	23907	26090	modifying enzyme for proSmb-like protein
EFX46801	plus	22690	23199	hypothetical protein
EFX46800	minus	20422	21879	type I restriction-modification system methyltransferase subunit-like protein
EFX46799	minus	19272	20417	hypothetical protein
EFX46798	minus	15911	19006	hypothetical protein
EFX46797	minus	13953	15257	hypothetical protein
EFX46796	minus	12508	13905	hypothetical protein
EFX46795	minus	11754	12515	hypothetical protein
EFX46794	minus	8529	11615	hypothetical protein
EFX46793	minus	5781	6392	sodium-efflux ABC transporter-like protein
EFX46792	minus	4997	5767	hypothetical protein
EFX46791	minus	1584	3485	heat shock protein 90-like protein
EFX46790	plus	762	1148	hypothetical protein
EFX46789	plus	41	610	hypothetical protein
EFX46788	minus	1683	2375	hypothetical protein
EFX46787	minus	44	367	hypothetical protein
EFX46786	plus	308	1090	hypothetical protein
EFX46785	plus	37577	38584	transcriptional regulator-like protein
EFX46784	plus	36580	37383	5-deoxy-D-glucuronic acid isomerase-like protein
EFX46783	plus	35506	36531	oxidoreductase-like protein
EFX46782	minus	34124	35212	2-deoxy-5-keto-D-gluconic acid kinase-like protein
EFX46781	minus	32654	34105	methylmalonate-semialdehyde dehydrogenase-like protein
EFX46780	minus	30707	32620	3D-(3,5/4)-trihydroxycyclohexane-1,2-dione hydrolase-like protein
EFX46779	minus	29716	30612	2-keto-myo-inositol dehydratase-like protein
EFX46778	minus	28622	29689	dehydrogenase-like protein
EFX46777	minus	26993	28582	hypothetical protein
EFX46776	minus	25901	26878	hypothetical protein
EFX46775	minus	24861	25352	phosphoribosylaminoimidazole carboxylase I-like protein
EFX46774	minus	23569	24864	phosphoribosylaminoimidazole carboxylase-like protein ATPase subunit
EFX46773	minus	22206	23525	adenylosuccinate lyase-like protein
EFX46772	minus	21248	22183	50S ribosomal protein L19-like protein
EFX46771	minus	20915	21157	phosphoribosylformylglycinamidine synthase subunit PurS-like protein
EFX46770	minus	20146	20841	phosphoribosylformylglycinamidine synthase I-like protein
EFX46769	minus	16368	17942	amidophosphoribosyltransferase-like protein
EFX46768	minus	15227	16273	phosphoribosylaminoimidazole synthetase-like protein
EFX46767	minus	14607	15230	phosphoribosylglycinamide formyltransferase-like protein
EFX46766	minus	13794	14396	phosphoribosylaminoimidazolecarboxamide formyltransferase-like protein
EFX46765	minus	12848	13612	phosphoribosylaminoimidazolecarboxamide formyltransferase-like protein
EFX46764	minus	11549	12829	phosphoribosylamine--glycine ligase-like protein
EFX46763	minus	9980	10462	NTP pyrophosphohydrolase-like protein
EFX46762	plus	9195	9653	hypothetical protein
EFX46761	plus	7999	9111	lipoprotein-like protein
EFX46760	plus	6879	7697	hypothetical protein
EFX46759	minus	6567	6857	hypothetical protein
EFX46758	minus	5611	6399	sirohydrochlorin ferrochelatase-like protein
EFX46757	minus	4518	5462	lipid kinase-like protein
EFX46756	minus	2869	4521	RNA methyltransferase-like protein
EFX46755	plus	395	2671	hypothetical protein
EFX46754	plus	31727	32212	hypothetical protein
EFX46753	minus	31132	31680	hypothetical protein
EFX46752	plus	30223	30819	metabolite permease-like protein
EFX46751	plus	29380	29928	hypothetical protein
EFX46750	minus	27720	28547	deacetylase-like protein
EFX46749	plus	26667	27653	hypothetical protein
EFX46748	minus	24659	25798	modifier protein of major autolysin LytC-like protein
EFX46747	minus	24174	24515	hypothetical protein
EFX46746	plus	22026	24065	hypothetical protein
EFX46745	minus	20668	21657	transcriptional regulator-like protein
EFX46744	minus	19750	20628	carbohydrate kinase-like protein
EFX46743	plus	17884	19254	hypothetical protein
EFX46742	plus	16845	17561	two-component response regulator YcbM-like protein
EFX46741	minus	14529	16661	DNA topoisomerase III-like protein
EFX46740	minus	13951	14388	mrgA-like protein
EFX46739	minus	12247	13608	glycolate oxidase subunit-like protein
EFX46738	minus	10914	12254	glycolate oxidase iron-sulfur subunit-like protein
EFX46737	minus	9938	10801	transcriptional regulator-like protein
EFX46736	plus	8668	9822	exported polysaccharide deacetylase lipoprotein-like protein
EFX46735	minus	6070	7617	glutamine transporter-like protein
EFX46734	minus	4906	5895	oxidoreductase-like protein
EFX46733	plus	3870	4715	hypothetical protein
EFX46732	plus	2695	3750	spore germination receptor subunit-like protein
EFX46731	plus	1523	2623	spore germination-associated integral inner membrane protein
EFX46730	plus	99	1526	spore germination receptor subunit-like protein
EFX46729	minus	792	1400	hypothetical protein
EFX46728	plus	4972	6504	alkyl hydroperoxide reductase-like protein
EFX46727	plus	4400	4963	alkyl hydroperoxide reductase-like protein
EFX46726	plus	2328	4076	ferrous ion transport-like protein B
EFX46725	plus	2056	2217	ferrous ion transport-like protein B
EFX46724	plus	107	1069	transcriptional regulator-like protein
EFX46723	minus	13823	14188	hypothetical protein
EFX46722	minus	11503	13476	hypothetical protein
EFX46721	plus	10560	11123	transposase-like protein
EFX46720	plus	9679	10386	hypothetical protein
EFX46719	plus	8728	9555	3-oxoacyl-acyl-carrier-protein reductase-like protein/3-ketoacyl-acyl carrier protein reductase-like protein
EFX46718	plus	8060	8437	hypothetical protein
EFX46717	plus	6167	7927	hypothetical protein
EFX46716	plus	5029	6165	hypothetical protein
EFX46715	minus	3680	4846	membrane transcriptional regulator-like protein
EFX46714	minus	3097	3528	hypothetical protein
EFX46713	plus	2370	3026	maltose O-acetyltransferase-like protein
EFX46712	minus	23763	24287	hypothetical protein
EFX46711	minus	23016	23708	hypothetical protein
EFX46710	minus	21526	22284	spore coat associated-like protein
EFX46709	minus	19949	20521	hypothetical protein
EFX46708	minus	19611	19901	small multidrug efflux transporter-like protein
EFX46707	plus	18662	19219	MutX-like protein
EFX46706	plus	17797	18579	RpiR-like protein
EFX46705	minus	16697	17584	hypothetical protein
EFX46704	minus	15264	16697	fructose permease-like protein
EFX46703	minus	14328	15206	fructose-bisphosphate aldolase-like protein
EFX46702	plus	12996	13964	D-alanyl-D-alanine carboxypeptidase-like protein
EFX46701	minus	11345	12820	4-hydroxyphenylacetate-3-hydroxylase-like protein
EFX46700	plus	10946	11308	replication terminator-like protein
EFX46699	minus	9094	10020	UDP-N-acetylenolpyruvoylglucosamine reductase-like protein
EFX46698	plus	7735	8976	hypothetical protein
EFX46697	plus	6439	7455	anionic nitroalkane dioxygenase-like protein
EFX46696	plus	5836	6315	spermine/spermidine acetyltransferase-like protein
EFX46695	minus	5220	5636	hypothetical protein
EFX46694	plus	4309	5154	arabinogalactan oligomer permease-like protein
EFX46693	plus	4010	4312	arabinogalactan oligomer permease-like protein
EFX46692	plus	3070	3957	MalF-like protein
EFX46691	plus	1710	2987	maltose/maltodextrin-binding lipoprotein-like protein
EFX46690	minus	274	1305	transcriptional regulator-like protein
EFX46689	plus	1658	2374	ATP-dependent Clp protease proteolytic subunit-like protein
EFX46688	plus	451	1668	hypothetical protein
EFX46687	plus	5	418	hypothetical protein
EFX46686	minus	24752	25924	hypothetical protein
EFX46685	minus	23775	24194	hypothetical protein
EFX46684	minus	23396	23785	hypothetical protein
EFX46683	minus	20853	21983	hypothetical protein
EFX46682	minus	20199	20780	hypothetical protein
EFX46681	minus	18679	20190	hypothetical protein
EFX46680	minus	17819	18682	hypothetical protein
EFX46679	minus	17078	17731	hypothetical protein
EFX46678	minus	16087	17022	hypothetical protein
EFX46677	minus	15356	15688	hypothetical protein
EFX46676	minus	14934	15296	hypothetical protein
EFX46675	minus	12300	12836	hypothetical protein
EFX46674	minus	10005	12242	hypothetical protein
EFX46673	minus	8546	10003	hypothetical protein
EFX46672	minus	6222	8543	hypothetical protein
EFX46671	minus	5788	6141	hypothetical protein
EFX46670	minus	5384	5695	holin-like protein
EFX46669	minus	4587	5237	N-acetylmuramoyl-L-alanine amidase-like protein
EFX46668	plus	3057	4070	hypothetical protein
EFX46667	plus	1843	2256	hypothetical protein
EFX46666	plus	1434	1859	hypothetical protein
EFX46665	plus	601	1260	hypothetical protein
EFX46664	plus	2320	2769	hypothetical protein
EFX46663	plus	1313	2236	hypothetical protein
EFX46662	plus	5	1177	hypothetical protein
EFX46661	plus	11393	11674	hypothetical protein
EFX46660	plus	10375	11385	hypothetical protein
EFX46659	plus	9861	10355	hypothetical protein
EFX46658	plus	7318	9864	hypothetical protein
EFX46657	plus	6272	7072	hypothetical protein
EFX46656	plus	5324	6235	hypothetical protein
EFX46655	plus	3352	5280	hypothetical protein
EFX46654	plus	2648	3352	hypothetical protein
EFX46653	plus	502	864	hypothetical protein
EFX46652	plus	2495	3757	replicative DNA helicase-like protein
EFX46651	plus	1645	2469	hypothetical protein
EFX46650	plus	1233	1631	hypothetical protein
EFX46649	plus	478	1236	hydrolase-like protein
EFX46648	plus	4	465	ABC transporter-like protein
EFX46647	plus	27246	27515	hypothetical protein
EFX46646	plus	26098	27249	hypothetical protein
EFX46645	plus	25128	25496	branched-chain alpha-keto acid dehydrogenase subunit E2-like protein
EFX46644	plus	23280	24668	hypothetical protein
EFX46643	plus	21526	22044	hypothetical protein
EFX46642	plus	20184	20627	hypothetical protein
EFX46641	minus	19456	19827	hypothetical protein
EFX46640	minus	17868	19379	two-component sensor histidine kinase-like protein
EFX46639	plus	17175	17513	hypothetical protein
EFX46638	minus	16599	16910	RNA binding-like protein
EFX46637	plus	15575	16216	azoreductase-like protein
EFX46636	plus	14429	15439	methylthioribose-1-phosphate isomerase-like protein
EFX46635	plus	13180	14409	methylthioribose kinase-like protein
EFX46634	minus	12512	12928	DNA-protecting protein ferritin-like protein
EFX46633	minus	11822	12325	hypothetical protein
EFX46632	minus	10753	11586	sulfur mobilizing ABC protein ATPase-like protein
EFX46631	minus	9390	10685	SufD-like protein
EFX46630	minus	8167	9393	cysteine desulfurase-like protein
EFX46629	minus	7743	8180	iron-sulfur cluster assembly scaffold-like protein
EFX46628	minus	6321	7718	FeS cluster formation-like protein
EFX46627	plus	4242	5039	hypothetical protein
EFX46626	minus	3459	4061	hypothetical protein
EFX46625	minus	2695	3096	hypothetical protein
EFX46624	minus	770	2419	hypothetical protein
EFX46623	minus	362	757	hypothetical protein
EFX46622	minus	191118	191540	hypothetical protein
EFX46621	plus	186687	190766	hypothetical protein
EFX46620	plus	181629	186554	hypothetical protein
EFX46619	plus	180890	181612	hypothetical protein
EFX46618	plus	172279	180675	hypothetical protein
EFX46617	plus	169965	170447	hypothetical protein
EFX46616	plus	169573	169920	hypothetical protein
EFX46615	minus	168642	169034	transcriptional regulator-like protein
EFX46614	minus	167947	168645	ABC transporter-like protein
EFX46613	minus	167176	167946	hypothetical protein
EFX46612	minus	166221	167144	ABC transporter-like protein
EFX46611	minus	165462	165962	hypothetical protein
EFX46610	minus	165015	165359	ABC transporter-like protein
EFX46609	plus	164063	164995	ion channel-associated-like protein
EFX46608	plus	163659	164018	hypothetical protein
EFX46607	plus	163016	163648	hypothetical protein
EFX46606	minus	161963	162916	A42400 probable transcription regulator msmR-like protein
EFX46605	plus	159445	161898	DNA topoisomerase IV subunit A-like protein
EFX46604	plus	157404	159377	DNA topoisomerase IV subunit B-like protein
EFX46603	plus	156393	157376	ABC transporter-like protein
EFX46602	plus	155414	156391	ABC transporter-like protein
EFX46601	plus	154581	155366	exported lipase-like protein
EFX46600	plus	153815	153979	ABC transporter-like protein
EFX46599	minus	153170	153754	hypothetical protein
EFX46598	plus	149202	152882	hypothetical protein
EFX46597	plus	148150	148815	endonuclease III-like protein
EFX46596	plus	147343	147930	hypothetical protein
EFX46595	plus	146016	147329	N-acetylmuramoyl-L-alanine amidase family 3-like protein
EFX46594	plus	145169	145777	isopropylmalate isomerase small subunit-like protein
EFX46593	plus	143733	145139	isopropylmalate isomerase large subunit-like protein
EFX46592	minus	142662	143570	transcriptional regulator-like protein
EFX46591	plus	141559	142341	RNA polymerase sigma factor SigB-like protein
EFX46590	plus	141113	141562	serine-protein kinase RsbW-like protein
EFX46589	plus	140697	141092	anti-anti-sigma factor-like protein
EFX46588	plus	140272	140676	hypothetical protein
EFX46587	plus	138727	139824	two-component sensor histidine kinase-like protein
EFX46586	plus	137410	138309	hydrolase-like protein
EFX46585	minus	136117	137139	transaminase-like protein
EFX46584	minus	134583	135695	gamma-glutamyl kinase-like protein
EFX46583	minus	133314	134561	gamma-glutamyl phosphate reductase-like protein
EFX46582	minus	132314	133174	pyrroline-5-carboxylate reductase-like protein
EFX46581	minus	130973	132310	2,3-diketo-5-methylthiopentyl-1-phosphate enolase-like protein
EFX46580	minus	130323	130976	2-hydroxy-3-keto-5-methylthiopentenyl-1-phosphate phosphatase-like protein
EFX46579	minus	129661	130326	methylthioribulose-1-phosphate dehydratase-like protein
EFX46578	minus	128801	129469	(p)ppGpp synthetase-like protein
EFX46577	plus	128045	128716	DNA-remodelling primosomal-like protein
EFX46576	plus	126737	128020	asparaginyl-tRNA synthetase-like protein
EFX46575	plus	125443	126648	acetate kinase-like protein
EFX46574	plus	124574	125446	3-hydroxybutyryl-CoA dehydrogenase-like protein
EFX46573	plus	122793	124343	hypothetical protein
EFX46572	plus	122204	122809	hypothetical protein
EFX46571	plus	121677	122132	hypothetical protein
EFX46570	plus	120283	121590	hypothetical protein
EFX46569	minus	119332	119961	Pit accessory-like protein
EFX46568	minus	118300	119298	low-affinity inorganic phosphate transporter-like protein
EFX46567	plus	117639	118277	redox-sensing transcriptional repressor Rex-like protein
EFX46566	plus	114769	117642	ATP-dependent DNA helicase-like protein/DNA polymerase 3 subunit epsilon-like protein
EFX46565	plus	114136	114504	hypothetical protein
EFX46564	plus	113663	114034	aspartate alpha-decarboxylase-like protein
EFX46563	plus	112756	113658	pantoate-beta-alanine ligase-like protein
EFX46562	plus	111849	112709	3-methyl-2-oxobutanoate hydroxymethyltransferase-like protein
EFX46561	plus	110475	111455	biotin acetyl-CoA-carboxylase ligase and biotin regulon repressor-like protein
EFX46560	plus	109115	110482	tRNA CCA-pyrophosphorylase-like protein
EFX46559	plus	107941	109101	hypothetical protein
EFX46558	plus	107225	107917	hypothetical protein
EFX46557	plus	106792	107232	methylglyoxal synthase-like protein
EFX46556	plus	105913	106716	dihydrodipicolinate reductase-like protein
EFX46555	plus	105215	105730	hypothetical protein
EFX46554	plus	104768	105142	nucleotide phosphohydrolase-like protein
EFX46553	minus	103781	104650	hypothetical protein
EFX46552	plus	102921	103784	hypothetical protein
EFX46551	plus	102261	102869	hypothetical protein
EFX46550	plus	101189	101908	menaquinol:cytochrome c oxidoreductase-like protein
EFX46549	plus	100334	101005	cytochrome b6-like protein
EFX46548	plus	99768	100316	menaquinol:cytochrome c oxidoreductase-like protein
EFX46547	plus	98971	99507	hypothetical protein
EFX46546	plus	97972	98502	hypothetical protein
EFX46545	plus	96792	97922	hypothetical protein
EFX46544	plus	96017	96613	phosphatase-like protein
EFX46543	plus	94807	95697	prephenate dehydrogenase-like protein
EFX46542	plus	93710	94810	histidinol-phosphate aminotransferase-like protein
EFX46541	plus	92876	93688	tryptophan synthase subunit alpha-like protein
EFX46540	plus	91752	92879	tryptophan synthase subunit beta-like protein
EFX46539	plus	91055	91690	phosphoribosyl anthranilate isomerase-like protein
EFX46538	plus	90142	90939	indole-3-glycerol-phosphate synthase-like protein
EFX46537	plus	89106	90152	anthranilate phosphoribosyltransferase-like protein
EFX46536	plus	87529	89085	anthranilate synthase component 1-like protein
EFX46535	plus	86815	87192	chorismate mutase-like protein
EFX46534	plus	85706	86812	3-dehydroquinate synthase-like protein
EFX46533	plus	84541	85704	chorismate synthase-like protein
EFX46532	plus	83344	84099	methyl-accepting chemotaxis-like protein
EFX46531	plus	82656	83171	nucleoside diphosphate kinase-like protein
EFX46530	plus	81646	82620	heptaprenyl diphosphate synthase component II-like protein
EFX46529	plus	80782	81624	hypothetical protein
EFX46528	plus	80193	80792	aromatic acid decarboxylase-like protein
EFX46527	plus	79320	80192	hypothetical protein
EFX46526	plus	78537	79244	ubiquinone/menaquinone biosynthesis methyltransferase-like protein
EFX46525	plus	77662	78525	heptaprenyl diphosphate synthase component I-like protein
EFX46524	plus	77032	77574	hypothetical protein
EFX46523	plus	76679	76900	MtrB-like protein
EFX46522	plus	75651	75923	non-specific DNA-binding protein Hbsu/signal recognition particle-like protein
EFX46521	plus	73882	75360	morphogenetic stage IV sporulation-like protein
EFX46520	plus	72602	73324	lipoprotein-like protein
EFX46519	plus	72183	72536	hypothetical protein
EFX46518	plus	71569	72159	hypothetical protein
EFX46517	plus	69639	70667	NAD(P)H-dependent glycerol-3-phosphate dehydrogenase-like protein
EFX46516	plus	68980	69573	glycerol-3-phosphate acyltransferase-like protein PlsY
EFX46515	plus	67636	68967	EngA-like protein
EFX46514	plus	66498	67364	hypothetical protein
EFX46513	plus	65824	66447	hypothetical protein
EFX46512	plus	63342	64577	30S ribosomal protein S1-like protein
EFX46511	plus	62611	63201	hypothetical protein
EFX46510	plus	61913	62614	cytidylate kinase-like protein
EFX46509	plus	60919	61521	protein containing cyclic diGMP binding-like domain
EFX46508	plus	59281	60633	spore membrane component-like protein
EFX46507	plus	58190	58879	protease-like protein
EFX46506	plus	56986	58149	glutamate dehydrogenase-like protein
EFX46505	plus	56154	56762	adaptor-like protein
EFX46504	plus	55558	55929	hypothetical protein
EFX46503	plus	54609	55229	membrane protease-like protein
EFX46502	plus	54299	54616	rhodanese-related sulfur transferase-like protein
EFX46501	minus	53624	54112	hypothetical protein
EFX46500	minus	51577	53184	D-3-phosphoglycerate dehydrogenase-like protein
EFX46499	plus	49663	51453	two-component sensor histidine kinase-like protein
EFX46498	plus	48885	49598	two-component response regulator-like protein
EFX46497	plus	47586	48809	hypothetical protein
EFX46496	plus	45940	47568	hypothetical protein
EFX46495	plus	45305	45883	thiol-disulfide oxidoreductase-like protein
EFX46494	plus	44502	45251	pseudouridine synthase-like protein
EFX46493	plus	44111	44482	hypothetical protein
EFX46492	plus	43520	44053	Spm-like protein
EFX46491	plus	42914	43504	Spm-like protein
EFX46490	plus	41729	42889	D-alanyl-D-alanine carboxypeptidase-like protein
EFX46489	minus	40161	41462	metal-anion antiporter-like protein
EFX46488	plus	39534	40040	hypothetical protein
EFX46487	plus	38747	39454	hypothetical protein
EFX46486	plus	37955	38581	chromosome condensation and segregation factor-like protein
EFX46485	plus	37120	37971	segregation and condensation-like protein A
EFX46484	plus	36288	36758	6,7-dimethyl-8-ribityllumazine synthase-like protein
EFX46483	plus	35038	36252	3,4-dihydroxy-2-butanone 4-phosphate synthase-like protein/GTP cyclohydrolase 2-like protein
EFX46482	plus	34323	34988	riboflavin synthase subunit alpha-like protein
EFX46481	plus	33231	34319	diaminohydroxyphosphoribosylaminopyrimidine deaminase-like protein/5-amino-6-(5-phosphoribosylamino) uracil reductase-like protein
EFX46480	plus	31825	32262	peptidyl-prolyl isomerase-like protein
EFX46479	plus	30263	31600	diaminopimelate decarboxylase-like protein
EFX46478	plus	28372	30141	stage V sporulation-like protein AF
EFX46477	plus	27864	28283	stage V sporulation-like protein AB
EFX46476	plus	27227	27871	stage V sporulation-like protein AA
EFX46475	minus	26862	27071	hypothetical protein
EFX46474	plus	25448	26170	nitrate reductase-like protein
EFX46473	plus	24804	25457	nitrate reductase-like protein
EFX46472	plus	18579	18980	hypothetical protein
EFX46471	plus	17098	17700	sporulation sigma factor SigF-like protein
EFX46470	plus	16502	16933	anti-sigma F factor-like protein
EFX46469	plus	16062	16481	anti-anti-sigma factor-like protein
EFX46468	plus	14828	16006	D-alanyl-D-alanine carboxypeptidase-like protein
EFX46467	minus	14102	14671	RNA polymerase ECF-type sigma factor-like protein
EFX46466	minus	13309	14076	hypothetical protein
EFX46465	minus	12432	13280	ABC transporter-like protein component
EFX46464	minus	11752	12435	hypothetical protein
EFX46463	plus	11466	11702	pyrimidine-nucleoside phosphorylase-like protein
EFX46462	plus	11002	11406	hypothetical protein
EFX46461	plus	9922	10779	purine nucleoside phosphorylase-like protein
EFX46460	plus	9081	9905	purine nucleoside phosphorylase-like protein
EFX46459	plus	7837	9012	phosphopentomutase-like protein
EFX46458	plus	6779	7675	site-specific tyrosine recombinase XerD-like protein
EFX46457	plus	5262	6383	L-alanine dehydrogenase-like protein
EFX46456	plus	4470	4955	transcriptional regulator-like protein
EFX46455	plus	3726	4370	autolysin component-like protein
EFX46454	plus	2300	3493	hypothetical protein
EFX46453	plus	1743	2297	ADP-ribose pyrophosphatase-like protein
EFX46452	plus	445	1431	transcriptional regulator LytR-like protein
EFX46451	plus	16120	17079	dTDP-glucose 4 6-dehydratase-like protein
EFX46450	plus	15566	16462	heat-inducible transcription repressor-like protein
EFX46449	plus	14973	15356	hypothetical protein
EFX46448	plus	13290	14105	N-acetylmuramoyl-L-alanine amidase-like protein
EFX46447	plus	12378	13058	hypothetical protein
EFX46446	plus	11802	12098	hypothetical protein
EFX46445	plus	10253	11515	sodium/hydrogen antiporter-like protein
EFX46444	plus	9224	10039	pyridoxal kinase-like protein
EFX46443	plus	7231	9114	hypothetical protein
EFX46442	plus	5626	7194	ABC transporter-like protein
EFX46441	plus	4014	4715	hypothetical protein
EFX46440	plus	2609	3982	tyrosyl-tRNA synthetase-like protein
EFX46439	plus	782	2170	sodium/hydrogen antiporter-like protein
EFX46438	plus	16	711	hypothetical protein
EFX46437	minus	46730	48631	hypothetical protein
EFX46436	plus	45535	46575	hypothetical protein
EFX46435	minus	44211	45158	hypothetical protein
EFX46434	plus	43456	44148	anti-holin factor-like protein
EFX46433	plus	43100	43459	holin-like protein
EFX46432	minus	41570	42775	NADP-dependent malic enzyme-like protein
EFX46431	minus	40039	41292	hypothetical protein
EFX46430	minus	38240	39532	2-methylisocitrate lyase-like protein
EFX46429	minus	36612	38219	hypothetical protein
EFX46428	minus	33351	36476	hypothetical protein
EFX46427	minus	32887	33243	hypothetical protein
EFX46426	minus	32260	32583	hypothetical protein
EFX46425	minus	30361	32148	bacillopeptidase F-like protein
EFX46424	plus	29486	29917	hypothetical protein
EFX46423	minus	28804	29367	hypothetical protein
EFX46422	plus	28217	28807	carbonic anhydrase-like protein
EFX46421	plus	27928	28194	hypothetical protein
EFX46420	minus	26232	27752	metal-dependent carboxypeptidase-like protein
EFX46419	plus	24554	25642	hypothetical protein
EFX46418	minus	23741	24241	ABC transporter-like protein component
EFX46417	minus	22779	23330	transporter-like protein component with ATP-binding domain
EFX46416	minus	22273	22617	permease of ABC transporter-like protein
EFX46415	minus	21097	22059	hypothetical protein
EFX46414	minus	20430	20999	morphogenic spore-like protein
EFX46413	minus	18973	20328	hypothetical protein
EFX46412	minus	16168	18849	MutS-like protein
EFX46411	minus	14089	16137	DNA mismatch repair-like protein
EFX46410	minus	13189	14019	methyltransferase-like protein
EFX46409	minus	12239	13201	tRNA delta(2)-isopentenylpyrophosphate transferase-like protein
EFX46408	minus	11922	12161	Hfq-like protein
EFX46407	minus	9343	11775	penicillin-binding-like protein 2C
EFX46406	minus	8485	9132	hydrolase-like protein
EFX46405	minus	7157	7858	hypothetical protein
EFX46404	minus	6114	7115	lipoate protein ligase-like protein
EFX46403	minus	4998	5855	mother cell sporulation ATPase-like protein
EFX46402	minus	3683	4960	protease modulator-like protein with GTP-binding domain
EFX46401	minus	2390	3619	C-S lyase-like protein
EFX46400	minus	1812	2219	transcriptional regulator-like protein
EFX46399	minus	444	1775	glutamine synthetase-like protein
EFX46398	minus	34686	36158	glycine betaine aldehyde dehydrogenase NAD+-dependent-like protein
EFX46397	minus	33458	34654	choline dehydrogenase-like protein
EFX46396	plus	32745	33356	hypothetical protein
EFX46395	plus	32012	32365	hypothetical protein
EFX46394	plus	28312	30714	hypothetical protein
EFX46393	plus	27550	28299	hypothetical protein
EFX46392	plus	26364	27536	hypothetical protein
EFX46391	plus	25634	26350	hypothetical protein
EFX46390	plus	25129	25614	sorbose PTS system IIB-like component
EFX46389	plus	24333	25115	PTS system IID component-like protein
EFX46388	plus	23552	24331	sorbose PTS system IIC-like component
EFX46387	plus	23094	23540	hypothetical protein
EFX46386	plus	22393	23097	transcriptional regulator-like protein
EFX46385	minus	21557	22180	hypothetical protein
EFX46384	plus	19810	21045	efflux transporter-like protein
EFX46383	minus	18131	19501	arginine decarboxylase-like protein
EFX46382	minus	17568	17987	hypothetical protein
EFX46381	plus	17179	17493	hypothetical protein
EFX46380	plus	16132	17121	hydrolase-like protein
EFX46379	plus	15371	15820	hypothetical protein
EFX46378	minus	14421	15041	hypothetical protein
EFX46377	plus	14043	14294	hypothetical protein
EFX46376	minus	12258	13799	two-component sensor histidine kinase-like protein
EFX46375	plus	11815	12252	acetyltransferase-like protein
EFX46374	plus	10999	11451	hypothetical protein
EFX46373	minus	10418	10843	hypothetical protein
EFX46372	minus	9712	10119	hypothetical protein
EFX46371	minus	8900	9706	oligopeptide ABC transporter-like protein
EFX46370	minus	8080	8802	oligopeptide ABC transporter-like protein
EFX46369	plus	7088	7609	hypothetical protein
EFX46368	plus	6642	7013	acetyltransferase-like protein
EFX46367	plus	4549	5658	hypothetical protein
EFX46366	minus	438	1934	hypoxanthine/guanine permease-like protein
EFX46365	minus	14426	15211	aminohydrolase-like protein
EFX46364	minus	13410	14408	ornithine carbamoyltransferase-like protein
EFX46363	minus	11898	13313	lysine permease-like protein
EFX46362	minus	10928	11896	carbamate kinase-like protein
EFX46361	minus	10203	10898	hypothetical protein
EFX46360	plus	9650	10147	hypothetical protein
EFX46359	minus	9165	9482	hypothetical protein
EFX46358	plus	8490	8915	hypothetical protein
EFX46357	plus	7498	8361	hypothetical protein
EFX46356	plus	6098	7156	hypothetical protein
EFX46355	minus	5458	5892	hypothetical protein
EFX46354	minus	5029	5364	hypothetical protein
EFX46353	minus	2040	3533	hypothetical protein
EFX46352	minus	1063	1725	ABC transporter-like protein
EFX46351	plus	651	965	hypothetical protein
EFX46350	plus	88	612	hypothetical protein
EFX46349	plus	145	522	hypothetical protein
EFX46348	plus	14112	14435	single-strand DNA-specific exonuclease-like protein
EFX46347	plus	12981	13937	ribonuclease Z-like protein
EFX46346	plus	9366	12806	homocysteine S-methyltransferase-like protein/5,10-methylenetetrahydrofolate reductase-like protein
EFX46345	minus	8547	9089	acireductone dioxygenase-like protein
EFX46344	plus	7647	8441	phosphatase-like protein
EFX46343	minus	6113	6730	LexA repressor-like protein
EFX46342	plus	3773	4873	membrane transcriptional regulator-like protein
EFX46341	minus	1774	2124	hypothetical protein
EFX46340	plus	2296	2685	hypothetical protein
EFX46339	minus	304	540	hypothetical protein
EFX46338	plus	6480	7637	permease-like protein
EFX46337	plus	5795	6379	MutD-like protein
EFX46336	plus	4411	5814	hypothetical protein
EFX46335	minus	3472	3831	hypothetical protein
EFX46334	plus	1631	2245	alternative sigma factor-like protein
EFX46333	minus	386	1126	hypothetical protein
EFX46332	minus	4564	5022	hypothetical protein
EFX46331	minus	2514	4466	hypothetical protein
EFX46330	minus	1143	2237	hypothetical protein
EFX46329	plus	651	1139	hypothetical protein
EFX46328	plus	88	612	hypothetical protein
EFX46327	plus	175	1083	hypothetical protein
EFX46326	plus	18358	19707	hypothetical protein
EFX46325	minus	16070	16999	transcriptional regulator-like protein
EFX46324	minus	15199	16038	ribokinase-like protein
EFX46323	minus	14799	15197	D-ribose pyranase-like protein
EFX46322	minus	13303	14784	ribose ABC transporter-like protein
EFX46321	minus	12333	13301	ribose ABC transporter-like protein
EFX46320	minus	11397	12314	ribose ABC transporter-like protein
EFX46319	minus	10657	10815	thioredoxin-coupled arsenate reductase-like protein
EFX46318	minus	9082	9876	methyltransferase-like protein
EFX46317	plus	6904	7824	hypothetical protein
EFX46316	minus	4576	5481	site-specific tyrosine recombinase XerC-like protein
EFX46315	minus	2823	4571	hypothetical protein
EFX46314	plus	3906	4493	hypothetical protein
EFX46313	minus	1376	2044	RNA methylase-like protein
EFX46312	plus	704	2620	ABC transporter-like protein
EFX46311	plus	4	687	ABC transporter-like protein
EFX46310	plus	20880	21308	DNA polymerase III PolC-like protein
EFX46309	plus	20195	20707	hypothetical protein
EFX46308	plus	19822	20205	hypothetical protein
EFX46307	plus	18666	19805	multidrug-efflux transporter-like protein
EFX46306	plus	17998	18423	transcriptional regulator -like protein
EFX46305	plus	17580	17825	hypothetical protein
EFX46304	plus	16774	17109	hypothetical protein
EFX46303	plus	14216	15115	transcriptional regulator-like protein
EFX46302	minus	13690	14085	hypothetical protein
EFX46301	minus	11398	12597	malonyl CoA:acyl carrier protein transacylase-like protein
EFX46300	minus	64	11367	(3R)-hydroxymyristoyl-(acyl carrier protein) dehydratase-like protein
EFX46299	plus	2020	2256	hypothetical protein
EFX46298	plus	211	1116	hypothetical protein
EFX46297	minus	282	692	hypothetical protein
EFX46296	plus	999	1328	hypothetical protein
EFX46295	plus	448	624	hypothetical protein
EFX46294	plus	4624	5772	mannitol-1-phosphate 5-dehydrogenase-like protein
EFX46293	plus	4182	4622	protein associated with the phosphotransferase system
EFX46292	plus	2063	4138	transcriptional regulator-like protein
EFX46291	plus	484	1932	protein associated with the phosphotransferase system
EFX46290	plus	17728	18252	hypothetical protein
EFX46289	minus	17146	17694	sulfur oxido-reductase-like protein
EFX46288	minus	13965	16487	hypothetical protein
EFX46287	minus	12809	13879	hypothetical protein
EFX46286	plus	11618	12163	hydrolase-like protein
EFX46285	minus	10137	11249	pyruvate dehydrogenase-like protein
EFX46284	minus	9107	10087	pyruvate dehydrogenase-like protein
EFX46283	minus	7741	9048	branched-chain alpha-keto acid dehydrogenase subunit E2-like protein
EFX46282	minus	6321	7736	dihydrolipoamide dehydrogenase-like protein
EFX46281	minus	5336	6076	glycerophosphodiester phosphodiesterase-like protein
EFX46280	minus	4333	5310	D-3-phosphoglycerate dehydrogenase-like protein
EFX46279	plus	3441	4346	phospholipid kinase-like protein
EFX46278	minus	2745	3077	hypothetical protein
EFX46277	minus	1957	2421	hypothetical protein
EFX46276	minus	1123	1560	hypothetical protein
EFX46275	plus	651	965	hypothetical protein
EFX46274	plus	88	612	hypothetical protein
EFX46273	plus	82294	83268	hypothetical protein
EFX46272	plus	81618	82250	ATP-binding cassette-like protein
EFX46271	plus	80784	81587	hypothetical protein
EFX46270	plus	79981	80787	hypothetical protein
EFX46269	plus	79182	79994	hypothetical protein
EFX46268	plus	78647	79114	hypothetical protein
EFX46267	plus	77626	78345	hypothetical protein
EFX46266	plus	75943	76650	transcriptional regulator-like protein
EFX46265	plus	74488	75912	aryl-phospho-beta-d-glucosidase-like protein
EFX46264	plus	73605	74189	transcriptional regulator-like protein
EFX46263	minus	72851	73441	hypothetical protein
EFX46262	minus	71626	72828	efflux transporter-like protein
EFX46261	plus	70085	71467	amino acid permease-like protein
EFX46260	plus	69070	69444	hypothetical protein
EFX46259	plus	67085	68716	2-hydroxyglutaryl-CoA dehydratase activator-like protein
EFX46258	plus	63582	67052	2-hydroxyglutaryl-CoA dehydratase activator-like protein
EFX46257	plus	63088	63516	magnesium transporter-like protein
EFX46256	minus	61282	61923	transcriptional regulator-like protein
EFX46255	plus	60258	61022	short chain dehydrogenase-like protein
EFX46254	plus	58357	59175	permease-like protein
EFX46253	plus	55946	56557	hypothetical protein
EFX46252	plus	55050	55934	hypothetical protein
EFX46251	plus	53045	54181	hypothetical protein
EFX46250	plus	52173	52955	HtrA-like serine protease-like protein
EFX46249	minus	50726	51355	hypoxanthine efflux transporter-like protein
EFX46248	minus	50172	50657	hypoxanthine efflux transporter-like protein
EFX46247	plus	49391	50149	transcriptional regulator-like protein
EFX46246	minus	48481	49224	hypothetical protein
EFX46245	minus	46986	48308	hypothetical protein
EFX46244	plus	46279	46902	hypothetical protein
EFX46243	plus	45372	46214	divalent cation efflux transporter-like protein
EFX46242	plus	43024	43776	phosphoglyceromutase-like protein
EFX46241	plus	42201	42986	exported N-acetylmuramic acid deacetylase-like protein
EFX46240	plus	40570	42087	translocase-like protein/flippase-like protein for teichoic acid synthesis/spore cortex synthesis-associated protein
EFX46239	plus	39373	40491	hypothetical protein
EFX46238	plus	38629	38901	ribonuclease inhibitor-like protein
EFX46237	plus	38189	38608	hypothetical protein
EFX46236	plus	37912	38064	ABC transporter-like protein
EFX46235	plus	36235	37665	hydrolase-like protein
EFX46234	plus	34892	36160	hypothetical protein
EFX46233	plus	34113	34754	hypothetical protein
EFX46232	minus	33372	34034	ribosomal-protein-alanine N-acetyltransferase-like protein
EFX46231	plus	32221	32598	hypothetical protein
EFX46230	plus	31688	32158	hypothetical protein
EFX46229	plus	30375	31427	hypothetical protein
EFX46228	plus	29259	30320	hypothetical protein
EFX46227	plus	28332	28970	hypothetical protein
EFX46226	plus	27620	28057	hypothetical protein
EFX46225	minus	26932	27234	hypothetical protein
EFX46224	plus	26280	26660	hypothetical protein
EFX46223	plus	25850	26164	hypothetical protein
EFX46222	plus	25294	25623	hypothetical protein
EFX46221	plus	23926	24387	hypothetical protein
EFX46220	plus	21122	21961	glucose-inhibited division protein B-like protein
EFX46219	plus	19669	20784	ethanolamine transporter-like protein
EFX46218	plus	19125	19649	hypothetical protein
EFX46217	plus	17392	18855	alcohol-acetaldehyde dehydrogenase-like protein
EFX46216	plus	16543	17241	hypothetical protein
EFX46215	plus	15836	16489	hypothetical protein
EFX46214	plus	14867	15817	hypothetical protein
EFX46213	plus	13481	14845	hypothetical protein
EFX46212	plus	11994	13451	hypothetical protein
EFX46211	plus	10456	11880	acyl carrier-like protein
EFX46210	plus	9936	10463	response regulator-like protein
EFX46209	plus	9224	9655	pyridoxal kinase-like protein
EFX46208	plus	7536	8675	hypothetical protein
EFX46207	plus	6439	6654	anionic nitroalkane dioxygenase-like protein
EFX46206	plus	6129	6332	spore coat-like protein
EFX46205	minus	5600	5944	hypothetical protein
EFX46204	plus	5214	5549	hypothetical protein
EFX46203	minus	3248	4546	hypothetical protein
EFX46202	plus	2257	3030	bacteriophage SPbeta N-acetylmuramoyl-L-alanine amidase-like protein
EFX46201	plus	1850	2260	holin-like protein
EFX46200	plus	1265	1657	hypothetical protein
EFX46199	plus	98	1252	hypothetical protein
EFX46198	plus	169	699	hypothetical protein
EFX46197	plus	7697	8032	hypothetical protein
EFX46196	plus	6722	7501	hypothetical protein
EFX46195	minus	5437	6333	hypothetical protein
EFX46194	minus	3414	5291	NADH dehydrogenase-like protein
EFX46193	minus	2839	3288	hypothetical protein
EFX46192	minus	1846	2826	heptaprenyl diphosphate synthase component II-like protein
EFX46191	minus	352	1185	hypothetical protein
EFX46190	plus	35334	35651	hypothetical protein
EFX46189	plus	34712	35023	hypothetical protein
EFX46188	plus	33015	34694	DNA polymerase III subunits gamma and tau-like protein
EFX46187	plus	31725	32882	two-component sensor histidine kinase-like protein
EFX46186	plus	29158	30417	transcription termination factor Rho-like protein
EFX46185	plus	27688	28998	UDP-N-acetylglucosamine 1-carboxyvinyltransferase-like protein
EFX46184	plus	26691	27530	fructose-bisphosphate aldolase-like protein
EFX46183	plus	26138	26539	two-component response regulator-like protein
EFX46182	plus	24406	26010	CTP synthetase-like protein
EFX46181	plus	23494	24033	DNA-directed RNA polymerase subunit delta-like protein
EFX46180	minus	21874	23001	serine alkaline protease-like protein
EFX46179	plus	20047	21714	arginyl-tRNA synthetase-like protein
EFX46178	plus	19628	20044	hypothetical protein
EFX46177	plus	18391	19260	agmatinase-like protein
EFX46176	plus	17550	18377	spermidine synthase-like protein
EFX46175	minus	15109	17214	sporulation specific penicillin-binding like-protein
EFX46174	plus	14459	14956	hypothetical protein
EFX46173	minus	12359	14344	hypothetical protein
EFX46172	minus	11533	12351	hypothetical protein
EFX46171	plus	10526	11002	N-acetyltransferase-like protein
EFX46170	minus	9913	10356	transcriptional regulator-like protein
EFX46169	minus	8303	9913	multidrug-efflux transporter-like protein
EFX46168	minus	7778	8143	hypothetical protein
EFX46167	plus	7531	7773	ATP-dependent nucleic acid helicase-like protein
EFX46166	plus	5927	7456	ATP-dependent nucleic acid helicase-like protein
EFX46165	minus	3851	5440	replication initiation-like protein
EFX46164	minus	1008	3863	ATP-binding SNF2 helicase-like protein/protein kinase-like protein
EFX46163	minus	3152	4126	cytochrome quinol oxidase-like protein
EFX46162	minus	1196	3133	cytochrome quinol oxidase-like protein
EFX46161	minus	565	1140	cytochrome quinol oxidase-like protein
EFX46160	minus	244	564	cytochrome quinol oxidase-like protein
EFX46159	plus	5	1177	hypothetical protein
EFX46158	plus	43215	43667	hypothetical protein
EFX46157	plus	42137	43024	hydrolase-like protein
EFX46156	plus	41416	42102	thiol-disulfide oxidoreductase-like protein
EFX46155	plus	40881	41285	hypothetical protein
EFX46154	plus	40161	40748	hypothetical protein
EFX46153	plus	38940	39965	isomerase-like protein
EFX46152	plus	37341	38630	transporter or sensor-like protein
EFX46151	minus	36318	37055	hypothetical protein
EFX46150	plus	35831	36094	uridylate kinase-like protein
EFX46149	plus	34977	35675	hypothetical protein
EFX46148	plus	34520	34954	transcriptional regulator-like protein
EFX46147	minus	32067	33755	hypothetical protein
EFX46146	minus	31327	32079	ABC transporter-like protein
EFX46145	minus	30609	30932	hypothetical protein
EFX46144	minus	29921	30592	hypothetical protein
EFX46143	plus	28644	29849	efflux transporter-like protein
EFX46142	plus	27588	28484	exported polysaccharide deacetylase lipoprotein-like protein
EFX46141	plus	26560	26778	hypothetical protein
EFX46140	plus	25810	26451	nucleic acid binding-like protein
EFX46139	plus	25168	25440	inner spore coat-like protein
EFX46138	plus	23384	24835	arginine or ornithine permease-like protein
EFX46137	minus	21166	22419	seryl-tRNA synthetase-like protein
EFX46136	minus	18976	20607	formyl-tetrahydrofolate synthetase-like protein
EFX46135	minus	18407	18859	hypothetical protein
EFX46134	plus	17812	18387	hypothetical protein
EFX46133	minus	15732	17249	protein associated with the phosphotransferase system
EFX46132	plus	12856	15612	hypothetical protein
EFX46131	plus	11760	12314	hypothetical protein
EFX46130	plus	9473	10891	lysine permease-like protein
EFX46129	minus	7433	9319	anion transporter-like protein
EFX46128	plus	5834	7195	D-serine dehydratase-like protein
EFX46127	minus	5136	5582	hypothetical protein
EFX46126	plus	3337	4953	multidrug-efflux transporter-like protein
EFX46125	plus	2406	3293	transcriptional regulator-like protein
EFX46124	minus	1225	1749	hypothetical protein
EFX46123	plus	357	773	hypothetical protein
EFX46122	minus	9246	10388	hypothetical protein
EFX46121	minus	8540	8860	hypothetical protein
EFX46120	minus	8151	8522	hypothetical protein
EFX46119	minus	7193	7822	hypothetical protein
EFX46118	minus	6750	7121	hypothetical protein
EFX46117	minus	2812	6486	hypothetical protein
EFX46116	minus	1945	2811	hypothetical protein
EFX46115	minus	824	1942	hypothetical protein
EFX46114	minus	93226	93615	hypothetical protein
EFX46113	minus	92325	93125	FlgG-like protein
EFX46112	minus	92051	92272	flagellar-like protein
EFX46111	minus	91599	91883	FliL-like protein
EFX46110	minus	90558	91556	FliM-like protein
EFX46109	minus	89321	90568	flagellar motor switching and energizing phosphatase-like protein
EFX46108	minus	88931	89293	hypothetical protein
EFX46107	minus	88254	88895	FliZ-like protein
EFX46106	minus	87494	88261	flagellar biosynthesis protein FliP
EFX46105	minus	87202	87471	flagellar biosynthesis protein FliQ
EFX46104	minus	86410	87048	flagellar biosynthesis protein FliR
EFX46103	minus	85277	86413	flagellar biosynthesis protein FlhB
EFX46102	minus	83218	85251	flagellar biosynthesis protein FlhA
EFX46101	minus	81839	83221	flagellar biosynthesis regulator FlhF-like protein
EFX46100	minus	80968	81846	hypothetical protein
EFX46099	minus	79797	80939	chemotaxis-specific methylesterase-like protein
EFX46098	minus	77652	79781	chemotactic two-component sensor histidine kinase-like protein
EFX46097	minus	77121	77582	hypothetical protein
EFX46096	minus	76500	77117	phosphatase-like protein
EFX46095	minus	76009	76503	sequence specific deamidase-like protein
EFX46094	minus	75571	76005	hypothetical protein
EFX46093	minus	74767	75555	RNA polymerase sigma factor SigD-like protein
EFX46092	minus	73337	74752	hypothetical protein
EFX46091	minus	72948	73301	hypothetical protein
EFX46090	minus	72379	72951	hypothetical protein
EFX46089	minus	71895	72386	hypothetical protein
EFX46088	minus	70968	71588	30S ribosomal protein S2-like protein
EFX46087	minus	70186	70836	elongation factor Ts-like protein
EFX46086	minus	69233	69982	uridylate kinase-like protein
EFX46085	minus	68675	69217	ribosome recycling factor-like protein
EFX46084	minus	67827	68603	undecaprenyl pyrophosphate synthase-like protein
EFX46083	minus	67015	67803	phosphatidate cytidylyltransferase-like protein
EFX46082	minus	65830	66915	1-deoxy-D-xylulose 5-phosphate reductoisomerase-like protein
EFX46081	minus	64239	65492	zinc metalloprotease-like protein
EFX46080	minus	62716	64161	prolyl-tRNA synthetase-like protein
EFX46079	minus	58324	62637	DNA polymerase III PolC-like protein
EFX46078	minus	57679	58140	hypothetical protein
EFX46077	minus	56544	57641	transcription elongation factor NusA-like protein
EFX46076	minus	56205	56480	RNA binding-like protein
EFX46075	minus	55886	56176	hypothetical protein
EFX46074	minus	53434	55770	translation initiation factor IF-2-like protein
EFX46073	minus	53071	53412	ribosome-binding factor A-like protein
EFX46072	minus	52076	53074	oligoribonuclease-like protein
EFX46071	minus	51168	52079	tRNA pseudouridine 55 synthase-like protein
EFX46070	minus	50189	51127	riboflavin kinase/FMN adenylyltransferase-like protein
EFX46069	minus	49755	50024	30S ribosomal protein S15-like protein
EFX46068	minus	47411	49510	polynucleotide phosphorylase-like protein/polyadenylase-like protein
EFX46067	minus	46180	47196	sugar deacetylase-like protein
EFX46066	minus	44833	46083	specific processing protease-like protein
EFX46065	minus	44388	44774	SPbeta phage deoxyuridine 5'-triphosphate nucleotidohydrolase-like protein
EFX46064	minus	43314	44210	spore dipicolinate synthase subunit A-like protein
EFX46063	minus	42716	43312	spore dipicolinate synthase subunit B-like protein
EFX46062	minus	41572	42612	aspartate-semialdehyde dehydrogenase-like protein
EFX46061	minus	40307	41524	aspartate kinase I-like protein
EFX46060	minus	39416	40252	dihydrodipicolinate synthase-like protein
EFX46059	minus	37549	39225	ribonuclease J1-like protein
EFX46058	minus	36635	37381	protein export-enhancing factor-like protein
EFX46057	minus	33808	36309	spore DNA translocase-like protein
EFX46056	minus	32759	33559	spore cortex-lytic enzyme-like protein
EFX46055	minus	31306	32592	metalloprotease-like protein
EFX46054	minus	30023	31309	processing protease-like protein
EFX46053	minus	29271	30023	3-ketoacyl-(acyl-carrier-protein) reductase-like protein
EFX46052	minus	28886	29137	hypothetical protein
EFX46051	minus	27919	28782	hypothetical protein
EFX46050	minus	27052	27816	hypothetical protein
EFX46049	minus	25992	26999	hypothetical protein
EFX46048	minus	25484	25963	nucleotide-binding-like protein
EFX46047	minus	24002	25330	AdoMet radical enzyme-like protein for tRNA modification
EFX46046	minus	23427	23963	CDP-diacylglycerol-glycerol-3-phosphate 3-phosphatidyltransferase-like protein
EFX46045	minus	22041	23297	competence damage-inducible protein A-like protein
EFX46044	minus	20808	21818	recombinase A-like protein
EFX46043	minus	20053	20709	recombination regulator RecX-like protein
EFX46042	minus	18561	19721	succinyl-CoA synthetase subunit beta-like protein
EFX46041	minus	17569	18504	succinyl-CoA synthetase subunit alpha-like protein
EFX46040	minus	16593	17438	DNA processing Smf single strand binding protein-like protein
EFX46039	minus	14118	16208	DNA topoisomerase I-like protein
EFX46038	minus	12777	14105	tRNA (uracil-5-)-methyltransferase Gid-like protein
EFX46037	minus	12056	12607	ATP-dependent protease peptidase subunit-like protein
EFX46036	minus	10492	12003	ATP-dependent protease ATP-binding subunit HslU-like protein
EFX46035	minus	9672	10457	transcriptional repressor CodY-like protein
EFX46034	minus	9018	9431	flagellar basal body rod protein FlgB-like protein
EFX46033	minus	8565	8954	flagellar basal body rod protein FlgC-like protein
EFX46032	minus	8229	8507	flagellar hook-basal body protein FliE-like protein
EFX46031	minus	6544	8127	protein associated with the phosphotransferase system
EFX46030	minus	5515	6519	flagellar motor switch protein G-like protein
EFX46029	minus	4695	5492	flagellar assembly protein H-like protein
EFX46028	minus	3376	4695	flagellum-specific ATP synthase-like protein
EFX46027	minus	2922	3365	hypothetical protein
EFX46026	minus	1984	2856	kinesin-like protein
EFX46025	minus	545	1948	hypothetical protein
EFX46024	minus	847	1371	hypothetical protein
EFX46023	minus	320	808	hypothetical protein
EFX46022	minus	282	758	hypothetical protein
EFX46021	minus	4090	4746	hypothetical protein
EFX46020	plus	2045	3379	agmatine-putrescine antiporter-like protein
EFX46019	plus	28078	28626	ribosome-associated sigma 54 modulation-like protein
EFX46018	plus	27558	27755	major cold-shock protein RNA helicase co-factor RNA co-chaperone-like protein
EFX46017	plus	26538	26864	FliS-like protein
EFX46016	plus	25226	26452	modifier protein of major autolysin LytC-like protein
EFX46015	plus	23569	24408	flagellin-like protein
EFX46014	plus	23213	23494	carbon storage regulator-like protein
EFX46013	plus	22745	23206	FliW-like protein
EFX46012	plus	22101	22643	hypothetical protein
EFX46011	plus	21260	22072	FlgL-like protein
EFX46010	plus	19735	21153	FlgK-like protein
EFX46009	plus	19077	19580	hypothetical protein
EFX46008	plus	18257	18676	flagella formation-associated protein
EFX46007	plus	17684	18052	hypothetical protein
EFX46006	plus	16878	17645	ABC transporter-like protein component
EFX46005	plus	16067	16885	hypothetical protein
EFX46004	plus	15375	16034	hypothetical protein
EFX46003	plus	14122	15378	hypothetical protein
EFX46002	minus	12990	13733	thioesterase BacT-like protein
EFX46001	plus	11211	12569	hypothetical protein
EFX46000	plus	10329	11114	DNA transport apparatus-associated-like protein
EFX45999	plus	8428	10332	helicase competence-like protein
EFX45998	plus	7960	8379	hypothetical protein
EFX45997	plus	7234	7926	two-component response regulator-like protein
EFX45996	plus	6042	7229	two-component sensor histidine kinase-like protein
EFX45995	plus	5344	5712	hypothetical protein
EFX45994	plus	3684	4847	S-adenosylmethionine synthetase-like protein
EFX45993	plus	860	2902	hypothetical protein
EFX45992	plus	1	789	hypothetical protein
EFX45991	minus	612	989	hypothetical protein
EFX45990	plus	1609	2133	hypothetical protein
EFX45989	plus	866	1573	hypothetical protein
EFX45988	plus	13	651	membrane hydrolase-like protein
EFX45987	plus	3299	3622	hypothetical protein
EFX45986	minus	785	2734	peptidoglycan O-acetyltransferase-like protein
EFX45985	minus	265	708	hypothetical protein
EFX45984	plus	2240	3031	ABC transporter-like protein
EFX45983	plus	121	1494	intracellular serine protease-like protein
EFX45982	minus	16806	19589	phosphoenolpyruvate carboxylase-like protein
EFX45981	minus	16000	16578	RNA polymerase sigma factor SigW-like protein
EFX45980	minus	15325	15636	anti-sigma W factor-like protein
EFX45979	minus	14335	15150	hypothetical protein
EFX45978	minus	13110	14312	hypothetical protein
EFX45977	minus	11745	13094	phosphoglucosamine mutase-like protein
EFX45976	minus	8964	10790	glucosamine--fructose-6-phosphate aminotransferase-like protein
EFX45975	minus	8335	8658	ATP-dependent DNA helicase-like protein
EFX45974	minus	7682	8212	hypothetical protein
EFX45973	plus	6890	7378	hypothetical protein
EFX45972	plus	6327	6851	hypothetical protein
EFX45971	minus	4466	5551	hypothetical protein
EFX45970	plus	2608	3927	coenzyme PQQ synthesis-like protein
EFX45969	minus	419	1711	hypothetical protein
EFX45968	minus	16374	17072	hypothetical protein
EFX45967	minus	15524	15778	transcriptional regulator-like protein
EFX45966	minus	14798	15184	hypothetical protein
EFX45965	minus	13614	14801	hypothetical protein
EFX45964	minus	13009	13608	glycolate oxidase subunit-like protein
EFX45963	minus	10977	12965	hypothetical protein
EFX45962	minus	9790	10128	hypothetical protein
EFX45961	minus	5693	8020	hypothetical protein
EFX45960	minus	3741	5132	ATP-binding SNF2 helicase-like protein/protein kinase-like protein
EFX45959	minus	2908	3504	hypothetical protein
EFX45958	minus	934	1284	hypothetical protein
EFX45957	minus	157	471	hypothetical protein
EFX45956	plus	703	1497	hypothetical protein
EFX45955	plus	3007	3531	hypothetical protein
EFX45954	plus	2536	3096	hypothetical protein
EFX45953	minus	1634	2266	hypothetical protein
EFX45952	plus	351	641	transposase-like protein
EFX45951	plus	18935	19582	two-component response regulator-like protein
EFX45950	plus	18112	18945	two-component sensor histidine kinase-like protein
EFX45949	minus	17466	17840	hypothetical protein
EFX45948	minus	15633	17396	hypothetical protein
EFX45947	minus	15110	15598	hypothetical protein
EFX45946	minus	14562	15047	hypothetical protein
EFX45945	minus	13898	14569	ABC transporter-like protein
EFX45944	minus	10199	11434	lipoprotein-like protein
EFX45943	minus	8844	10031	alanine racemase-like protein
EFX45942	minus	8328	8489	antitoxin MazF-like protein
EFX45941	minus	7974	8324	endoribonuclease toxin-like protein
EFX45940	minus	5598	7886	RNA helicase-like protein
EFX45939	minus	3974	4432	hypothetical protein
EFX45938	minus	1895	2710	extracellular serine protease-like protein
EFX45937	minus	198	668	hypothetical protein
EFX45936	plus	58	567	methyl-accepting chemotaxis-like protein
EFX45935	plus	17228	17635	holin-like protein
EFX45934	plus	15924	16688	hypothetical protein
EFX45933	plus	14446	15924	hypothetical protein
EFX45932	plus	13865	14446	hypothetical protein
EFX45931	plus	10545	13745	hypothetical protein
EFX45930	plus	9270	9794	hypothetical protein
EFX45929	plus	8846	9256	hypothetical protein
EFX45928	plus	8195	8500	hypothetical protein
EFX45927	plus	7875	8198	hypothetical protein
EFX45926	plus	6976	7872	hypothetical protein
EFX45925	plus	6367	6963	hypothetical protein
EFX45924	plus	5498	6286	hypothetical protein
EFX45923	plus	4075	5484	hypothetical protein
EFX45922	plus	2779	4074	hypothetical protein
EFX45921	plus	2016	2795	phage-related terminase-like protein small subunit
EFX45920	minus	22686	25001	cation-transporting P-type ATPase PacL-like protein
EFX45919	plus	21240	21908	transcriptional regulator-like protein
EFX45918	minus	19641	20666	hypothetical protein
EFX45917	minus	18242	19306	RNA-binding Sun-like protein/16S rRNA adenosyl-L-methionine-dependent methyltransferase-like protein
EFX45916	minus	17151	18125	hydrogen-xyloside symporter-like protein
EFX45915	minus	16638	17114	hypothetical protein
EFX45914	minus	15223	16617	glucuronate isomerase-like protein
EFX45913	minus	14507	15157	2-keto-3-deoxygluconate-6-phosphate aldolase-like protein
EFX45912	minus	13501	14505	2-keto-3-deoxygluconate kinase-like protein
EFX45911	minus	10528	11406	fructose-bisphosphate aldolase-like protein
EFX45910	minus	8617	10482	protein associated with the phosphotransferase system
EFX45909	minus	8124	8588	protein associated with the phosphotransferase system
EFX45908	minus	7780	8127	protein associated with the phosphotransferase system
EFX45907	minus	6674	7771	protein associated with the phosphotransferase system
EFX45906	plus	4806	6293	spore coat dTDP-glycosyltransferase-like protein
EFX45905	minus	3680	4780	hypothetical protein
EFX45904	minus	2929	3564	aminotransferase-like protein
EFX45903	minus	2425	2880	aminotransferase-like protein
EFX45902	minus	1787	2362	O-acetyltransferase-like protein
EFX45901	minus	1047	1598	hypothetical protein
EFX45900	plus	13	651	membrane hydrolase-like protein
EFX45899	minus	2446	2955	hypothetical protein
EFX45898	minus	1162	1647	hypothetical protein
EFX45897	plus	421	723	hypothetical protein
EFX45896	minus	1366	1722	hypothetical protein
EFX45895	plus	685	1230	hypothetical protein
EFX45894	minus	27975	29657	site-specific DNA recombinase-like protein
EFX45893	minus	27553	27951	hypothetical protein
EFX45892	plus	27051	27455	hypothetical protein
EFX45891	plus	26709	27041	flagellar biosynthesis-like protein
EFX45890	plus	24901	26712	glycosyltransferase-like protein
EFX45889	plus	24163	24846	ribonuclease HII-like protein
EFX45888	plus	23016	23870	ribosomal biogenesis GTPase-like protein
EFX45887	plus	22295	22897	type I signal peptidase-like protein
EFX45886	plus	21842	22183	50S ribosomal protein L19-like protein
EFX45885	plus	20947	21699	tRNA (guanine-N(1)-)-methyltransferase-like protein
EFX45884	plus	20441	20950	16S rRNA processing-like protein
EFX45883	plus	19973	20203	RNA binding-like protein
EFX45882	plus	19678	19950	30S ribosomal protein S16-like protein
EFX45881	plus	18269	19636	signal recognition particle-like protein
EFX45880	plus	17859	18239	ribose 5-phosphate isomerase A-like protein
EFX45879	plus	16736	17743	signal recognition particle-like protein
EFX45878	plus	13073	16651	chromosome condensation and segregation SMC ATPase-like protein
EFX45877	plus	12041	12904	ribonuclease III-like protein
EFX45876	plus	10968	12023	3-oxoacyl-(acyl carrier protein) synthase 2-like protein
EFX45875	plus	10456	10698	acyl carrier-like protein
EFX45874	plus	9573	10346	beta-ketoacyl-acyl carrier protein reductase-like protein
EFX45873	plus	8571	9506	malonyl CoA:acyl carrier protein transacylase-like protein
EFX45872	plus	7574	8539	3-oxoacyl-(acyl carrier protein) synthase 3-like protein
EFX45871	plus	6577	7542	glycerol-3-phosphate acyltransferase-like protein PlsX
EFX45870	plus	5961	6554	fatty acid biosynthesis transcriptional regulator-like protein
EFX45869	plus	5615	5788	50S ribosomal protein L32-like protein
EFX45868	plus	3779	4897	hypothetical protein
EFX45867	minus	2290	3639	spore cortex formation factor-like protein
EFX45866	plus	1770	2279	phosphopantetheine adenylyltransferase-like protein
EFX45865	plus	1195	1752	hypothetical protein
EFX45864	plus	24520	25398	D-alanine aminotransferase-like protein
EFX45863	plus	23635	24501	prephenate dehydratase-like protein
EFX45862	plus	22673	23638	homoserine kinase-like protein
EFX45861	plus	21548	22603	threonine synthase-like protein
EFX45860	plus	20213	21514	homoserine dehydrogenase-like protein
EFX45859	plus	19721	20203	hypothetical protein
EFX45858	minus	18359	18949	aldehyde dehydrogenase-like protein
EFX45857	minus	17565	18347	aldehyde dehydrogenase-like protein
EFX45856	plus	16225	17526	GTPase ObgE-like protein
EFX45855	plus	15511	16215	hypothetical protein
EFX45854	plus	14963	15232	50S ribosomal protein L27-like protein
EFX45853	plus	14241	14552	50S ribosomal protein L21-like protein
EFX45852	plus	13730	14059	hypothetical protein
EFX45851	plus	12676	13551	membrane metalloprotease-like protein
EFX45850	plus	11769	12683	regulator of SpoIVFB-like protein
EFX45849	plus	10468	11640	cell division-like protein
EFX45848	plus	9661	10455	ATPase activator of MinC-like protein
EFX45847	plus	8925	9563	septum formation inhibitor-like protein
EFX45846	plus	8322	8855	hypothetical protein
EFX45845	plus	7468	8325	MreC-like protein
EFX45844	plus	6364	7425	MreB-like protein
EFX45843	plus	5698	6327	RadC-like protein
EFX45842	plus	4705	5151	hypothetical protein
EFX45841	plus	4043	4639	Maf-like protein
EFX45840	minus	2338	3555	N-acetylmuramoyl-L-alanine amidase-like protein
EFX45839	plus	948	2237	hypothetical protein
EFX45838	minus	310	834	hypothetical protein
EFX45837	plus	892	2667	hypothetical protein
EFX45836	plus	873	2435	site-specific DNA recombinase-like protein
EFX45835	plus	183	641	hypothetical protein
EFX45834	plus	5298	5822	hypothetical protein
EFX45833	minus	3349	5040	transcriptional regulator-like protein
EFX45832	minus	2275	3252	iron hydroxamate-binding lipoprotein-like protein
EFX45831	minus	1257	2267	hypothetical protein
EFX45830	minus	236	1264	hypothetical protein
EFX45829	minus	1226	1900	hypothetical protein
EFX45828	plus	1697	3919	surfactin synthetase-like protein
EFX45827	plus	651	1139	hypothetical protein
EFX45826	plus	88	612	hypothetical protein
EFX45825	plus	37	381	hypothetical protein
EFX45824	plus	1510	2547	DNA-methyltransferase-like protein
EFX45823	plus	1188	1499	hypothetical protein
EFX45822	plus	28	1191	replicative DNA helicase-like protein
EFX45821	plus	7804	9477	hypothetical protein
EFX45820	plus	6872	7804	hypothetical protein
EFX45819	plus	5968	6849	hypothetical protein
EFX45818	plus	3755	4588	hypothetical protein
EFX45817	plus	2938	3243	hypothetical protein
EFX45816	minus	1746	2357	transporter-like protein
EFX45815	plus	860	1183	hypothetical protein
EFX45814	plus	30	632	dTDP-4-dehydrorhamnose reductase-like protein
EFX45813	minus	1874	2410	hypothetical protein
EFX45812	minus	1052	1660	hypothetical protein
EFX45811	plus	14859	15152	acetoin dehydrogenase-like protein
EFX45810	minus	13460	14128	ABC transporter-like protein component
EFX45809	plus	12059	13054	oxidoreductase-like protein
EFX45808	plus	11516	11875	hypothetical protein
EFX45807	plus	10241	11467	hypothetical protein
EFX45806	minus	8798	10171	spore coat associated-like protein
EFX45805	minus	7590	8789	YheD-like protein
EFX45804	minus	6207	7529	spore coat associated-like protein
EFX45803	minus	5089	6207	spore coat associated-like protein
EFX45802	minus	3647	5083	spore coat associated-like protein
EFX45801	plus	2398	3624	hypothetical protein
EFX45800	plus	1986	2357	hypothetical protein
EFX45799	plus	882	1577	hypothetical protein
EFX45798	plus	268	744	hypothetical protein
EFX45797	plus	7969	8457	hypothetical protein
EFX45796	plus	6623	7726	hypothetical protein
EFX45795	plus	3576	6404	ATP-dependent helicase-like protein
EFX45794	minus	1170	1520	hypothetical protein
EFX45793	plus	5	1177	hypothetical protein
EFX45792	plus	11038	12471	permease-like protein
EFX45791	plus	9525	10622	hypothetical protein
EFX45790	minus	8506	8844	D-3-phosphoglycerate dehydrogenase-like protein
EFX45789	minus	7953	8345	D-alanine-D-alanine ligase-like protein
EFX45788	minus	7482	7859	D-alanine-D-alanine ligase-like protein
EFX45787	plus	5509	7047	GMP synthase-like protein
EFX45786	plus	4634	5203	hypothetical protein
EFX45785	plus	2651	4489	ABC transporter-like protein
EFX45784	plus	879	2459	ABC transporter-like protein
EFX45783	plus	505	882	hypothetical protein
EFX45782	plus	39	824	hypothetical protein
EFX45781	minus	2828	3115	transcriptional regulator-like protein
EFX45780	minus	1143	2156	transcriptional regulator-like protein
EFX45779	plus	651	1139	hypothetical protein
EFX45778	plus	88	612	hypothetical protein
EFX45777	minus	3315	3977	hypothetical protein
EFX45776	minus	1682	1888	cold-shock protein molecular chaperone RNA-helicase co-factor-like protein
EFX45775	minus	1303	1662	non-specific DNA-binding protein Hbsu/signal recognition particle-like protein
EFX45774	minus	1	639	membrane hydrolase-like protein
EFX45773	minus	194	976	DNA-methyltransferase-like protein
EFX45772	plus	2140	2487	hypothetical protein
EFX45771	plus	1799	2083	transcriptional regulator-like protein
EFX45770	minus	103	435	transcriptional regulator-like protein
EFX45769	minus	681	1049	hypothetical protein
EFX45768	minus	30064	30486	hypothetical protein
EFX45767	plus	28296	29606	purine/pyrimidine permease-like protein
EFX45766	plus	27278	28156	dihydroorotate dehydrogenase 1B-like protein
EFX45765	plus	26569	27243	dihydroorotate dehydrogenase electron transfer subunit-like protein
EFX45764	minus	25260	26021	3-oxoacyl-(acyl carrier protein) synthase 3-like protein
EFX45763	plus	24340	25176	glycosyltransferase-like protein
EFX45762	plus	23337	24353	glycosyltransferase-like protein
EFX45761	plus	22532	23332	hypothetical protein
EFX45760	minus	21467	22462	UDP-glucose epimerase-like protein
EFX45759	plus	20666	21385	glycosyltransferase-like protein
EFX45758	plus	19753	20658	CDP-sugar-dehydratase-like protein
EFX45757	plus	19007	19756	dTDP-4-keto-L-rhamnose reductase-like protein
EFX45756	plus	17943	18929	UDP-sugar epimerase-like protein
EFX45755	plus	16859	17953	UDP-N-acetylglucosamine 2-epimerase-like protein
EFX45754	plus	15426	16862	extracellular matrix biosynthesis-like protein
EFX45753	plus	14757	15128	hypothetical protein
EFX45752	plus	13804	14757	hypothetical protein
EFX45751	plus	12456	13646	hypothetical protein
EFX45750	plus	11737	12459	hypothetical protein
EFX45749	plus	8423	11482	hypothetical protein
EFX45748	plus	4848	8261	hypothetical protein
EFX45747	plus	4382	4726	murein transglycosylase-like protein
EFX45746	minus	3079	4245	NADH-dependent butanol dehydrogenase-like protein
EFX45745	minus	1957	2739	phosphatidylserine decarboxylase-like protein
EFX45744	minus	1433	1945	efflux transporter-like protein
EFX45743	plus	804	1403	transcriptional regulator -like protein
EFX45742	plus	15585	16487	hypothetical protein
EFX45741	plus	14415	15353	hypothetical protein
EFX45740	plus	13404	14102	site-specific tyrosine recombinase XerD-like protein
EFX45739	minus	10210	13125	hypothetical protein
EFX45738	plus	8532	10037	hypothetical protein
EFX45737	minus	8029	8388	hypothetical protein
EFX45736	plus	4274	6694	hypothetical protein
EFX45735	plus	2562	2945	phenolic acid decarboxylase-like protein
EFX45734	minus	1731	2273	transcriptional regulator-like protein
EFX45733	plus	288	689	transposase fragment-like protein
EFX45732	minus	83	691	hypothetical protein
EFX45731	minus	2497	2895	hypothetical protein
EFX45730	minus	2195	2500	hypothetical protein
EFX45729	minus	1705	2040	hypothetical protein
EFX45728	minus	943	1533	hypothetical protein
EFX45727	minus	326	784	hypothetical protein
EFX45726	plus	132	1175	hypothetical protein
EFX45725	minus	61449	61880	transcriptional regulator-like protein
EFX45724	minus	61201	61452	hypothetical protein
EFX45723	minus	58862	60841	methionyl-tRNA synthetase-like protein
EFX45722	minus	57726	58664	zinc-binding lipoprotein-like protein
EFX45721	minus	56809	57585	zinc transporter-like protein
EFX45720	minus	55975	56790	high affinity Zn(II) ABC transporter (permease) -like protein
EFX45719	minus	55225	55773	cytochrome c-type biogenesis protein CcdA-like protein; thiol-disulfide oxido-reductase-like protein
EFX45718	plus	54067	55197	spore photoproduct-like protein
EFX45717	minus	53000	53866	hypothetical protein
EFX45716	minus	52478	52891	manganese transport transcriptional regulator-like protein
EFX45715	minus	51256	52218	hypothetical protein
EFX45714	plus	49965	50912	hypothetical protein
EFX45713	minus	49222	49779	hypothetical protein
EFX45712	minus	48614	49030	3-dehydroquinate dehydratase-like protein
EFX45711	minus	47538	48578	aminopeptidase-like protein
EFX45710	minus	46930	47487	elongation factor P-like protein
EFX45709	minus	45404	46645	aspartate kinase-like protein
EFX45708	plus	44927	45391	hypothetical protein
EFX45707	plus	44138	44857	2-phosphosulfolactate phosphatase-like protein
EFX45706	plus	43309	44148	phosphosulfolactate synthase-like protein
EFX45705	minus	42872	43138	hypothetical protein
EFX45704	minus	41724	42740	stage III sporulation protein
EFX45703	minus	41216	41731	stage III sporulation-like protein SpoAB
EFX45702	minus	40999	41202	stage III sporulation-like protein
EFX45701	minus	40599	40988	stage III sporulation-like protein
EFX45700	minus	39375	40532	metal-dependent phosphohydrolase-like protein
EFX45699	minus	38587	39327	stage III sporulation-like protein
EFX45698	minus	37905	38546	stage III sporulation engulfment assembly-like protein
EFX45697	minus	37208	37882	hypothetical protein
EFX45696	minus	36446	36943	acetyl-CoA carboxylase biotin carboxyl carrier protein subunit-like protein
EFX45695	minus	35070	36428	acetyl-CoA carboxylase biotin carboxylase subunit-like protein
EFX45694	minus	34526	34930	hypothetical protein
EFX45693	minus	33850	34410	hypothetical protein
EFX45692	minus	33066	33467	transcription antitermination-like protein NusB
EFX45691	minus	32082	32948	methylenetetrahydrofolate dehydrogenase-like protein/methenyltetrahydrofolate cyclohydrolase-like protein
EFX45690	minus	30707	32074	exodeoxyribonuclease VII large subunit-like protein
EFX45689	minus	30466	30717	exodeoxyribonuclease VII-like protein
EFX45688	minus	29558	30454	geranyltranstransferase-like protein
EFX45687	minus	26724	28664	1-deoxy-D-xylulose-5-phosphate synthase-like protein
EFX45686	minus	25846	26682	multidrug efflux-like protein
EFX45685	minus	25310	25771	hypothetical protein
EFX45684	minus	24867	25313	arginine repressor-like protein
EFX45683	minus	23123	24853	hypothetical protein
EFX45682	minus	21636	22820	regulatory membrane-associated serine protease-like protein
EFX45681	minus	20659	21435	response regulator-like protein
EFX45680	minus	18925	19917	hypothetical protein
EFX45679	minus	17895	18740	N-acetylmuramic acid-6-phosphate etherase-like protein
EFX45678	minus	16400	17677	sugar phosphotransferase enzyme II-like protein
EFX45677	minus	14878	15243	permease-like protein
EFX45676	minus	13772	14737	manganese ABC transporter-like protein
EFX45675	minus	13004	13756	manganese ABC transporter-like protein
EFX45674	minus	12018	12950	manganese ABC transporter-like protein
EFX45673	minus	11140	12021	manganese ABC transporter-like protein
EFX45672	minus	9461	10786	branched-chain amino acid-Na+ symporter-like protein
EFX45671	minus	8563	9030	hypothetical protein
EFX45670	minus	6842	7180	hypothetical protein
EFX45669	plus	6447	6746	hypothetical protein
EFX45668	minus	4834	6288	dihydrolipoamide dehydrogenase-like protein
EFX45667	minus	3736	4671	branched-chain alpha-keto acid dehydrogenase E1 subunit-like protein
EFX45666	minus	2737	3678	branched-chain alpha-keto acid dehydrogenase E1 subunit-like protein
EFX45665	minus	1355	2716	branched-chain alpha-keto acid dehydrogenase subunit E2-like protein
EFX45664	minus	52	1176	deacylase-like protein
EFX45663	plus	18895	19305	hypothetical protein
EFX45662	plus	18650	18892	hypothetical protein
EFX45661	plus	17667	18650	hypothetical protein
EFX45660	plus	17024	17662	hypothetical protein
EFX45659	plus	15051	17027	hypothetical protein
EFX45658	plus	14270	14695	hypothetical protein
EFX45657	plus	13974	14243	hypothetical protein
EFX45656	plus	12447	13778	hypothetical protein
EFX45655	plus	11861	12271	hypothetical protein
EFX45654	plus	11454	11864	hypothetical protein
EFX45653	plus	11095	11454	hypothetical protein
EFX45652	plus	9447	10493	transcriptional regulator-like protein
EFX45651	plus	9060	9431	hypothetical protein
EFX45650	plus	8431	9060	two-component sensor histidine kinase-like protein
EFX45649	plus	7380	8399	hypothetical protein
EFX45648	plus	5920	7383	hypothetical protein
EFX45647	plus	4633	5904	phage-related terminase-like protein large subunit
EFX45646	plus	3900	4640	phage-related terminase-like protein small subunit
EFX45645	plus	2697	3077	positive control sigma-like factor
EFX45644	plus	1616	1924	hypothetical protein
EFX45643	plus	779	1522	adenine-specific DNA methylase-like protein
EFX45642	plus	261	782	hypothetical protein
EFX45641	plus	1968	2354	hypothetical protein
EFX45640	plus	19	1272	hypothetical protein
EFX45639	minus	4939	5949	extracellular neutral protease B-like protein
EFX45638	plus	3139	3726	phage integrase-like protein
EFX45637	plus	2631	3137	hypothetical protein
EFX45636	plus	1890	2624	hypothetical protein
EFX45635	minus	22	399	hypothetical protein
EFX45634	minus	2925	3569	hypothetical protein
EFX45633	minus	1348	1842	LexA repressor-like protein
EFX45632	minus	359	1096	phage integrase-like protein
EFX45631	minus	67998	68975	gamma-D-glutamate-meso-diaminopimelate muropeptidase-like protein
EFX45630	plus	66971	67549	hypothetical protein
EFX45629	plus	66663	66974	hypothetical protein
EFX45628	minus	66071	66418	hypothetical protein
EFX45627	minus	61909	65541	DNA polymerase III DnaE-like protein
EFX45626	minus	60404	61087	acetyl-CoA carboxylase subunit beta-like protein
EFX45625	minus	59440	60414	acetyl-CoA carboxylase carboxyltransferase subunit alpha-like protein
EFX45624	minus	57693	59378	pyruvate kinase-like protein
EFX45623	minus	57070	57516	acyl-CoA thioesterase-like protein
EFX45622	minus	55537	56649	citrate synthase-like protein
EFX45621	minus	54132	55430	isocitrate dehydrogenase-like protein
EFX45620	minus	53165	54106	malate dehydrogenase-like protein
EFX45619	plus	51709	52860	exported polysaccharide deacetylase lipoprotein-like protein
EFX45618	minus	49978	51528	hypothetical protein
EFX45617	plus	48286	49719	hypothetical protein
EFX45616	minus	46287	48107	two-component sensor histidine kinase-like protein
EFX45615	minus	45466	46179	two-component response regulator-like protein
EFX45614	plus	44473	45336	transcriptional regulator-like protein
EFX45613	minus	43251	44333	oxidoreductase-like protein
EFX45612	minus	41645	42526	transporter-like protein phosphate-binding protein
EFX45611	minus	40472	41311	phosphate ABC transporter-like protein
EFX45610	minus	39618	40442	phosphate ABC transporter-like protein
EFX45609	minus	38847	39614	phosphate ABC transporter-like protein
EFX45608	minus	38314	38649	hypothetical protein
EFX45607	plus	36346	36780	hypothetical protein
EFX45606	minus	34889	36139	efflux transporter-like protein
EFX45605	minus	34534	34887	hypothetical protein
EFX45604	minus	33857	34501	hypothetical protein
EFX45603	plus	33093	33746	phosphatase-like protein
EFX45602	minus	30119	32845	DNA polymerase I-like protein
EFX45601	minus	29239	30099	formamidopyrimidine-DNA glycosylase-like protein
EFX45600	minus	28473	29207	hypothetical protein
EFX45599	minus	27837	28433	dephosphocoenzyme A kinase-like protein
EFX45598	minus	27286	27840	murein lytic transglycosylase-like protein
EFX45597	minus	26375	26743	transcriptional regulator NrdR-like protein
EFX45596	minus	24837	26105	fructose amino acid-binding lipoprotein-like protein
EFX45595	minus	23825	24508	rhamnogalacturonan permease-like protein
EFX45594	minus	22932	23822	rhamnogalacturonan permease-like protein
EFX45593	minus	21452	22315	transcriptional antiterminator-like protein
EFX45592	minus	20802	21287	PTS system beta-glucoside-specific EII component-like protein
EFX45591	minus	19305	20759	protein associated with the phosphotransferase system
EFX45590	minus	17336	19075	protein associated with the phosphotransferase system
EFX45589	plus	15357	15887	hypothetical protein
EFX45588	plus	14018	15055	NADPH dehydrogenase NamA-like protein
EFX45587	plus	13259	13825	hypothetical protein
EFX45586	minus	12304	13179	cobalt transporter ATP-binding subunit-like protein
EFX45585	minus	10656	12320	ABC transporter-like protein
EFX45584	plus	9408	10598	hypothetical protein
EFX45583	minus	8426	8965	hypothetical protein
EFX45582	minus	7311	8111	transcriptional regulator-like protein
EFX45581	minus	5717	7234	hypothetical protein
EFX45580	minus	4650	5705	hypothetical protein
EFX45579	minus	3682	4620	hypothetical protein
EFX45578	minus	2937	3620	hypothetical protein
EFX45577	minus	1944	2891	hypothetical protein
EFX45576	minus	905	1216	hypothetical protein
EFX45575	minus	22558	22896	hypothetical protein
EFX45574	minus	21652	21969	hypothetical protein
EFX45573	minus	19797	20354	transcriptional regulator-like protein
EFX45572	minus	18325	19554	gluconate permease-like protein
EFX45571	minus	16728	18299	gluconate kinase-like protein
EFX45570	plus	15453	16280	metallophosphoesterase-like protein
EFX45569	minus	14158	15276	glycosyltransferase-like protein
EFX45568	minus	12253	13785	protein associated with the phosphotransferase system
EFX45567	minus	11568	12161	Hfq-like protein
EFX45566	minus	10741	11544	transcriptional regulator-like protein
EFX45565	minus	9020	10243	hypothetical protein
EFX45564	minus	7817	9010	hypothetical protein
EFX45563	minus	6774	7367	spore germination receptor subunit-like protein
EFX45562	minus	5660	6433	hypothetical protein
EFX45561	minus	5013	5207	2-deoxy-5-keto-D-gluconic acid 6-phosphate aldolase-like protein
EFX45560	plus	3385	4401	dTDP-glucose pyrophosphorylase-like protein
EFX45559	plus	2212	3270	glycosyltransferase-like protein
EFX45558	minus	59	1147	hypothetical protein
EFX45557	minus	37	645	hypothetical protein
EFX45556	minus	53273	53797	hypothetical protein
EFX45555	minus	52746	53234	hypothetical protein
EFX45554	plus	51521	52327	hypothetical protein
EFX45553	plus	49659	51431	PBP4B-like protein
EFX45552	plus	47263	49425	methyl-accepting chemotaxis-like protein
EFX45551	plus	45775	47064	hydrolase-like protein
EFX45550	plus	44775	45707	hydrolase-like protein
EFX45549	plus	43596	44744	hypothetical protein
EFX45548	plus	43008	43316	hypothetical protein
EFX45547	plus	42586	42996	Holliday junction resolvase-like protein
EFX45546	plus	42293	42565	hypothetical protein
EFX45545	plus	39556	42204	alanyl-tRNA synthetase-like protein
EFX45544	plus	38129	39226	permease-like protein
EFX45543	plus	37689	38069	transcriptional regulator-like protein
EFX45542	plus	37205	37399	hypothetical protein
EFX45541	plus	36606	37121	hypothetical protein
EFX45540	plus	35398	36546	cysteine desulfurase-like protein
EFX45539	plus	35001	35381	transcriptional regulator-like protein of cysteine biosynthesis
EFX45538	minus	33615	34709	tRNA-specific 2-thiouridylase MnmA-like protein
EFX45537	plus	32157	33461	RarA-like protein
EFX45536	plus	31109	31855	hypothetical protein
EFX45535	plus	29236	31023	aspartyl-tRNA synthetase-like protein
EFX45534	plus	27947	29221	histidyl-tRNA synthetase-like protein
EFX45533	plus	27341	27511	transcriptional regulator-like protein
EFX45532	minus	25324	26682	multidrug efflux-like protein
EFX45531	plus	23316	25265	hypothetical protein
EFX45530	plus	21742	23274	coproporphyrinogen III oxidase-like protein
EFX45529	plus	20846	21298	hypothetical protein
EFX45528	plus	18615	20813	GTP pyrophosphokinase-like protein
EFX45527	minus	17130	18395	uracil permease-like protein
EFX45526	plus	16551	17063	adenine phosphoribosyltransferase-like protein
EFX45525	plus	15304	16554	single-strand DNA-specific exonuclease-like protein
EFX45524	plus	14112	15302	single-strand DNA-specific exonuclease-like protein
EFX45523	plus	13132	14088	divalent cation efflux transporter-like protein
EFX45522	plus	12076	13056	preprotein translocase subunit SecD-like protein/SecF-like protein
EFX45521	plus	10854	12086	preprotein translocase subunit SecD-like protein/SecF-like protein
EFX45520	plus	10412	10744	post-transcriptional regulator-like protein
EFX45519	minus	8687	10252	translocase-like protein/flippase-like protein for teichoic acid synthesis/spore cortex synthesis-associated protein
EFX45518	plus	7953	8639	hypothetical protein
EFX45517	minus	7366	7746	hypothetical protein
EFX45516	plus	6802	7113	preprotein translocase subunit YajC-like protein
EFX45515	plus	5635	6780	queuine tRNA-ribosyltransferase-like protein
EFX45514	plus	4544	5638	S-adenosylmethionine:tRNA ribosyltransferase-isomerase-like protein
EFX45513	plus	3430	4434	Holliday junction DNA helicase RuvB-like protein
EFX45512	plus	2788	3411	Holliday junction DNA helicase RuvA-like protein
EFX45511	plus	2324	2791	hypothetical protein
EFX45510	plus	1453	2133	Bypass of forespore C intercompartmental signaling factor-like protein
EFX45509	plus	768	1094	hypothetical protein
EFX45508	minus	361	777	hypothetical protein
EFX45507	minus	53905	56412	preprotein translocase subunit SecA-like protein
EFX45506	minus	52745	53743	peptide chain release factor 2-like protein
EFX45505	minus	51797	52678	hypothetical protein
EFX45504	minus	50506	51588	N-acetyl-gamma-glutamyl-phosphate reductase-like protein
EFX45503	minus	49206	50237	ornithine acetyltransferase-like protein/N-acetylglutamate synthase-like protein
EFX45502	minus	48354	49172	acetylglutamate kinase-like protein
EFX45501	minus	47101	48321	acetylornithine aminotransferase-like protein
EFX45500	minus	46123	47082	ornithine carbamoyltransferase-like protein
EFX45499	minus	44871	46097	argininosuccinate synthase-like protein
EFX45498	minus	43370	44779	argininosuccinate lyase-like protein
EFX45497	plus	42215	43195	cell wall maintenance or synthesis factor-like protein
EFX45496	plus	41705	42175	hypothetical protein
EFX45495	minus	40640	41317	cell-division ABC transporter-like protein
EFX45494	minus	39730	40635	cell-division ABC transporter-like protein
EFX45493	minus	38306	39577	secreted cell wall DL-endopeptidase-like protein
EFX45492	minus	36772	38175	PDZ-containing carboxyl-terminal protease processing protease-like protein
EFX45491	minus	35347	36627	hypothetical protein
EFX45490	plus	33934	34698	MotS-like protein
EFX45489	plus	33258	33950	MotP-like protein
EFX45488	minus	30907	32901	excinuclease ABC subunit B-like protein
EFX45487	minus	27839	30721	excinuclease ABC subunit A-like protein
EFX45486	minus	27131	27640	hypothetical protein
EFX45485	plus	25423	27039	sulfite reductase subunit beta-like protein
EFX45484	plus	23919	24788	sugar-phosphate epimerase-like protein
EFX45483	minus	22243	23466	methyl-accepting chemotaxis-like protein
EFX45482	minus	21379	22125	methyl-accepting chemotaxis-like protein
EFX45481	minus	20865	21233	hydrolase-like protein
EFX45480	minus	19683	20864	hydrolase-like protein
EFX45479	minus	18811	19644	hypothetical protein
EFX45478	minus	18186	18512	hypothetical protein
EFX45477	minus	17847	18173	hypothetical protein
EFX45476	minus	16636	17478	ferrichrome ABC transporter-like protein
EFX45475	minus	15265	16362	ABC transporter-like protein component
EFX45474	minus	14549	15268	hypothetical protein
EFX45473	minus	13155	14543	hypothetical protein
EFX45472	minus	12157	13158	hypothetical protein
EFX45471	minus	11674	12036	hypothetical protein
EFX45470	minus	10605	11594	hypothetical protein
EFX45469	minus	9987	10436	hypothetical protein
EFX45468	minus	8574	9734	hypothetical protein
EFX45467	minus	7677	8513	ABC transporter-like protein component
EFX45466	minus	6622	7320	geranylgeranylglyceryl phosphate synthase-like protein
EFX45465	minus	4143	6473	ATP-dependent DNA helicase-like protein
EFX45464	minus	2033	4054	NAD-dependent DNA ligase LigA-like protein
EFX45463	plus	49738	50637	hypothetical protein
EFX45462	minus	49218	49619	hypothetical protein
EFX45461	plus	47329	49029	epimerase-like protein for modification of peptidoglycan
EFX45460	plus	46741	47175	transcriptional regulator-like protein
EFX45459	plus	46263	46616	hypothetical protein
EFX45458	plus	45087	45695	RNA polymerase sigma factor SigW-like protein
EFX45457	plus	44511	44762	hypothetical protein
EFX45456	plus	42709	44157	aspartyl/glutamyl-tRNA amidotransferase subunit B-like protein
EFX45455	plus	41254	42690	aspartyl/glutamyl-tRNA amidotransferase subunit A-like protein
EFX45454	plus	40912	41199	aspartyl/glutamyl-tRNA amidotransferase subunit C-like protein
EFX45453	minus	39632	40696	sensor-like protein
EFX45452	plus	39157	39537	hypothetical protein
EFX45451	plus	38603	38989	aminopeptidase-like protein
EFX45450	plus	37898	38506	metal-binding hydrolase-like protein
EFX45449	plus	37293	37859	hypothetical protein
EFX45448	plus	36566	37177	hypothetical protein
EFX45447	minus	35926	36408	hypothetical protein
EFX45446	minus	34611	35168	transcriptional regulator-like protein
EFX45445	minus	33658	34473	methyl-accepting-like protein
EFX45444	minus	32167	33600	methyl-accepting-like protein
EFX45443	minus	31105	31917	secreted deoxyriboendonuclease-like protein
EFX45442	minus	30391	31083	murein transglycosylase-like protein
EFX45441	plus	29493	30038	hypothetical protein
EFX45440	plus	28355	29059	hypothetical protein
EFX45439	minus	25915	27792	MutB-like protein
EFX45438	minus	23560	25878	MutC-like protein
EFX45437	plus	21629	22945	proton/sodium-glutamate symporter-like protein
EFX45436	plus	20358	21341	hypothetical protein
EFX45435	plus	18073	20016	sodium/hydrogen antiporter-like protein
EFX45434	minus	17015	17383	efflux transporter-like protein
EFX45433	plus	16118	16897	hydrolase-like protein
EFX45432	minus	14425	15882	cardiolipin synthase-like protein
EFX45431	plus	13154	14239	SPbeta phage DNA nuclease lipoprotein-like protein
EFX45430	plus	11791	12543	transcriptional regulator-like protein
EFX45429	plus	10501	11694	C-S lyase-like protein
EFX45428	plus	8859	10475	protein associated with the phosphotransferase system
EFX45427	plus	6672	7448	hydrolase-like protein
EFX45426	minus	5711	6325	anti-sigma V factor-like protein
EFX45425	plus	4355	5488	anion ABC transporter-like protein
EFX45424	plus	3573	4262	transcriptional regulator-like protein
EFX45423	minus	2188	2616	hypothetical protein
EFX45422	plus	1339	2193	pyrophosphatase PpaX-like protein
EFX45421	plus	5	1177	hypothetical protein
EFX45420	minus	65167	66624	inosine 5'-monophosphate dehydrogenase-like protein
EFX45419	minus	63762	65006	D-alanyl-D-alanine carboxypeptidase-like protein
EFX45418	minus	62757	63638	pyridoxal biosynthesis lyase PdxS-like protein
EFX45417	minus	62149	62730	glutamine amidotransferase subunit PdxT-like protein
EFX45416	minus	60760	61989	seryl-tRNA synthetase-like protein
EFX45415	minus	60106	60453	hypothetical protein
EFX45414	plus	58166	59461	hypothetical protein
EFX45413	plus	57675	58169	hypothetical protein
EFX45412	plus	57136	57678	RNA polymerase sigma factor SigW-like protein
EFX45411	minus	56007	56486	hypothetical protein
EFX45410	plus	55542	55979	hypothetical protein
EFX45409	plus	55011	55484	tRNA specific adenosine deaminase-like protein
EFX45408	minus	52213	53313	EngD-like protein
EFX45407	minus	51088	52158	peptide chain release factor 1-like protein
EFX45406	minus	50202	51083	glutamine methylase of release factor 1-like protein
EFX45405	minus	49413	50054	pro-sigma(E) endopeptidase-like protein
EFX45404	minus	48339	49397	ribosome maturation-like factor
EFX45403	minus	47716	48300	hypothetical protein
EFX45402	minus	46879	47472	protein-tyrosine-phosphatase-like protein
EFX45401	minus	46059	46520	ribose-5-phosphate isomerase B-like protein
EFX45400	minus	45391	45975	hypothetical protein
EFX45399	minus	44090	45337	serine hydroxymethyltransferase-like protein
EFX45398	minus	43196	43825	uracil phosphoribosyltransferase-like protein
EFX45397	minus	42037	43179	UDP-N-acetylmannosamine 2-epimerase-like protein
EFX45396	minus	41236	41607	ATP synthase-like protein
EFX45395	minus	40429	41208	F0F1 ATP synthase subunit A-like protein
EFX45394	minus	39516	39986	F0F1 ATP synthase subunit B-like protein
EFX45393	minus	38975	39526	F0F1 ATP synthase subunit delta-like protein
EFX45392	minus	37441	38958	F0F1 ATP synthase subunit alpha-like protein
EFX45391	minus	36383	37252	F0F1 ATP synthase subunit gamma-like protein
EFX45390	minus	34873	36279	F0F1 ATP synthase subunit beta-like protein
EFX45389	minus	34417	34833	F0F1 ATP synthase subunit epsilon-like protein
EFX45388	minus	33868	34281	RNA polymerase sigma factor SigY-like protein
EFX45387	minus	33373	33750	hypothetical protein
EFX45386	minus	32426	32791	hypothetical protein
EFX45385	minus	31923	32441	hypothetical protein
EFX45384	minus	31177	31926	hypothetical protein
EFX45383	minus	30076	31170	hypothetical protein
EFX45382	minus	29069	30076	hypothetical protein
EFX45381	minus	28566	28979	hypothetical protein
EFX45380	minus	28055	28576	hypothetical protein
EFX45379	minus	27740	28051	hypothetical protein
EFX45378	minus	25844	27721	sodium/hydrogen antiporter-like protein
EFX45377	minus	24229	25854	monovalent cation/H+ antiporter-like protein subunit D
EFX45376	minus	22702	24225	sodium/hydrogen antiporter-like protein
EFX45375	minus	20027	22555	serine alkaline protease-like protein
EFX45374	minus	19759	19974	hypothetical protein
EFX45373	minus	18246	19568	UDP-N-acetylglucosamine 1-carboxyvinyltransferase-like protein
EFX45372	minus	16949	18013	autolysin-like protein
EFX45371	minus	16151	16672	hypothetical protein
EFX45370	minus	15639	15929	transcriptional regulator-like protein
EFX45369	minus	14471	15472	Mbl-like protein
EFX45368	minus	13564	14457	flagellar basal-body rod-like protein
EFX45367	minus	12695	13510	flagellar hook-basal body-like protein
EFX45366	minus	12135	12671	hypothetical protein
EFX45365	minus	11517	11981	CDP-diacylglycerol-glycerol-3-phosphate 3-phosphatidyltransferase-like protein
EFX45364	minus	10918	11367	(3R)-hydroxymyristoyl-(acyl carrier protein) dehydratase-like protein
EFX45363	minus	9182	10876	alpha-phosphoglucomutase-like protein
EFX45362	minus	7033	9129	hypothetical protein
EFX45361	minus	5951	7030	hypothetical protein
EFX45360	minus	4577	5677	UDP-N-acetylglucosamine:undecaprenyl-P N-acetylglucosaminyl-1-P transferase-like protein
EFX45359	minus	554	4360	hypothetical protein
EFX45358	minus	379	747	hypothetical protein
EFX45357	plus	1718	2089	hypothetical protein
EFX45356	minus	59456	60004	hypothetical protein
EFX45355	minus	58050	59222	oxalate decarboxylase-like protein
EFX45354	plus	57538	57966	cell wall hydrolase-like protein
EFX45353	plus	56982	57371	catechol-2 3-dioxygenase membrane subunit-like protein
EFX45352	plus	56281	56490	ABC transporter-like protein
EFX45351	plus	55976	56206	ABC transporter-like protein
EFX45350	plus	54186	54692	hypothetical protein
EFX45349	plus	53513	53950	two-component response regulator YclK-like protein
EFX45348	minus	51741	53069	efflux transporter-like protein
EFX45347	plus	50761	51648	hypothetical protein
EFX45346	minus	48787	49665	hypothetical protein
EFX45345	plus	46888	48096	hypothetical protein
EFX45344	minus	44966	46429	two-component sensor histidine kinase YycF-like protein
EFX45343	minus	44299	44976	two-component response regulator YclK-like protein
EFX45342	minus	42530	44161	transporter membrane protein subunit with ATP-binding domain
EFX45341	minus	41739	42539	ABC transporter-like protein
EFX45340	plus	40688	41152	short-chain flavodoxin-like protein
EFX45339	plus	39057	40496	magnesium transporter-like protein
EFX45338	plus	36406	39054	P-type calcium transport ATPase-like protein
EFX45337	minus	34887	35204	multifunctional tetracycline-metal/hydrogen antiporter-like protein
EFX45336	plus	33462	34634	hypothetical protein
EFX45335	plus	30840	33140	5-methyltetrahydropteroyltriglutamate--homocysteine S-methyltransferase-like protein
EFX45334	minus	29172	30254	integrase-like protein
EFX45333	plus	27380	29110	ABC transporter-like protein
EFX45332	plus	26382	27185	hypothetical protein
EFX45331	plus	25746	26375	hypothetical protein
EFX45330	plus	23005	25653	protein associated with the phosphotransferase system
EFX45329	plus	21261	22514	efflux transporter-like protein
EFX45328	plus	19520	21049	hypothetical protein
EFX45327	plus	18831	19433	2-methylisocitrate lyase-like protein
EFX45326	plus	17524	18519	oxidoreductase-like protein
EFX45325	plus	16297	17502	alanine-anticapsin ligase-like protein
EFX45324	plus	15065	15733	alanine-anticapsin ligase-like protein
EFX45323	plus	14194	14901	protein-tyrosine-phosphatase-like protein
EFX45322	plus	12853	13818	two-component response regulator-like protein
EFX45321	minus	10018	11076	C4-dicarboxylate binding-like protein
EFX45320	minus	8483	9760	C4-dicarboxylate transporter DctA-like protein
EFX45319	plus	7388	8314	hypothetical protein
EFX45318	plus	6953	7384	hypothetical protein
EFX45317	plus	5806	6756	hypothetical protein
EFX45316	plus	4353	5234	L-serine dehydratase-like protein
EFX45315	plus	3535	4326	L-serine dehydratase-like protein
EFX45314	plus	42	2870	plipastatin synthetase-like protein
EFX45313	minus	619	996	hypothetical protein
EFX45312	plus	5596	5832	hypothetical protein
EFX45311	plus	5031	5363	hypothetical protein
EFX45310	minus	4117	4410	ppGpp-regulated growth inhibitor-like protein
EFX45309	minus	3575	3865	transcriptional regulator-like protein
EFX45308	minus	1068	3578	hypothetical protein
EFX45307	plus	3210	4025	transposase-like protein
EFX45306	plus	2887	3213	hypothetical protein
EFX45305	plus	1218	2786	spore germination receptor subunit-like protein
EFX45304	plus	1788	2192	arsenite efflux transporter-like protein
EFX45303	plus	1076	1459	phenolic acid decarboxylase-like protein
EFX45302	minus	245	787	transcriptional regulator-like protein
EFX45301	plus	48013	48822	efflux transporter-like protein
EFX45300	plus	47299	47901	phosphatidylglycerophosphatase A-like protein
EFX45299	minus	46118	47149	germination (cortex hydrolysis) and sporulation (stage II multiple polar septa) lytic enzyme-like protein
EFX45298	minus	45027	45782	ribonuclease PH-like protein
EFX45297	minus	44408	45040	inosine/xanthosine triphosphate pyrophosphatase-like protein
EFX45296	plus	42496	44340	asparagine synthetase-like protein
EFX45295	minus	41854	42354	hypothetical protein
EFX45294	minus	41212	41643	hypothetical protein
EFX45293	minus	39705	41174	hypothetical protein
EFX45292	minus	38090	39310	hypothetical protein
EFX45291	minus	37057	37938	hypothetical protein
EFX45290	minus	35577	36878	trigger factor-like protein
EFX45289	minus	34822	35397	ATP-dependent Clp protease proteolytic subunit-like protein
EFX45288	minus	33547	34806	ClpX-like protein
EFX45287	minus	32321	33442	4-hydroxy-3-methylbut-2-en-1-yl diphosphate synthase-like protein
EFX45286	plus	31563	32270	N-acetylmuramoyl-L-alanine amidase-like protein
EFX45285	minus	29629	31326	LonB ATP-dependent protease-like protein
EFX45284	minus	27146	29407	class III heat-shock ATP-dependent LonA protease-like protein
EFX45283	minus	26513	27127	YsxC-like protein
EFX45282	minus	25535	26122	hypothetical protein
EFX45281	minus	24779	25069	S-adenosylmethionine decarboxylase proenzyme-like protein
EFX45280	minus	24090	24623	hypothetical protein
EFX45279	minus	22518	23906	glutamyl-tRNA reductase-like protein
EFX45278	minus	21644	22486	negative effector of the concentration of glutamyl-tRNA reductase HemA-like protein
EFX45277	minus	20910	21629	Precorrin-2 dehydrogenase-like protein
EFX45276	minus	19917	20861	porphobilinogen deaminase-like protein
EFX45275	minus	18350	19900	uroporphyrin-III C-methyltransferase-like protein
EFX45274	minus	17334	18272	delta-aminolevulinic acid dehydratase-like protein
EFX45273	minus	16068	17141	uroporphyrinogen decarboxylase-like protein
EFX45272	minus	15142	16071	ferrochelatase-like protein
EFX45271	minus	13662	15062	protoporphyrinogen oxidase-like protein
EFX45270	minus	12298	13599	glutamate-1-semialdehyde aminotransferase-like protein
EFX45269	minus	11097	12053	pantothenate kinase-like protein
EFX45268	plus	9810	10781	glycosyl hydrolase-like protein
EFX45267	minus	8805	9386	RNA pseudouridine synthase
EFX45266	minus	7564	8700	hypothetical protein
EFX45265	minus	4105	6825	valyl-tRNA synthetase-like protein
EFX45264	minus	2660	4033	folyl-polyglutamate synthase-like protein
EFX45263	minus	1264	2652	UDP-N-acetyl muramate-alanine ligase-like protein
EFX45262	plus	651	1139	hypothetical protein
EFX45261	plus	88	612	hypothetical protein
EFX45260	minus	1	909	hypothetical protein
EFX45259	minus	1176	1832	hypothetical protein
EFX45258	plus	8290	8781	hypothetical protein
EFX45257	plus	5879	7177	alpha-D-galactoside galactohydrolase-like protein
EFX45256	plus	4678	5199	hypothetical protein
EFX45255	plus	3133	4221	hypothetical protein
EFX45254	plus	2665	2853	thiol management oxidoreductase-like component
EFX45253	plus	2038	2619	ABC transporter-like protein
EFX45252	minus	1070	1663	undecaprenyl pyrophosphate phosphatase-like protein
EFX45251	minus	294	977	hypothetical protein
EFX45250	minus	1631	2170	hypothetical protein
EFX45249	minus	565	1371	hypothetical protein
EFX45248	minus	279	551	ribonuclease inhibitor-like protein
EFX45247	plus	126	1283	hypothetical protein
EFX45246	plus	332	895	hypothetical protein
EFX45245	minus	60941	61453	hypothetical protein
EFX45244	minus	60500	60868	hypothetical protein
EFX45243	plus	59178	60401	NAD(FAD) dehydrogenase-like protein
EFX45242	plus	58147	59133	hypothetical protein
EFX45241	minus	57285	57971	hypothetical protein
EFX45240	minus	56015	56671	modulator of liaIHGFSR-like protein
EFX45239	minus	55490	56008	hypothetical protein
EFX45238	minus	54765	55487	modulator of liaIHGFSR-like protein
EFX45237	minus	53781	54647	hypothetical protein
EFX45236	minus	53424	53777	hypothetical protein
EFX45235	minus	52851	53252	hypothetical protein
[truncated: 1,552 more rows]
