# Supplementary material for: Updated genome assembly and annotation of Paenibacillus larvae, the agent of American foulbrood disease of honey bees
Source: BMC Genomics. 2011 Sep 16;12:450. doi: 10.1186/1471-2164-12-450 (PMC3188533; doi:10.1186/1471-2164-12-450)
Supplement: Additional file 3 — Mass spectrometry-sequenced P. larvae peptides. Shown here are shotgun proteomics sequenced peptides of P. larvae lysates, which serve as experimental evidence for predicted proteins. [file 1471-2164-12-450-S3.XLS]

## Sheet: Sheet2
Additional File 3
Title: Mass spectrometry-sequenced P. larvae peptides
Description: Shown here are shotgun proteomics sequenced peptides of P. larvae lysates, which serve as experimental evidence for predicted proteins.
ACCESSION	Unique Peptides	Unique Sequence Coverage [%]
EFX46939	12	31.4
EFX46943	2	9.5
EFX46944	6	46.9
EFX46945	7	64.3
EFX46947	7	46.3
EFX46948	16	53.8
EFX46949	8	64.1
EFX46950	5	32
EFX46951	2	27
EFX46953	5	25.2
EFX46954	6	31.1
EFX46955	8	13.8
EFX46956	5	77.1
EFX46957	6	59.7
EFX46958	11	67.9
EFX46959	7	50
EFX46960	14	70
EFX46961	11	54.6
EFX46962	17	79.5
EFX46963	6	48.7
EFX46964	7	45.9
EFX46965	5	35.6
EFX46966	2	25.7
EFX46967	19	73.2
EFX46968	5	58.2
EFX46969	7	49.5
EFX46970	19	57.6
EFX46971	5	42.7
EFX46972	10	44.7
EFX46973	13	50.5
EFX46974	6	52
EFX46975	23	75.7
EFX46976	49	70.2
EFX46977	13	63.2
EFX46978	8	36.5
EFX46979	1	15.7
EFX46980	67	55.9
EFX46981	47	42.4
EFX46982	3	17.6
EFX46983	8	83.6
EFX46984	19	95.9
EFX46985	20	60.2
EFX46986	5	39.7
EFX46987	8	38.9
EFX46989	1	5.3
EFX46990	11	46.9
EFX46992	8	21
EFX46993	3	12.4
EFX46994	10	21.3
EFX46995	2	17.6
EFX46996	2	6.5
EFX46998	2	13.7
EFX47000	7	17.8
EFX47001	1	2.6
EFX47002	33	40.2
EFX47003	7	26.3
EFX47006	23	38.7
EFX47007	10	72.4
EFX47008	1	2.5
EFX47011	4	16.7
EFX47013	1	3.5
EFX47015	16	65.6
EFX47016	3	16.8
EFX47017	9	36.2
EFX47018	2	7.1
EFX47019	1	2.7
EFX47020	3	5.4
EFX47022	22	33.8
EFX47023	7	35.8
EFX47032	6	66.7
EFX47033	9	18.7
EFX47035	5	38.8
EFX47036	14	44.2
EFX47037	13	14
EFX47038	5	30.1
EFX47040	7	44.7
EFX47041	15	43.5
EFX47042	2	25.5
EFX47043	2	29.7
EFX47044	10	38.4
EFX47045	6	25
EFX47047	1	16.5
EFX47049	5	16.3
EFX47050	3	15.8
EFX47051	4	16.1
EFX47052	4	18.4
EFX47054	6	24.3
EFX47055	3	5.9
EFX47056; EFX45771; EFX45967	4	32.1
EFX47060	16	50.2
EFX47063	1	6
EFX47064	3	16.3
EFX47074	1	5.6
EFX47075	3	9.2
EFX47076	5	8.8
EFX47077	22	50.1
EFX47078	6	13.9
EFX47080	1	1.2
EFX47081	3	15.7
EFX47085	1	1.1
EFX47087	2	7.3
EFX47100	9	28
EFX47109	1	2.9
EFX47113	6	30.7
EFX47115	2	9.5
EFX47116	3	8
EFX47117	4	9.4
EFX47118	11	64.5
EFX47121	12	31.4
EFX47127	1	2.6
EFX47128	8	13.9
EFX47130	1	1.6
EFX47133	1	5.5
EFX47135	2	7.4
EFX47141	1	4.6
EFX47142	6	21.6
EFX47144	5	33.3
EFX47148	7	22.5
EFX47149	3	8.3
EFX47174	1	17.8
EFX47185	2	12
EFX47186	3	13.7
EFX47189	1	3.9
EFX47193	5	13.3
EFX47194	3	9.1
EFX47195	7	40.5
EFX47197	1	3.7
EFX47202	5	27
EFX47203	3	21.9
EFX47204	4	63.2
EFX47206	1	15.9
EFX47207	1	3.4
EFX47208	3	14.1
EFX47210	2	6.3
EFX47211	4	22.6
EFX47212	5	18.5
EFX47213	4	15.7
EFX47214	5	10
EFX47215	7	15.2
EFX47216	4	22
EFX47217	2	7.4
EFX47219	17	40.1
EFX47220	13	31.3
EFX47221	3	57.7
EFX47223	1	13.4
EFX47224	17	27.2
EFX47225	29	36
EFX44194	2	4.8
EFX44196	2	19.2
EFX43897	5	21.9
EFX43900	3	4.5
EFX43903	6	38.8
EFX43904	5	6
EFX43908	3	18.7
EFX43910	5	18.7
EFX43912	2	7.7
EFX43913	3	4.9
EFX43927	1	2.3
EFX43932	17	31
EFX43933	4	65.9
EFX43934	5	39.3
EFX43938	1	6.4
EFX43939	4	14.4
EFX43944	3	5.7
EFX43945	1	4.3
EFX43946	2	14.5
EFX43947	5	36.8
EFX43948	8	27.4
EFX43950	8	67.7
EFX43951	50	88
EFX45735; EFX45303	3	27.6
EFX45738	2	3.2
EFX44315	11	40.4
EFX44317	3	12.5
EFX44318	8	41.3
EFX44323	2	13.3
EFX44337	1	1.3
EFX44342	1	3.7
EFX44344	4	13.5
EFX44349	3	11.1
EFX44351	2	10.8
EFX44354	13	62.9
EFX44356	4	13.8
EFX44357	3	14.4
EFX44358	1	3.7
EFX44359	2	14.7
EFX44361	9	19.8
EFX44362	4	49.4
EFX44363	12	47.6
EFX44366	1	2.7
EFX44367	2	8.8
EFX46453	5	21.7
EFX46456	3	21.7
EFX46457	4	14.7
EFX46459	16	42.5
EFX46460	16	61.7
EFX46461	7	25.6
EFX46462	1	5.2
EFX46465	1	3.2
EFX46470	3	29.4
EFX46479	8	19.6
EFX46480	3	21.4
EFX46481	4	14.4
EFX46482	1	3.2
EFX46483	18	45.8
EFX46484	3	19.2
EFX46494	5	20.5
EFX46495	2	13
EFX46496	1	1.7
EFX46497	3	7.4
EFX46498	8	44.3
EFX46499	5	9.7
EFX46500	22	51.2
EFX46501	9	48.8
EFX46505	4	25.2
EFX46506	7	19.6
EFX46510	4	21.5
EFX46511	5	30.1
EFX46512	26	62.3
EFX46515	15	36.8
EFX46517	10	35.7
EFX46519	2	18.8
EFX46520	6	26.2
EFX46522	7	70
EFX46523	1	17.8
EFX46526	3	17.9
EFX46528	2	10.6
EFX46529	4	12.5
EFX46530	4	13
EFX46531	7	49.7
EFX46533	11	29.7
EFX46534	7	20.9
EFX46535	1	8.8
EFX46540	3	12.8
EFX46541	2	12.6
EFX46542	11	27.9
EFX46544	3	18.2
EFX46548	9	45.1
EFX46549	3	9.9
EFX46550	6	28.5
EFX46556	7	28.1
EFX46557	2	11.6
EFX46559	1	3.1
EFX46560	1	1.8
EFX46562	2	7.7
EFX46567	15	60.4
EFX46568	3	16
EFX46569	8	35.9
EFX46570	4	11
EFX46571	2	16.6
EFX46572	5	28.4
EFX46573	6	12.8
EFX46574	18	50
EFX46575	13	44.6
EFX46576	10	22
EFX46577	1	6.3
EFX46578	2	12.2
EFX46579	3	14.9
EFX46580	3	14.7
EFX46581	2	3.4
EFX46583	19	49.4
EFX46586	2	7.4
EFX46593	2	5.1
EFX46594	2	10.9
EFX46595	3	7.1
EFX46596	8	37.9
EFX46597	1	3.2
EFX46598	1	1
EFX46601	1	3.1
EFX46603	1	6.7
EFX46604	12	20.1
EFX46605	11	13
EFX46619	1	4.2
EFX46620	1	0.7
EFX46282	21	50.5
EFX46283	25	64.1
EFX46284	21	69.6
EFX46285	14	47.6
EFX46286	2	8.8
EFX45510	1	4
EFX45511	2	16.1
EFX45512	4	15.5
EFX45513	3	10.8
EFX45514	8	20.6
EFX45515	10	27.3
EFX45516	3	29.1
EFX45521	5	15.9
EFX45522	3	13.5
EFX45526	12	60.6
EFX45528	3	4.6
EFX45529	1	6
EFX45531	15	24.7
EFX45534	7	19.3
EFX45535	19	37.1
EFX45536	6	29.4
EFX45537	4	9.2
EFX45538	7	18.7
EFX45540	2	7.6
EFX45545	33	40.2
EFX45549	11	39.3
EFX45550	3	9.7
EFX45551	3	7.2
EFX45552	1	1.2
EFX45554	1	6.3
EFX43856	3	19.8
EFX43857	1	3.2
EFX43862	1	5.8
EFX43863	2	6.9
EFX43871	3	13
EFX46399	17	39.5
EFX46401	7	18.3
EFX46402	9	22.6
EFX46404	9	25.2
EFX46406	3	16.3
EFX46407	19	26.9
EFX46409	2	6.2
EFX46410	1	5.1
EFX46411	12	23
EFX46412	14	17.7
EFX46420	15	36.6
EFX46422	8	45.4
EFX46428	1	1
EFX46429	21	42.8
EFX46430	20	39.8
EFX46431	6	15.8
EFX46436	10	41.6
EFX46437	6	9
EFX46713	1	6.4
EFX46717	3	4.6
EFX46720	1	3.8
EFX46723	1	7.4
EFX45743	6	33.2
EFX45745	8	38.1
EFX45746	14	33.8
EFX45752	1	2.2
EFX46734	12	42.2
EFX46735	2	7.2
EFX46736	13	37.2
EFX46737	2	7.3
EFX46740	7	49
EFX46741	13	16.8
EFX46743	11	22.6
EFX46744	3	11.3
EFX46746	4	7.1
EFX46749	2	4.3
EFX46750	1	5.1
EFX46753	4	24.2
EFX45976	27	51.6
EFX45977	16	41.6
EFX45978	5	15.5
EFX45979	3	12.2
EFX45980	1	9.7
EFX45982	18	20.1
EFX45780	5	18.4
EFX45029	6	28.9
EFX46356	4	12.2
EFX45840	28	74.3
EFX45844	17	59.2
EFX45845	7	28.8
EFX45847	1	4.7
EFX45848	10	50.4
EFX45853	5	59.2
EFX45854	4	56.2
EFX45856	14	41.1
EFX45858	1	5.6
EFX45860	4	10.4
EFX45861	7	27.1
EFX45862	3	6.9
EFX45863	2	9.4
EFX45864	2	7.2
EFX44254	6	28.4
EFX44257	1	1.6
EFX44258	7	29.3
EFX44259	6	12.3
EFX44260	2	23.8
EFX44261	3	27.4
EFX44262	4	14.1
EFX44263	1	4.3
EFX44264	7	12
EFX44265	2	8.8
EFX44266	5	14.9
EFX44267	1	3
EFX44268	8	32.8
EFX44269	2	16.2
EFX44271	10	26.8
EFX44272	7	34.6
EFX44273	5	77.9
EFX44274	4	12.8
EFX44276	5	23.2
EFX44278	8	15
EFX44279	5	22.8
EFX44280	1	3.9
EFX44281	3	10.6
EFX44284	1	3.2
EFX44290	2	15.4
EFX44294	3	36.2
EFX44297	15	64.3
EFX44299	5	11.5
EFX44300	1	6.1
EFX44302	5	22.6
EFX44303	18	65.7
EFX44305	3	19.8
EFX44307	1	3.7
EFX44224	6	28.6
EFX44963	3	4.6
EFX44972	13	34.1
EFX44973	1	12.5
EFX44995	8	26.8
EFX44996	12	15.1
EFX44997	10	27.5
EFX44998	5	25.6
EFX45000	3	2.6
EFX45464	4	7.1
EFX45465	11	14.3
EFX45472	1	5.1
EFX45473	2	5.2
EFX45475	3	7.7
EFX45480	2	8.4
EFX45485	1	4.3
EFX45487	27	35.6
EFX45488	19	28.9
EFX45489	4	20.4
EFX45490	4	24
EFX45492	12	33.8
EFX45493	5	18
EFX45494	1	3.3
EFX45495	7	37.3
EFX45498	2	4.3
EFX45499	2	6.1
EFX45506	6	16.9
EFX45507	21	28.4
EFX44312	7	37.1
EFX43774	3	10.7
EFX43784	4	7.8
EFX43788	2	6.9
EFX43789	2	6.1
EFX43792	4	17
EFX43793	1	4.6
EFX43796	6	34.2
EFX43798	3	12.7
EFX43799	3	20.9
EFX43815	1	6.3
EFX43817	7	26.4
EFX43818	9	46.3
EFX43822	16	19.9
EFX43823	4	20.5
EFX43824	8	35.4
EFX43829	2	10.9
EFX43830	4	19.7
EFX43831	3	8
EFX43832	1	3.8
EFX43833	4	19.9
EFX43852; EFX46159; EFX43875; EFX46662; EFX44704; EFX45033; EFX44469; EFX44250; EFX46686; EFX44579; EFX45421; EFX44520; EFX45793; EFX45060; EFX45160; EFX45016; EFX44238; EFX43958	2	4.4
EFX43855	15	43.6
EFX46933	5	7.6
EFX43683	1	3.7
EFX43686	1	4.3
EFX43687	12	22.4
EFX44043	4	35.3
EFX44044	3	14
EFX44046	4	13.4
EFX44053	5	23
EFX44056	1	3.5
EFX44058	2	6.9
EFX44067	23	37.1
EFX44068	18	62.2
EFX44073	7	29.3
EFX44074	3	18.8
EFX44075	1	3.5
EFX44076	11	22
EFX44078	2	6.5
EFX44079	2	42.7
EFX44081	4	12.7
EFX44082	15	34.9
EFX44083	4	36.7
EFX44084	4	21.3
EFX44088	13	45.3
EFX44089	23	57.6
EFX44090	6	23.4
EFX44092	4	8.6
EFX44093	1	3.9
EFX44094	4	10.6
EFX44095	7	62.1
EFX44099	4	17.6
EFX44101	1	4.6
EFX44102	2	8.3
EFX44103	20	35
EFX44104	5	19.9
EFX44106	4	16.8
EFX44107	6	24.3
EFX44108	7	40
EFX44115	1	6.6
EFX44116	4	9.3
EFX44117; EFX44531	7	41.4
EFX44118	11	21.4
EFX44122	1	3.6
EFX44124	8	17.9
EFX44125	3	10
EFX44127	1	7.5
EFX46808; EFX44771; EFX45799	5	21.6
EFX46814	2	4.1
EFX46820	10	29.8
EFX46821	8	34.8
EFX46826	5	7.3
EFX46831	4	15.8
EFX46834	4	9.5
EFX45189	3	7.5
EFX45190; EFX44705	3	10
EFX43877	9	31
EFX45641	1	8.6
EFX45577	10	34.9
EFX45578	3	17.6
EFX45579	5	17.3
EFX45580	5	13.4
EFX45582	8	28.6
EFX45588	11	34.5
EFX45590	22	34
EFX45591	5	8.5
EFX45592	6	54.7
EFX45593	6	17.4
EFX45597	3	33.6
EFX45598	3	16.8
EFX45599	4	21.2
EFX45602	17	23.6
EFX45607	1	9.7
EFX45613	1	5.3
EFX45615	4	17.7
EFX45616	1	2.1
EFX45618	6	13.4
EFX45619	2	4.7
EFX45620	10	44.7
EFX45621	23	52.3
EFX45622	19	54.3
EFX45623	1	10.8
EFX45624	33	68.1
EFX45625	6	24.4
EFX45626	2	8.8
EFX45627	7	5.4
EFX45631	4	16.9
EFX45308	3	4.9
EFX45911	3	14.4
EFX45913	5	19.4
EFX45018	1	10.5
EFX45829	1	4
EFX46161	1	7.3
EFX46162	3	4.3
EFX46163	7	27.8
EFX46845	5	9.9
EFX45787	17	33.6
EFX44692	4	8.3
EFX44693	1	3.8
EFX44694	5	7.5
EFX44695	21	35.9
EFX44696	3	17.5
EFX44698	1	10.2
EFX44702	3	12.2
EFX46697	4	15.7
EFX46699	1	5.2
EFX46706	1	3.8
EFX46709	1	3.7
EFX45032	1	6
EFX45170	12	50.3
EFX45173	2	6.9
EFX45174	1	16.4
EFX46729; EFX45732	16	77.7
EFX46198	2	14.2
EFX45038	2	10.1
EFX45048	1	1.5
EFX45049	8	24.4
EFX45050	5	24.2
EFX45051	4	14.8
EFX45052	2	7
EFX46381	1	14.4
EFX46383	5	12.1
EFX46385	4	22.7
EFX46386	2	6
EFX46390	1	9.9
EFX46398	16	30.8
EFX45072	1	2.1
EFX45073	1	4
EFX45075	3	14.2
EFX45076	1	7
EFX45078	5	11.2
EFX45079	3	19.5
EFX45087	1	4.3
EFX44777	3	7.5
EFX44778	5	44.9
EFX44782	5	8.4
EFX44787	7	33.2
EFX44788	28	53.1
EFX44789	13	33.8
EFX44791	3	13.5
EFX44792	2	8
EFX44793	2	5.9
EFX44797	2	4.4
EFX44801	11	9.9
EFX44802	14	9.6
EFX44803	4	12.5
EFX44804	13	12.5
EFX44814	7	8.5
EFX44817	4	10.4
EFX44818	5	19.9
EFX44819	3	5.9
EFX44820	11	16.8
EFX44821	5	50
EFX44822	6	41.8
EFX44825	5	15.1
EFX44826	7	10.2
EFX44827	2	15.3
EFX44829	2	13.2
EFX44830	7	24
EFX44831	2	6.8
EFX44832	3	12.7
EFX44834	3	3.5
EFX44835	6	15.5
EFX44837	4	20.6
EFX44838	10	32.5
EFX44840	5	25.6
EFX44842	11	44.3
EFX44843	1	5.6
EFX44844	6	29.6
EFX44846	3	6.7
EFX44849	21	40.9
EFX44850	6	40
EFX44859	28	48.3
EFX44860	2	13.9
EFX44861	1	2.7
EFX44862	3	11
EFX44863	5	19.7
EFX44864	1	1.5
EFX44865	6	14.3
EFX44867	4	17.6
EFX44870	7	27.2
EFX44871	16	27.1
EFX44872	11	15
EFX44874	3	29.1
EFX44876	11	13.7
EFX44877	8	42.9
EFX44879	2	16
EFX44883	7	39.9
EFX44884	9	24.2
EFX44886	19	50.8
EFX44889	7	22.9
EFX44893	3	9.2
EFX44895	4	18.3
EFX44897	3	32.6
EFX44901	3	10
EFX44904	3	14.4
EFX44906	6	24.6
EFX44913	11	20.9
EFX44918	4	14.1
EFX44921	21	35.3
EFX44926	12	28.8
EFX44927	6	33.2
EFX44928	5	11.5
EFX44929	5	19.4
EFX44932	22	65.3
EFX44933	13	56.9
EFX44937	12	37.6
EFX44938	3	20.1
EFX44939	2	27.1
EFX44941	5	21.1
EFX44946	1	1.9
EFX44948	4	18.5
EFX44949	4	19.8
EFX43705	8	22
EFX43710	2	11.6
EFX43726	1	2.3
EFX43743	5	13.3
EFX43750	3	12.1
EFX43753	1	8.5
EFX43754	8	19.7
EFX43755	6	24.8
EFX43756	5	66.7
EFX43758	4	20.3
EFX43759	2	18.3
EFX43760	3	9.1
EFX43762	17	26
EFX43765	12	31.7
EFX43769	8	40.7
EFX43770	2	10.9
EFX44373	8	35.9
EFX44377	3	7.5
EFX44379	2	9.7
EFX44381	6	13.7
EFX44382	5	7.4
EFX44385	7	62.9
EFX44388	6	22.5
EFX44391	10	40.3
EFX44392	3	7.9
EFX44396	7	13.2
EFX44397	4	25.4
EFX44401	1	14.7
EFX44403	14	81.4
EFX44406	7	22.4
EFX44407	7	31.2
EFX44409	20	50
EFX44410	1	5.1
EFX44411	2	12.3
EFX44412	3	15.2
EFX44414	1	20.5
EFX44419	3	25.1
EFX44420	18	53
EFX44422	2	14.8
EFX44427	17	25.5
EFX44430	5	22.5
EFX44434	3	22.7
EFX44435	3	7.6
EFX44440	7	38.8
EFX44442	2	11.3
EFX44445	7	39.2
EFX44447	3	14.9
EFX45011	2	17.6
EFX45837	13	21.7
EFX45989	2	7.7
EFX45990	4	27
EFX46440	20	39.2
EFX46441	2	7.7
EFX46442; EFX46020	1	1.3
EFX46443; EFX46438	3	5.1
EFX46450	2	8.1
EFX45801	1	2.7
EFX45807	1	3.7
EFX45809	5	16
EFX45259	6	36.2
EFX45359	72	68.2
EFX45361	8	23.7
EFX45362	19	31.5
EFX45363	9	14.5
EFX45367	9	39.1
EFX45369	17	41.4
EFX45375	2	2.3
EFX45389	1	13
EFX45390	28	79.9
EFX45391	11	40.8
EFX45392	26	53.5
EFX45393	10	67.8
EFX45394	5	32.7
EFX45395	1	3.5
EFX45397	10	30.3
EFX45398	6	34.4
EFX45399	16	43.1
EFX45400	12	63.9
EFX45401	1	7.8
EFX45402	7	34
EFX45407	12	35.7
EFX45408	9	29.8
EFX45416	12	32
EFX45417	8	44
EFX45418	21	66.9
EFX45419	20	49.3
EFX45420	19	47.2
EFX44757	8	46.8
EFX44761	1	4.7
EFX44762	3	12.6
EFX44763	6	33.9
EFX44765	8	44.1
EFX44768	1	2.4
EFX44251	1	10.3
EFX46880	2	18.9
EFX45898	2	11.2
EFX46665	6	36.1
EFX46667	3	25.5
EFX46680	1	2.4
EFX46927	6	46.1
EFX46929	9	18.8
EFX46932	4	23.9
EFX46342	5	16.1
EFX46343	3	23.4
EFX46344	10	45.1
EFX46345	1	7.2
EFX46346	13	12.6
EFX46347	1	4.1
EFX44573	1	2
EFX45098	4	11.5
EFX43883	2	6.3
EFX43884	5	25.4
EFX43965	7	3.7
EFX43967; EFX45314	2	1.9
EFX43968	4	2.9
EFX43970	7	2.1
EFX43971	3	1.5
EFX43972	5	14.2
EFX43976	8	17.3
EFX43980	2	6.6
EFX43982	1	2.4
EFX43984	4	17
EFX43991	3	10.2
EFX43998	10	17.7
EFX43999	6	12.4
EFX44000	7	28.8
EFX44011	9	20.7
EFX44012	1	4
EFX44017	3	9.4
EFX44022	6	26.2
EFX44024	7	33.6
EFX44027	6	19.5
EFX44028	14	48.6
EFX44031	9	27.9
EFX44033	2	6.3
EFX44037	3	22.1
EFX44038	7	6.1
EFX44040	4	19.6
EFX47230	1	8.6
EFX44534	3	4.5
EFX44535	4	9.7
EFX45263	10	24.7
EFX45264	9	23.4
EFX45265	25	29.1
EFX45269	1	3.5
EFX45270	8	22.6
EFX45271	7	16.3
EFX45272	5	20.7
EFX45273	7	17.6
EFX45274	8	39.4
EFX45275	3	6.8
EFX45276	5	22.6
EFX45279	1	1.7
EFX45283	4	19.1
EFX45284	7	10.6
EFX45287	6	15.5
EFX45288	17	37.5
EFX45289	5	31.9
EFX45290	19	46.9
EFX45295	2	12
EFX45297	2	9.5
EFX45298	5	23.1
EFX45300	2	10.5
EFX46895	1	3.5
EFX46897	5	18.5
EFX46901	11	22.7
EFX46905	8	18.8
EFX46913	4	4.5
EFX46915	6	23.3
EFX46916	6	10
EFX46919	2	8.7
EFX45865	1	6.5
EFX45866	8	60.4
EFX45868	4	13.2
EFX45871	3	6.9
EFX45872	9	32.4
EFX45873	4	20.6
EFX45874	12	45.5
EFX45875	2	33.8
EFX45876	9	44.7
EFX45877	4	13.9
EFX45878	5	4.4
EFX45879	12	30.7
EFX45881	7	16.7
EFX45882	3	50
EFX45886	9	57.5
EFX45887	5	23.5
EFX45888	7	26.1
EFX45890	4	9.1
EFX44951; EFX46847	9	20.5
EFX44536; EFX45007	6	18.4
EFX44538	1	2.6
EFX44542	4	14.5
EFX44543	4	10.4
EFX44550	23	73.8
EFX46300	6	1.6
EFX46302	1	11.5
EFX44562	3	13.8
EFX44566	4	6.6
EFX44567	16	26.2
EFX43961; EFX46115; EFX46891	4	9.9
EFX43962	1	3.1
EFX45424	1	4.8
EFX45436	11	33.6
EFX45437	2	5.3
EFX45440	12	58.5
EFX45443	1	2.6
EFX45444	1	2.5
EFX45448	2	10.3
EFX45449	2	13.3
EFX45450	3	15.8
EFX45455	10	24.5
EFX45456	12	30.7
EFX45458	1	5.4
EFX45460	3	23.6
EFX45461	1	1.9
EFX45984; EFX46311; EFX45012	2	16
EFX45963	1	1.7
EFX45964	5	28.6
EFX45965	4	11.1
EFX45966	8	63.3
EFX45968	2	6.9
EFX45357; EFX45772	1	13
EFX45819	5	21.5
EFX45821	15	29.8
EFX46791	40	53.2
EFX46794	6	7.4
EFX46795	7	33.6
EFX46796	1	2.4
EFX46798	5	4.5
EFX46805	2	9.5
EFX46228	4	12.2
EFX46229	4	13.7
EFX46231	4	48
EFX46247	3	12.7
EFX46256	1	4.2
EFX46263	3	13.8
EFX46264	4	20.6
EFX46265	3	8.2
EFX46266	2	10.2
EFX46267	5	32.6
EFX46268	4	29
EFX46270	1	3
EFX46272	2	7.1
EFX46119	2	8.1
EFX46122	6	17.6
EFX46650	1	5.3
EFX45315	6	25.5
EFX45316	10	42
EFX45319	4	13.3
EFX45323	3	14.9
EFX45328	2	4.7
EFX45330	40	54
EFX45331	6	26.8
EFX45332	8	36.7
EFX45333	3	5.2
EFX45334	5	10.6
EFX45335	26	33.6
EFX45338	2	1.9
EFX45339	2	6.1
EFX45343	2	8
EFX45346	3	16.4
EFX45794	1	8.6
EFX46025	8	24.8
EFX46026	7	24.5
EFX46028	4	11.2
EFX46029	2	6.4
EFX46030	2	4.8
EFX46031	9	25.4
EFX46032	1	16.3
EFX46033	1	11.6
EFX46035	14	46.7
EFX46036	17	29.2
EFX46037	2	15.8
EFX46038	9	21.3
EFX46039	9	13.8
EFX46041	18	62.7
EFX46042	24	65
EFX46043	3	12.4
EFX46044	18	64.3
EFX46045	4	12.7
EFX46047	4	9.5
EFX46048	7	42.1
EFX46049	11	34.9
EFX46050	7	20.5
EFX46053	3	16.8
EFX46054	12	29.4
EFX46055	11	21.3
EFX46057	4	4.9
EFX46059	25	49.8
EFX46060	12	53.2
EFX46061	15	42.5
EFX46062	15	55.8
EFX46065	4	53.1
EFX46066	7	15.4
EFX46068	33	50.9
EFX46069	4	56.2
EFX46070	4	18.6
EFX46071	3	11.6
EFX46072	5	16.3
EFX46073	5	50.4
EFX46074	22	30.2
EFX46075	4	41.7
EFX46077	16	42.2
EFX46078	7	45.8
EFX46079	17	12.6
EFX46080	19	39.5
EFX46081	4	12.5
EFX46082	4	10.8
EFX46085	8	52.2
EFX46086	6	31.7
EFX46087	20	70.8
EFX46088	22	70.9
EFX46093	3	9.5
EFX46094	2	29.9
EFX46096	4	24.9
EFX46097	6	39.2
EFX46098	15	22.6
EFX46101	5	12.2
EFX46102	1	1
EFX46107	1	5.2
EFX46108	6	60
EFX46109	7	18.1
EFX46110	3	7.8
EFX46113	14	63.9
EFX46114	1	8.5
EFX45562	1	2.7
EFX45564	1	2.5
EFX45566	3	13.5
EFX46654	3	12
EFX46655	1	1.9
EFX46656	7	27.1
EFX46657	1	3.4
EFX46658	1	0.8
EFX45150	2	9
EFX45151	1	17.1
EFX45956	13	34.5
EFX44672; EFX44468	10	86.2
EFX45164	3	25.2
EFX45166	1	8.9
EFX46849	2	23.3
EFX46853	1	5.3
EFX46854	29	45.2
EFX46858	1	5.1
EFX46861	4	12.1
EFX46862	8	22.9
EFX46863	1	6.8
EFX45727	3	10.5
EFX45728	2	9.7
EFX45058	21	43.7
EFX45105	4	11.2
EFX45106	1	5
EFX45109	8	18.7
EFX45110	1	6.8
EFX45111	17	41.6
EFX45112	6	12.5
EFX44586	12	59.5
EFX44588	12	36.7
EFX44589	7	27.8
EFX44590	22	44.8
EFX44591	3	10.7
EFX44592	12	37
EFX44593	3	12.3
EFX44594	5	74.7
EFX44602	1	8
EFX44607	2	16.7
EFX44610	5	36.7
EFX44612	2	6.5
EFX44613	3	12.8
EFX44614	3	16
EFX44615	22	59.8
EFX44619	5	16.8
EFX44625	1	2.2
EFX44626	5	24.1
EFX44627	7	48.5
EFX44628	5	31.9
EFX44629	14	23.9
EFX44630	6	46
EFX44631	20	68.6
EFX44632	22	50.7
EFX44638	3	10.6
EFX44639	12	63
EFX44645	1	2.7
EFX44648	14	38.5
EFX44649	9	28.4
EFX44650	12	28.3
EFX44651	2	18.3
EFX44652	5	42.4
EFX44654	1	4.4
EFX44655	4	20.5
EFX44657	2	31.8
EFX44659	9	44.6
EFX44660	2	10.2
EFX44663	4	7.8
EFX44670	1	7.8
EFX44459	1	4.1
EFX46320	1	4.9
EFX46324	3	12.9
EFX46325	1	3.6
EFX46326	1	2.9
EFX45154	10	34.3
EFX45155	1	5.2
EFX45158	2	7.4
EFX45159	15	41.9
EFX43690; EFX45768	2	12.9
EFX43693	3	17.4
EFX45008	2	16.9
EFX45009; EFX44213	2	13.9
EFX45010	9	18.8
EFX44682	1	4.3
EFX45926	1	7.7
EFX44554	2	9.3
EFX44559	1	5.5
EFX44135	6	16.9
EFX44136	9	33.4
EFX44137	2	7.8
EFX44138	5	21.4
EFX44150	10	37.3
EFX44153	8	26.3
EFX44154	9	30
EFX44155	4	15.1
EFX44156	4	13.5
EFX44157	2	24.4
EFX44161	5	28
EFX44162	2	6.1
EFX44163	25	81.8
EFX44164	22	57.2
EFX44165	10	56.8
EFX44166	9	20.7
EFX44167	18	50.5
EFX44169	5	7.2
EFX44170	3	17.3
EFX44172	4	10.8
EFX44179; EFX44537	2	18.3
EFX44186	4	35.5
EFX45992	10	45.8
EFX45994	18	40.3
EFX45996	4	10.4
EFX45997	14	57
EFX46001	3	6.2
EFX46002	6	27.5
EFX46004	6	39.3
EFX46005	1	2.9
EFX46006	5	19.6
EFX46007	1	10.7
EFX46009	3	17.4
EFX46010	20	48.3
EFX46011	15	60.7
EFX46012	1	7.8
EFX46013	2	18.3
EFX46015	25	82.1
EFX46016	10	40.7
EFX46018	5	81.5
EFX46019	13	61
EFX46126	1	1.3
EFX46127	2	18.9
EFX46132	28	38.7
EFX46133	3	5.1
EFX46137	3	7.7
EFX46140	3	13.6
EFX46153	3	10.9
EFX45193	5	20.6
EFX45194	11	24.9
EFX45195	6	17.4
EFX45196	18	14.2
EFX45200	9	39.1
EFX45201	18	75.8
EFX45203	13	38.6
EFX45205	26	32.8
EFX45207	9	50.2
EFX45210	5	21.9
EFX45211	1	3.5
EFX45216	2	6.3
EFX45218	2	4.6
EFX45222	5	42
EFX45234	7	32.8
EFX45235	3	30.1
EFX45238	1	3.8
EFX45241	1	5.7
EFX45836	3	6.2
EFX46174	2	6.7
EFX46175	2	4
EFX46176	15	49.5
EFX46177	9	24.2
EFX46179	12	26.8
EFX46181	5	33.5
EFX46182	9	17.4
EFX46183	5	36.8
EFX46184	15	58.1
EFX46185	8	21.8
EFX46186	11	25.1
EFX46188	2	3.4
EFX46189	3	30.1
EFX46190	1	17.1
EFX45063	10	17.3
EFX46756	2	3.8
EFX46757	4	12.4
EFX46758	3	13.4
EFX46772	3	12.2
EFX46773	6	18.5
EFX46784	1	3.7
EFX46314	1	6.2
EFX45116	1	4.4
EFX45118	4	2.9
EFX45119	3	6.6
EFX45122	7	18.3
EFX45127	5	12
EFX45129	6	9
EFX45146	2	6.4
EFX45148	6	50.3
EFX46627	1	7.2
EFX46628	19	46.2
EFX46629	2	6.2
EFX46630	12	34.6
EFX46631	21	52.7
EFX46632	17	67.1
EFX46635	2	4.6
EFX46637	8	45.5
EFX45178	28	50.4
EFX45183	4	15.1
EFX45184	1	3.7
EFX45185	2	6.1
EFX46727	12	69.5
EFX46728	18	46.3
EFX44706	4	14.2
EFX44707	2	8.9
EFX46293	1	6.8
EFX45938	1	3.7
EFX45939	5	30.9
EFX45940	20	25.1
EFX45943	1	3.5
EFX46871	2	3
EFX46877; EFX45936	4	20.7
EFX44714	3	13.8
EFX44716	1	5.9
EFX44719	3	13.8
EFX44724	5	3.2
EFX44728	8	22.1
EFX44738	2	3.3
EFX44685	1	4.9
EFX44686	1	7.7
EFX44689	6	13.3
EFX45770	1	12.7
EFX45664	15	39.3
EFX45665	7	17.4
EFX45666	5	18.2
EFX45667	6	25.7
EFX45668	10	21.7
EFX45674	1	3.2
EFX45675	16	59.2
EFX45676	20	60.1
EFX45681	6	27.9
EFX45683	1	1.4
EFX45687	4	8
EFX45688	5	20.1
EFX45689	2	34.9
EFX45690	6	12.5
EFX45691	12	46.9
EFX45693	2	17.7
EFX45694	2	19.4
EFX45695	12	33.8
EFX45696	1	10.9
EFX45709	7	14
EFX45710	3	14.6
EFX45711	11	42.2
EFX45716	1	12.4
EFX45717	3	10.4
EFX45721	10	40.7
EFX45722	8	30.1
EFX45723	20	39.9
EFX45726; EFX46894	1	2
EFX45832	9	31.1
EFX44475	4	24.6
EFX44476	5	17.9
EFX44478	5	25.9
EFX44479	9	18.9
EFX44480	1	2.8
EFX44481	5	25.9
EFX44483	4	3.5
EFX44486	1	4.3
EFX44488	28	73.3
EFX44489	2	6.4
EFX44493	17	21.8
EFX44494	11	52.1
EFX44497	3	23.8
EFX44498	3	15
EFX44499	2	10.7
EFX44502	2	6
EFX44504	16	49.1
EFX44505	15	37.7
EFX44506	3	14.8
EFX44509	8	20.2
EFX44511	5	13.8
EFX44513	4	7.9
EFX44514	13	26.5
EFX44516	5	6.8
EFX44518	1	2.8
