# Supplementary material for: Updated genome assembly and annotation of Paenibacillus larvae, the agent of American foulbrood disease of honey bees
Source: BMC Genomics. 2011 Sep 16;12:450. doi: 10.1186/1471-2164-12-450 (PMC3188533; doi:10.1186/1471-2164-12-450)
Supplement: Additional file 4 — Functional annotation of predicted P. larvae proteins based on matches to conserved domains. Protein sequences of P. larvae (column A) were searched against the Conserved Domain Database by BLAST. All matches with an Expect Value (column F) of less than 10-3 are reported here (column B, C), with the hit having the lowest Expect Value marked in column G. A brief description of the domains' function is shown in column D and E. Additional qualifiers such as percent identity, match length, score are found in columns H to P. [file 1471-2164-12-450-S4.XLS]

## Sheet: Sheet1
Additional File 4
Title: Functional annotation of predicted P. larvae proteins based on matches to conserved domains.
Description: Protein sequences of P. larvae (column A) were searched against the Conserved Domain Database by BLAST. All matches with an Expect Value (column F) of less than 10-3 are reported here (column B, C), with the hit having the lowest Expect Value marked in column G. A brief description of the domains' function is shown in column D and E. Additional qualifiers such as percent identity, ma…
ACCESSION (BLAST query)	DOMAIN MATCH (BLAST subject)	PSSM	Short Des	Long Des	Expect Value	Is this the lowest E-value?	% Identical Matches	Length	Number of Mismatches	Number of gap openings	Start of Alignment in Query	End of Alignment in Query	Start of Alignment in Subject	End of Alignment in Subject	Bit Score
EFX43683	167187	PRK01231	ppnK	inorganic polyphosphate/ATP-NAD kinase; Provisional	9e-15		34.46	148	88	4	37	181	64	205	76.6
EFX43683	167409	PRK02645	ppnK	inorganic polyphosphate/ATP-NAD kinase; Provisional	4e-15		30.39	204	109	7	37	223	59	246	77.8
EFX43683	172567	PRK14077	pnk	inorganic polyphosphate/ATP-NAD kinase; Provisional	4e-16		25.1	239	163	8	27	262	56	281	80.9
EFX43683	172565	PRK14075	pnk	inorganic polyphosphate/ATP-NAD kinase; Provisional	3e-16		26.64	229	141	8	37	262	43	247	81.6
EFX43683	167296	PRK01911	ppnK	inorganic polyphosphate/ATP-NAD kinase; Provisional	1e-16		29.13	206	132	5	37	239	66	260	83.2
EFX43683	167587	PRK03708	ppnK	inorganic polyphosphate/ATP-NAD kinase; Provisional	7e-18		28.98	245	142	13	32	264	54	278	87
EFX43683	144927	pfam01513	NAD_kinase	ATP-NAD kinase. Members of this family include ATP-NAD kinases EC:2.7.1.23, which catalyses the phosphorylation of NAD to NADP utilising ATP and other nucleoside triphosphates as well as inorganic polyphosphate as a source of phosphorus. Also includes NADH kinases EC:2.7.1.86.	2e-20		28.68	258	159	9	2	250	1	242	95.9
EFX43683	30410	COG0061	nadF	NAD kinase [Coenzyme metabolism]	1e-26		32.33	266	149	12	11	265	33	278	115
EFX43683	167537	PRK03501	ppnK	inorganic polyphosphate/ATP-NAD kinase; Provisional	1e-36		35.52	259	149	8	16	265	16	265	149
EFX43683	167854	PRK04885	ppnK	inorganic polyphosphate/ATP-NAD kinase; Provisional	4e-81	Yes	51.69	267	123	3	1	266	1	262	297
EFX43684	163053	TIGR02871	spore_ylbJ	sporulation integral membrane protein YlbJ. Members of this protein family are found exclusively in Firmicutes (low-GC Gram-positive bacterial) and are known from studies in Bacillus subtilis to be part of the sigma-E regulon. Mutation leads to a sporulation defect, confirming that members of this protein family, YlbJ, are sporulation proteins. This protein appears to be universal among endospore…	2e-57	Yes	36.19	315	183	2	28	342	19	315	219
EFX43685	144663	pfam01152	Bac_globin	Bacterial-like globin. This family of heme binding proteins are found mainly in bacteria. However they can also be found in some protozoa and plants as well.	2e-17		45.16	93	50	1	1	92	6	98	83.2
EFX43685	29978	cd00454	Trunc_globin	Truncated hemoglobins (trHbs) are a family of oxygen-binding heme proteins found in cyanobacteria, eubacteria, unicellular eukaryotes, and plants. The truncated hemoglobins have a characteristic two-over-two alpha helical folding pattern that is distinct from the three-over-three pattern found in other globins. A subset of these have been demonstrated to form homodimers.	2e-23		50.88	114	51	3	1	113	6	115	103
EFX43685	32495	COG2346	COG2346	Truncated hemoglobins [General function prediction only]	1e-26	Yes	49.12	114	58	0	1	114	13	126	114
EFX43686	31841	COG1655	COG1655	Uncharacterized protein conserved in bacteria [Function unknown]	6e-11		29.35	201	131	6	3	195	34	231	63.2
EFX43686	150637	pfam09986	DUF2225	Uncharacterized protein conserved in bacteria (DUF2225). This domain, found in various hypothetical bacterial proteins, has no known function.	3e-42	Yes	44.9	196	104	2	2	193	19	214	167
EFX43687	131342	TIGR02289	M3_not_pepF	oligoendopeptidase, M3 family. This family consists of probable oligoendopeptidases in the M3 family, related to lactococcal PepF and group B streptococcal PepB (TIGR00181) but in a distinct clade with considerable sequence differences. The likely substrate is small peptides and not whole proteins, as with PepF, but members are not characterized and the activity profile may differ. Several bacter…	2e-08		24.04	287	177	11	329	596	282	546	57
EFX43687	161749	TIGR00181	pepF	oligoendopeptidase F. This family represents the oligoendopeptidase F clade of the family of larger M3 or thimet (for thiol-dependent metallopeptidase) oligopeptidase family. Lactococcus lactis PepF hydrolyzed peptides of 7 and 17 amino acids with fairly broad specificity. The homolog of lactococcal PepF in group B Streptococcus was named PepB (PubMed:8757883), with the name difference reflecting…	3e-37		26.64	593	407	15	6	586	4	580	152
EFX43687	31358	COG1164	COG1164	Oligoendopeptidase F [Amino acid transport and metabolism]	3e-47		30.38	599	376	15	5	584	6	582	186
EFX43687	107215	cd06459	M3B_Oligoendopeptidase_F	Peptidase family M3B Oligopeptidase F (PepF; Pz-peptidase B; EC 3.4.24.-) is mostly bacterial and includes oligoendopeptidase F from Lactococcus lactis. This enzyme hydrolyzes peptides containing between 7 and 17 amino acids with fairly broad specificity. The PepF gene is duplicated in L. lactis on the plasmid that bears it, while a shortened second copy is found in Bacillus subtilis. Most bacter…	3e-53		36.6	429	263	7	163	586	1	425	206
EFX43687	162797	TIGR02290	M3_fam_3	oligoendopeptidase, pepF/M3 family. The M3 family of metallopeptidases contains several distinct clades. Oligoendopeptidase F as characterized in Lactococcus, the functionally equivalent oligoendopeptidase B of group B Streptococcus, and closely related sequences are described by TIGR00181. The present family is quite similar but forms a distinct clade, and a number of species have one member of …	8e-131	Yes	43.22	590	327	6	12	597	2	587	463
EFX43689	162772	TIGR02225	recomb_XerD	tyrosine recombinase XerD. The phage integrase family describes a number of recombinases with tyrosine active sites that transiently bind covalently to DNA. Many are associated with mobile DNA elements, including phage, transposons, and phase variation loci. This model represents XerD, one of two closely related chromosomal proteins along with XerC (TIGR02224). XerC and XerD are site-specific rec…	4e-11		32.84	204	116	10	190	387	87	275	65.1
EFX43689	166887	PRK00283	xerD	site-specific tyrosine recombinase XerD; Reviewed	7e-12		28.84	267	163	12	141	398	46	294	67.8
EFX43689	34580	COG4974	XerD	Site-specific recombinase XerD [DNA replication, recombination, and repair]	2e-12		32.34	167	96	7	235	398	143	295	69.7
EFX43689	144254	pfam00589	Phage_integrase	Phage integrase family. Members of this family cleave DNA substrates by a series of staggered cuts, during which the protein becomes covalently linked to the DNA through a catalytic tyrosine residue at the carboxy end of the alignment. The catalytic site residues in CRE recombinase are Arg-173, His-289, Arg-292 and Tyr-324.	2e-12		33.11	148	80	6	242	387	36	166	69.7
EFX43689	30927	COG0582	XerC	Integrase [DNA replication, recombination, and repair]	4e-13		34.46	148	81	4	242	387	157	290	72
EFX43689	166866	PRK00236	xerC	site-specific tyrosine recombinase XerC; Reviewed	7e-14		28.15	270	160	11	127	387	39	283	74.3
EFX43689	29499	cd00798	INT_XerDC	XerD and XerC integrases, DNA breaking-rejoining enzymes, N- and C-terminal domains. XerD-like integrases are involved in the site-specific integration and excision of lysogenic bacteriophage genomes, transposition of conjugative transposons, termination of chromosomal replication, and stable plasmid inheritance. They share the same fold in their catalytic domain containing six conserved active s…	3e-14		28.24	255	151	11	144	387	42	275	75.9
EFX43689	29503	cd01182	INT_REC_C	DNA breaking-rejoining enzymes, intergrase/recombinases, C-terminal catalytic domain. The tyrosine recombinase/integrase family share the same catalytic domain containing six conserved active site residues. The best-studied members of this diverse family include the bacteriophage lambda integrase, the bacteriophage P1 Cre recombinase, the yeast Flp recombinase and the bacterial XerD/C recombinase…	2e-15		32.5	160	72	5	239	386	27	162	79.7
EFX43689	29520	cd01199	INT_Tn1545_C	Tn1545-related conjugative transposon integrases, site-specific recombinases, DNA breaking-rejoining enzymes, C-terminal catalytic domain. This CD includes bacterial (gram positive) and phage integrases, including those similar to Tn1545, Tn5252, and Tn5276 conjugative transposon integrases and Lactobacillus phage phi adh integrase.	2e-15		31.38	188	111	5	227	399	21	205	79.3
EFX43689	29510	cd01189	INT_phiLC3_C	phiLC3 phage and phage-related integrases, site-specific recombinases, DNA breaking-rejoining enzymes, C-terminal catalytic domain. This CD includes various bacterial (mainly gram positive) and phage integrases, including those similar to Lactococcus phage phiLC3, TPW22, Tuc2009, BK5-T, A2, bIL285, bIL286, bIL311, ul36 and phi g1e; Staphylococcus aureus phage phi13 and phi42; Oenococcus oeni phag…	9e-26	Yes	43.98	166	83	4	231	389	26	188	114
EFX43692	111017	pfam02075	RuvC	Crossover junction endodeoxyribonuclease RuvC.	0.0007		28.8	125	71	7	14	126	1	119	39.7
EFX43692	31159	COG0817	RuvC	Holliday junction resolvasome, endonuclease subunit [DNA replication, recombination, and repair]	0.0005		30.65	124	69	6	15	126	1	119	40
EFX43692	29627	cd00529	RuvC_resolvase	Holliday junction resolvases (HJRs) are endonucleases that specifically resolve Holliday junction DNA intermediates during homologous recombination. HJR's occur in archaea, bacteria, and in the mitochondria of certain fungi, however this CD includes only the bacterial and mitochondrial HJR's. These are referred to as the RuvC family of Holliday junction resolvases, RuvC being the E.coli HJR. RuvC…	1e-05	Yes	30.95	126	70	5	13	126	1	121	45.8
EFX43694	136960	PRK08760	PRK08760	replicative DNA helicase; Provisional	2e-26		35.18	199	119	6	1	195	240	432	114
EFX43694	169180	PRK08006	PRK08006	replicative DNA helicase; Provisional	7e-27		31.3	230	141	8	1	220	235	457	116
EFX43694	136106	PRK06904	PRK06904	replicative DNA helicase; Validated	3e-27		32.91	237	144	7	1	228	232	462	117
EFX43694	168119	PRK05595	PRK05595	replicative DNA helicase; Provisional	9e-29		37.21	215	120	8	1	208	212	418	122
EFX43694	169689	PRK09165	PRK09165	replicative DNA helicase; Provisional	2e-29		38.61	202	106	6	1	187	228	426	124
EFX43694	132639	TIGR03600	phage_DnaB	phage replicative helicase, DnaB family, HK022 subfamily. Members of this family are phage (or prophage-region) homologs of the bacterial homohexameric replicative helicase DnaB. Some phage may rely on host DnaB, while others encode their own verions. This model describes the largest phage-specific clade among the close homologs of DnaB, but there are, or course, other DnaB homologs from phage th…	1e-29		34.27	213	129	5	1	208	205	411	125
EFX43694	168658	PRK06749	PRK06749	replicative DNA helicase; Provisional	3e-32		34.76	233	143	4	1	227	197	426	134
EFX43694	161985	TIGR00665	DnaB	replicative DNA helicase. This model describes the helicase DnaB, a homohexameric protein required for DNA replication. The homohexamer can form a ring around a single strand of DNA near a replication fork. An intein of > 400 residues is found at a conserved location in DnaB of Synechocystis PCC6803, Rhodothermus marinus (both experimentally confirmed), and Mycobacterium tuberculosis. The intein …	2e-33		37.29	236	135	7	1	230	206	434	138
EFX43694	168219	PRK05748	PRK05748	replicative DNA helicase; Provisional	2e-34		33.19	238	150	4	1	233	214	447	141
EFX43694	29985	cd00984	DnaB_C	DnaB helicase C terminal domain. The hexameric helicase DnaB unwinds the DNA duplex at the chromosome replication fork. Although the mechanism by which DnaB both couples ATP hydrolysis to translocation along DNA and denatures the duplex is unknown, a change in the quaternary structure of the protein involving dimerization of the N-terminal domain has been observed and may occur during the enzymat…	2e-36	Yes	38.84	224	126	7	1	219	24	241	147
EFX43696	163562	TIGR03850	bind_CPR_0540	carbohydrate ABC transporter substrate-binding protein, CPR_0540 family. Members of this protein are the substrate-binding protein of a predicted carbohydrate transporter operon, together with permease subunits of ABC transporter homology families. This substrate-binding protein frequently co-occurs in genomes with a family of disaccharide phosphorylases, TIGR02336, suggesting that the molecule t…	9e-07		26.82	179	109	4	38	201	28	199	50.4
EFX43696	32365	COG2182	MalE	Maltose-binding periplasmic proteins/domains [Carbohydrate transport and metabolism]	3e-07		25.88	228	135	11	101	317	91	295	52
EFX43696	169903	PRK09474	malE	maltose ABC transporter periplasmic protein; Reviewed	1e-08		25.68	257	130	13	84	315	56	276	56.6
EFX43696	31839	COG1653	UgpB	ABC-type sugar transport system, periplasmic component [Carbohydrate transport and metabolism]	1e-14		31.62	234	148	9	64	289	48	277	76.6
EFX43696	163563	TIGR03851	chitin_NgcE	carbohydrate ABC transporter, N-acetylglucosamine/diacetylchitobiose-binding protein. Members of this protein family are the substrate-binding protein, a lipid-anchored protein of Gram-positive bacteria in all examples found so far, that include NgcE of the chitin-degrader, Streptomyces olivaceoviridis, and close homologs from other species likely to share the same function. NgcE binds both N-ace…	2e-18	Yes	27.64	246	156	7	74	305	66	303	89.4
EFX43697	30744	COG0395	UgpE	ABC-type sugar transport system, permease component [Carbohydrate transport and metabolism]	0.0001		40	55	33	0	35	89	157	211	42
EFX43697	33626	COG3833	MalG	ABC-type maltose transport systems, permease component [Carbohydrate transport and metabolism]	1e-05		53.49	43	20	0	46	88	168	210	45.1
EFX43697	170532	PRK10561	PRK10561	glycerol-3-phosphate transporter permease; Provisional	2e-09		25	132	98	1	16	146	138	269	57.4
EFX43697	33938	COG4209	LplB	ABC-type polysaccharide transport system, permease component [Carbohydrate transport and metabolism]	5e-11		29.77	131	91	1	24	153	173	303	63.2
EFX43697	170878	PRK10999	malF	maltose transporter membrane protein; Provisional	9e-17		32.41	145	87	2	13	146	369	513	82
EFX43697	31368	COG1175	UgpA	ABC-type sugar transport systems, permease components [Carbohydrate transport and metabolism]	3e-27	Yes	38.06	134	83	0	13	146	150	283	116
EFX43698	164564	CHL00187	cysT	sulfate transport protein; Provisional	0.0004		32.43	74	50	0	47	120	129	202	39.3
EFX43698	170861	PRK10973	PRK10973	glycerol-3-phosphate transporter membrane protein; Provisional	5e-08		30.25	119	75	3	3	121	99	209	52
EFX43698	33626	COG3833	MalG	ABC-type maltose transport systems, permease component [Carbohydrate transport and metabolism]	4e-08		32.79	122	76	2	1	122	95	210	52.8
EFX43698	170877	PRK10998	malG	maltose transporter permease; Provisional	5e-11		36.29	124	70	4	3	122	107	225	62.4
EFX43698	30744	COG0395	UgpE	ABC-type sugar transport system, permease component [Carbohydrate transport and metabolism]	4e-15	Yes	41.74	115	61	2	8	122	102	210	75.9
EFX43699	33626	COG3833	MalG	ABC-type maltose transport systems, permease component [Carbohydrate transport and metabolism]	0.0001		37.88	66	40	1	1	65	217	282	40.8
EFX43699	170877	PRK10998	malG	maltose transporter permease; Provisional	6e-05		36.92	65	41	0	1	65	232	296	42
EFX43699	30744	COG0395	UgpE	ABC-type sugar transport system, permease component [Carbohydrate transport and metabolism]	2e-06	Yes	40.32	62	36	1	4	64	220	281	47
EFX43701	172090	PRK13503	PRK13503	transcriptional activator RhaS; Provisional	1e-05		29.07	86	61	0	2	87	185	270	43.9
EFX43701	106452	PRK13501	PRK13501	transcriptional activator RhaR; Provisional	3e-06		34.85	66	43	0	24	89	212	277	46.2
EFX43701	137624	PRK09978	PRK09978	DNA-binding transcriptional regulator GadX; Provisional	2e-06		31.68	101	62	2	1	98	155	251	47
EFX43701	170355	PRK10296	PRK10296	DNA-binding transcriptional regulator ChbR; Provisional	2e-06		33.33	78	52	0	17	94	194	271	46.6
EFX43701	34367	COG4753	COG4753	Response regulator containing CheY-like receiver domain and AraC-type DNA-binding domain [Signal transduction mechanisms]	8e-07		33.33	102	49	3	7	89	173	274	48.1
EFX43701	131350	TIGR02297	HpaA	4-hydroxyphenylacetate catabolism regulatory protein HpaA. This putative transcriptional regulator, which contains both the substrate-binding, dimerization domain (pfam02311) and the helix-turn-helix DNA-binding domain (pfam00165) of the AraC famil, is located proximal to genes of the 4-hydroxyphenylacetate catabolism pathway.	6e-08		33.73	83	55	0	7	89	205	287	51.6
EFX43701	128636	smart00342	HTH_ARAC	helix_turn_helix, arabinose operon control protein.	3e-08		40.74	81	48	0	7	87	4	84	53.1
EFX43701	170396	PRK10371	PRK10371	DNA-binding transcriptional regulator MelR; Provisional	1e-08		32.1	81	55	0	7	87	210	290	53.9
EFX43701	32389	COG2207	AraC	AraC-type DNA-binding domain-containing proteins [Transcription]	7e-13		37.23	94	59	0	1	94	33	126	68.2
EFX43701	170540	PRK10572	PRK10572	DNA-binding transcriptional regulator AraC; Provisional	1e-13		38.04	92	57	0	1	92	196	287	70.9
EFX43701	34367	COG4753	COG4753	Response regulator containing CheY-like receiver domain and AraC-type DNA-binding domain [Signal transduction mechanisms]	6e-15	Yes	41.57	89	52	0	2	90	386	474	75.1
EFX43702	144510	pfam00933	Glyco_hydro_3	Glycosyl hydrolase family 3 N terminal domain.	1e-22		34.63	205	126	4	70	273	7	204	104
EFX43702	167990	PRK05337	PRK05337	beta-hexosaminidase; Provisional	6e-48		38.83	291	162	6	39	321	26	308	188
EFX43702	31661	COG1472	BglX	Beta-glucosidase-related glycosidases [Carbohydrate transport and metabolism]	7e-72	Yes	44.68	385	185	9	7	389	1	359	267
EFX43705	168845	PRK07188	PRK07188	nicotinate phosphoribosyltransferase; Provisional	1e-16		27.02	248	150	6	66	289	80	320	84
EFX43705	29618	cd01571	NAPRTase_B	Nicotinate phosphoribosyltransferase (NAPRTase), subgroup B. Nicotinate phosphoribosyltransferase catalyses the formation of NAMN and PPi from 5-phosphoribosy -1-pyrophosphate (PRPP) and nicotinic acid, this is the first, and also rate limiting, reaction in the NAD salvage synthesis. This salvage pathway serves to recycle NAD degradation products.	1e-24		32.81	256	150	9	66	313	55	296	110
EFX43705	169545	PRK08662	PRK08662	nicotinate phosphoribosyltransferase; Reviewed	5e-27		34.2	231	135	6	65	288	71	291	118
EFX43705	29614	cd01567	NAPRTase_PncB	Nicotinate phosphoribosyltransferase (NAPRTase) family. Nicotinate phosphoribosyltransferase catalyses the formation of NAMN and PPi from 5-phosphoribosy -1-pyrophosphate (PRPP) and nicotinic acid, this is the first, and also rate limiting, reaction in the NAD salvage synthesis. This salvage pathway serves to recycle NAD degradation products.	2e-45		42.41	323	162	10	1	302	24	343	179
EFX43705	31677	COG1488	PncB	Nicotinic acid phosphoribosyltransferase [Coenzyme metabolism]	5e-63		46.06	330	163	8	1	324	38	358	238
EFX43705	166526	PLN02885	PLN02885	nicotinate phosphoribosyltransferase	1e-79		36.65	502	247	11	2	440	48	541	293
EFX43705	171534	PRK12484	PRK12484	nicotinate phosphoribosyltransferase; Provisional	3e-84		41.74	448	224	9	2	447	29	441	308
EFX43705	29617	cd01570	NAPRTase_A	Nicotinate phosphoribosyltransferase (NAPRTase), subgroup A. Nicotinate phosphoribosyltransferase catalyses the formation of NAMN and PPi from 5-phosphoribosy -1-pyrophosphate (PRPP) and nicotinic acid, this is the first, and also rate limiting, reaction in the NAD salvage synthesis. This salvage pathway serves to recycle NAD degradation products. This subgroup is present in bacteria and eukaryot…	6e-93		61.72	303	115	1	2	304	26	327	337
EFX43705	162398	TIGR01513	NAPRTase_put	putative nicotinate phosphoribosyltransferase. Most members of this family are Gram-positive bacteria. An additional set of mutually closely related archaeal sequences score between the trusted and noise cutoffs.	8e-119		53.1	435	182	6	2	434	26	440	423
EFX43705	169739	PRK09243	PRK09243	nicotinate phosphoribosyltransferase; Validated	2e-151	Yes	61.02	449	172	3	2	450	35	480	531
EFX43706	163036	TIGR02827	RNR_anaer_Bdell	anaerobic ribonucleoside-triphosphate reductase. Members of this family belong to the class III anaerobic ribonucleoside-triphosphate reductases (RNR). These glycine-radical-containing enzymes are oxygen-sensitive and operate under anaerobic conditions. The genes for this family are pair with genes for an acitivating protein that creates a glycine radical. Members of this family, though related, …	2e-07		23	200	142	6	393	590	378	567	53.5
EFX43706	169332	PRK08271	PRK08271	anaerobic ribonucleoside triphosphate reductase; Provisional	4e-12		20.79	279	198	8	313	590	345	601	69.3
EFX43706	169502	PRK08579	PRK08579	anaerobic ribonucleoside triphosphate reductase; Provisional	5e-13		20.15	665	404	25	12	604	5	614	72.4
EFX43706	169331	PRK08270	PRK08270	anaerobic ribonucleoside triphosphate reductase; Provisional	4e-33		24.71	611	350	22	7	574	105	648	139
EFX43706	31519	COG1328	NrdD	Oxygen-sensitive ribonucleoside-triphosphate reductase [Nucleotide transport and metabolism]	5e-81		34.75	610	356	19	21	611	112	698	298
EFX43706	153084	cd01675	RNR_III	Class III ribonucleotide reductase. Ribonucleotide reductase (RNR) catalyzes the reductive synthesis of deoxyribonucleotides from their corresponding ribonucleotides. It provides the precursors necessary for DNA synthesis. RNRs are separated into three classes based on their metallocofactor usage. Class I RNRs, found in eukaryotes, bacteria, and bacteriophage, use a diiron-tyrosyl radical. Class …	1e-88		36.41	596	309	15	22	590	1	553	323
EFX43706	169754	PRK09263	PRK09263	anaerobic ribonucleoside triphosphate reductase; Provisional	5e-91		32.74	614	387	13	11	611	105	705	331
EFX43706	162883	TIGR02487	NrdD	anaerobic ribonucleoside-triphosphate reductase. This model represents the oxygen-sensitive (anaerobic, class III) ribonucleotide reductase. The mechanism of the enzyme involves a glycine-centered radical, a C-terminal zinc binding site, and a set of conserved active site cysteines and asparagines. This enzyme requires an activating component, NrdG, a radical-SAM domain containing enzyme (TIGR024…	3e-121		43.29	596	316	12	21	611	1	579	431
EFX43706	168822	PRK07111	PRK07111	anaerobic ribonucleoside triphosphate reductase; Provisional	0		55.2	625	259	7	3	611	93	712	687
EFX43706	173167	PRK14704	PRK14704	anaerobic ribonucleoside triphosphate reductase; Provisional	0	Yes	67.16	609	199	1	4	612	11	618	901
EFX43707	170963	PRK11121	nrdG	anaerobic ribonucleotide reductase-activating protein; Provisional	5e-13		43.33	90	41	3	18	102	69	153	68.9
EFX43707	162885	TIGR02491	NrdG	anaerobic ribonucleoside-triphosphate reductase activating protein. This enzyme is a member of the radical-SAM family (pfam04055) and utilizes S-adenosyl methionine, an iron-sulfur cluster and a reductant (dihydroflavodoxin ) to produce a glycine-centered radical in the class III (anaerobic) ribonucleotide triphosphate reductase (NrdD, TIGR02487). The two components form an alpha-2/beta-2 heterod…	7e-14	Yes	45.54	101	46	5	5	99	53	150	71.6
EFX43708	32451	COG2270	COG2270	Permeases of the major facilitator superfamily [General function prediction only]	2e-09		33.65	104	69	0	4	107	298	401	57.4
EFX43708	152136	pfam11700	ATG22	Vacuole effluxer Atg22 like. Autophagy is a major survival survival mechanism in which eukaryotes recycle cellular nutrients during stress conditions. Atg22, Avt3 and Avt4 are partially redundant vacuolar effluxes, which mediate the efflux of leucine and other amino acids resulting from autophagy. This family also includes other transporter proteins.	2e-09	Yes	27.35	117	75	1	1	107	324	440	57.4
EFX43709	32451	COG2270	COG2270	Permeases of the major facilitator superfamily [General function prediction only]	0.0002	Yes	28.18	110	71	1	4	113	2	103	41.6
EFX43710	29377	cd01409	SIRT4	SIRT4: Eukaryotic and prokaryotic group (class2) which includes human sirtuin SIRT4 and several bacterial homologs; and are members of the SIR2 family of proteins, silent information regulator 2 (Sir2) enzymes which catalyze NAD+-dependent protein/histone deacetylation. Sir2 proteins have been shown to regulate gene silencing, DNA repair, metabolic enzymes, and life span.	3e-32		36.12	263	134	5	6	237	1	260	134
EFX43710	145351	pfam02146	SIR2	Sir2 family. This region is characteristic of Silent information regulator 2 (Sir2) proteins, or sirtuins. These are protein deacetylases that depend on nicotine adenine dinucleotide (NAD). They are found in many subcellular locations, including the nucleus, cytoplasm and mitochondria. Eukaryotic forms play in important role in the regulation of transcriptional repression. Moreover, they are invo…	1e-33		46.96	181	89	5	21	198	1	177	139
EFX43710	29380	cd01412	SIRT5_Af1_CobB	SIRT5_Af1_CobB: Eukaryotic, archaeal and prokaryotic group (class3) which includes human sirtuin SIRT5, Archaeoglobus fulgidus Sir2-Af1, and E. coli CobB; and are members of the SIR2 family of proteins, silent information regulator 2 (Sir2) enzymes which catalyze NAD+-dependent protein/histone deacetylation. Sir2 proteins have been shown to regulate gene silencing, DNA repair, metabolic enzymes, …	3e-35		38.79	232	128	6	14	240	1	223	144
EFX43710	172627	PRK14138	PRK14138	NAD-dependent deacetylase; Provisional	9e-44		43.67	229	118	5	4	227	2	224	172
EFX43710	29375	cd01407	SIR2-fam	SIR2 family of proteins includes silent information regulator 2 (Sir2) enzymes which catalyze NAD+-dependent protein/histone deacetylation, where the acetyl group from the lysine epsilon-amino group is transferred to the ADP-ribose moiety of NAD+, producing nicotinamide and the novel metabolite O-acetyl-ADP-ribose. Sir2 proteins, also known as sirtuins, are found in all eukaryotes and many archae…	2e-44		44.8	221	111	5	14	229	1	215	174
EFX43710	31187	COG0846	SIR2	NAD-dependent protein deacetylases, SIR2 family [Transcription]	7e-45		44.21	233	120	5	10	236	9	237	176
EFX43710	29373	cd00296	SIR2	SIR2 superfamily of proteins includes silent information regulator 2 (Sir2) enzymes which catalyze NAD+-dependent protein/histone deacetylation, where the acetyl group from the lysine epsilon-amino group is transferred to the ADP-ribose moiety of NAD+, producing nicotinamide and the novel metabolite O-acetyl-ADP-ribose. Sir2 proteins, also known as sirtuins, are found in all eukaryotes and many a…	5e-45		46.58	219	106	6	14	226	1	214	176
EFX43710	29381	cd01413	SIR2_Af2	SIR2_Af2: Archaeal and prokaryotic group which includes Archaeoglobus fulgidus Sir2-Af2, Sulfolobus solfataricus ssSir2, and several bacterial homologs; and are members of the SIR2 family of proteins, silent information regulator 2 (Sir2) enzymes which catalyze NAD+-dependent protein/histone deacetylation. Sir2 proteins have been shown to regulate gene silencing, DNA repair, metabolic enzymes, an…	1e-47		45.58	226	114	4	10	231	1	221	185
EFX43710	166983	PRK00481	PRK00481	NAD-dependent deacetylase; Provisional	8e-49		46.09	243	119	4	4	241	3	238	189
EFX43710	29379	cd01411	SIR2H	SIR2H: Uncharacterized prokaryotic Sir2 homologs from several gram positive bacterial species and Fusobacteria; and are members of the SIR2 family of proteins, silent information regulator 2 (Sir2) enzymes which catalyze NAD+-dependent protein/histone deacetylation. Sir2 proteins have been shown to regulate gene silencing, DNA repair, metabolic enzymes, and life span.	2e-53	Yes	46.26	227	114	4	6	231	1	220	204
EFX43711	162098	TIGR00900	2A0121	H+ Antiporter protein.	6e-18	Yes	34.62	208	121	6	3	205	11	208	87.8
EFX43712	146661	pfam04138	GtrA	GtrA-like protein. Members of this family are predicted to be integral membrane proteins with three or four transmembrane spans. They are involved in the synthesis of cell surface polysaccharides. The GtrA family are a subset of this family. GtrA is predicted to be an integral membrane protein with 4 transmembrane spans. It is involved is in O antigen modification by Shigella flexneri bacteriopha…	4e-05		37.39	115	72	0	3	117	2	116	42.7
EFX43712	32427	COG2246	COG2246	Predicted membrane protein [Function unknown]	5e-08	Yes	35	60	39	0	1	60	14	73	52.4
EFX43714	146832	pfam04392	ABC_sub_bind	ABC transporter substrate binding protein. This family contains many hypothetical proteins and some ABC transporter substrate binding proteins.	2e-21		32.7	211	123	5	50	252	1	200	98.2
EFX43714	107320	cd06325	PBP1_ABC_uncharacterized_transporter	Type I periplasmic ligand-binding domain of uncharacterized ABC-type transport systems that are predicted to be involved in the uptake of amino acids, peptides, or inorganic ions. This group includes the type I periplasmic ligand-binding domain of uncharacterized ABC (ATPase Binding Cassette)-type transport systems that are predicted to be involved in the uptake of amino acids, peptides, or inorg…	4e-25		38.12	202	123	1	50	251	1	200	110
EFX43714	32803	COG2984	COG2984	ABC-type uncharacterized transport system, periplasmic component [General function prediction only]	4e-26	Yes	32.27	220	134	3	32	251	24	228	114
EFX43715	119320	cd06574	TM_PBP1_branched-chain-AA_like	Transmembrane subunit (TM) of Periplasmic Binding Protein (PBP)-dependent ATP-Binding Cassette (ABC) transporters which are involved in the uptake of branched-chain amino acids (AAs), as well as TMs of transporters involved in the uptake of monosaccharides including ribose, galactose, and arabinose. These transporters generally bind type 1 PBPs. PBP-dependent ABC transporters consist of a PBP, tw…	1e-18		68.54	89	28	0	1	89	7	95	87.4
EFX43715	33877	COG4120	COG4120	ABC-type uncharacterized transport system, permease component [General function prediction only]	8e-22	Yes	67.78	90	29	0	1	90	19	108	97.8
EFX43716	172123	PRK13548	hmuV	hemin importer ATP-binding subunit; Provisional	5e-09		36.36	77	42	1	22	98	18	87	55.5
EFX43716	73018	cd03259	ABC_Carb_Solutes_like	ABC Carbohydrate and Solute Transporters-like subgroup. This family is comprised of proteins involved in the transport of apparently unrelated solutes and proteins specific for di- and oligosaccharides and polyols. ABC transporters are a large family of proteins involved in the transport of a wide variety of different compounds, like sugars, ions, peptides and more complex organic molecules. The …	4e-09		40.28	72	38	2	2	73	1	67	55.8
EFX43716	163251	TIGR03411	urea_trans_UrtD	urea ABC transporter, ATP-binding protein UrtD. Members of this protein family are ABC transporter ATP-binding subunits associated with urea transport and metabolism. This protein is found in a conserved five-gene transport operon typically found adjacent to urease genes. It was shown in Cyanobacteria that disruption leads to the loss of high-affinity urea transport activity.	4e-09		43.1	58	33	0	21	78	17	74	55.8
EFX43716	72988	cd03229	ABC_Class3	This class is comprised of all BPD (Binding Protein Dependent) systems that are largely represented in archaea and eubacteria and are primarily involved in scavenging solutes from the environment. ABC transporters are a large family of proteins involved in the transport of a wide variety of different compounds, like sugars, ions, peptides, and more complex organic molecules. The nucleotide bindin…	3e-09		39.19	74	40	1	2	75	1	69	56.2
EFX43716	31331	COG1136	SalX	ABC-type antimicrobial peptide transport system, ATPase component [Defense mechanisms]	3e-09		34.12	85	55	1	1	85	1	84	55.8
EFX43716	31325	COG1129	MglA	ABC-type sugar transport system, ATPase component [Carbohydrate transport and metabolism]	3e-10		47.89	71	32	2	1	71	8	73	59.3
EFX43716	72978	cd03219	ABC_Mj1267_LivG_branched	The Mj1267/LivG ABC transporter subfamily is involved in the transport of the hydrophobic amino acids leucine, isoleucine and valine. MJ1267 is a branched-chain amino acid transporter with 29% similarity to both the LivF and LivG components of the E. coli branched-chain amino acid transporter. MJ1267 contains an insertion from residues 114 to 123 characteristic of LivG (Leucine-Isoleucine-Valine)…	2e-10		37.63	93	50	2	2	94	1	85	60.1
EFX43716	30760	COG0411	LivG	ABC-type branched-chain amino acid transport systems, ATPase component [Amino acid transport and metabolism]	2e-10		35.87	92	54	1	1	92	4	90	60.1
EFX43716	73020	cd03261	ABC_Org_Solvent_Resistant	ABC (ATP-binding cassette) transport system involved in resistant to organic solvents; ABC transporters are a large family of proteins involved in the transport of a wide variety of different compounds, like sugars, ions, peptides, and more complex organic molecules. The nucleotide binding domain shows the highest similarity between all members of the family. ABC transporters are a subset of nucl…	3e-11		42.86	84	40	2	2	85	1	76	62.8
EFX43716	31298	COG1101	PhnK	ABC-type uncharacterized transport system, ATPase component [General function prediction only]	7e-12	Yes	50.7	71	35	0	1	71	1	71	64.7
EFX43717	73019	cd03260	ABC_PstB_phosphate_transporter	Phosphate uptake is of fundamental importance in the cell physiology of bacteria because phosphate is required as a nutrient. The Pst system of E. coli comprises four distinct subunits encoded by the pstS, pstA, pstB, and pstC genes. The PstS protein is a phosphate-binding protein located in the periplasmic space. P stA and PstC are hydrophobic and they form the transmembrane portion of the Pst s…	4e-11		47.14	70	35	1	54	123	142	209	63.5
EFX43717	172724	PRK14236	PRK14236	phosphate transporter ATP-binding protein; Provisional	1e-11		44.87	78	41	1	54	131	170	245	64.7
EFX43717	33633	COG3842	PotA	ABC-type spermidine/putrescine transport systems, ATPase components [Amino acid transport and metabolism]	9e-12		36.92	130	75	2	2	131	92	214	65.5
EFX43717	130045	TIGR00972	3a0107s01c2	phosphate ABC transporter, ATP-binding protein. This model represents the ATP-binding protein of a family of ABC transporters for inorganic phosphate. In the model species Escherichia coli, a constitutive transporter for inorganic phosphate, with low affinity, is also present. The high affinity transporter that includes this polypeptide is induced when extracellular phosphate concentrations are l…	7e-12		35.82	134	73	5	2	131	96	220	65.9
EFX43717	172750	PRK14262	PRK14262	phosphate ABC transporter ATP-binding protein; Provisional	6e-12		43.59	78	42	1	54	131	147	222	66.2
EFX43717	172732	PRK14244	PRK14244	phosphate ABC transporter ATP-binding protein; Provisional	5e-12		35.19	108	66	2	26	131	120	225	66.2
EFX43717	172738	PRK14250	PRK14250	phosphate ABC transporter ATP-binding protein; Provisional	8e-13		36.45	107	66	2	26	131	104	209	68.9
EFX43717	33631	COG3839	MalK	ABC-type sugar transport systems, ATPase components [Carbohydrate transport and metabolism]	4e-13		37.69	130	73	2	2	131	90	211	70.1
EFX43717	31315	COG1118	CysA	ABC-type sulfate/molybdate transport systems, ATPase component [Inorganic ion transport and metabolism]	1e-13		35.38	130	78	3	2	131	92	215	71.6
EFX43717	31298	COG1101	PhnK	ABC-type uncharacterized transport system, ATPase component [General function prediction only]	6e-38	Yes	53.46	159	74	0	2	160	97	255	152
EFX43718	73294	cd02007	TPP_DXS	Thiamine pyrophosphate (TPP) family, DXS subfamily, TPP-binding module; 1-Deoxy-D-xylulose-5-phosphate synthase (DXS) is a regulatory enzyme of the mevalonate-independent pathway involved in terpenoid biosynthesis. Terpeniods are plant natural products with important pharmaceutical activity. DXS catalyzes a transketolase-type condensation of pyruvate with D-glyceraldehyde-3-phosphate to form 1-de…	4e-05		30.4	125	70	4	167	287	78	189	45.1
EFX43718	168052	PRK05444	PRK05444	1-deoxy-D-xylulose-5-phosphate synthase; Provisional	8e-07		30.94	139	88	5	167	302	120	253	50.8
EFX43718	165911	PLN02269	PLN02269	pyruvate dehydrogenase (acetyl-transferring)	7e-29		25.8	314	219	5	68	371	60	369	124
EFX43718	166015	PLN02374	PLN02374	pyruvate dehydrogenase (acetyl-transferring)	9e-32		27.13	328	207	6	69	373	90	408	134
EFX43718	164541	CHL00149	odpA	pyruvate dehydrogenase E1 component alpha subunit; Reviewed	2e-34		28.79	330	211	7	63	373	19	343	142
EFX43718	163176	TIGR03182	PDH_E1_alph_y	pyruvate dehydrogenase E1 component, alpha subunit. Members of this protein family are the alpha subunit of the E1 component of pyruvate dehydrogenase (PDH). This model represents one branch of a larger family that E1-alpha proteins from 2-oxoisovalerate dehydrogenase, acetoin dehydrogenase, another PDH clade, etc.	2e-40		32.98	285	166	6	68	336	4	279	162
EFX43718	144320	pfam00676	E1_dh	Dehydrogenase E1 component. This family uses thiamine pyrophosphate as a cofactor. This family includes pyruvate dehydrogenase, 2-oxoglutarate dehydrogenase and 2-oxoisovalerate dehydrogenase.	1e-57		40.92	303	167	2	72	363	1	302	219
EFX43718	48163	cd02000	TPP_E1_PDC_ADC_BCADC	Thiamine pyrophosphate (TPP) family, E1 of PDC_ADC_BCADC subfamily, TPP-binding module; composed of proteins similar to the E1 components of the human pyruvate dehydrogenase complex (PDC), the acetoin dehydrogenase complex (ADC) and the branched chain alpha-keto acid dehydrogenase/2-oxoisovalerate dehydrogenase complex (BCADC). PDC catalyzes the irreversible oxidative decarboxylation of pyruvate …	5e-59		45.39	271	136	4	71	331	1	269	224
EFX43718	31269	COG1071	AcoA	Pyruvate/2-oxoglutarate dehydrogenase complex, dehydrogenase (E1) component, eukaryotic type, alpha subunit [Energy production and conversion]	5e-61		44.84	310	157	6	78	375	39	346	231
EFX43718	132225	TIGR03181	PDH_E1_alph_x	pyruvate dehydrogenase E1 component, alpha subunit. Members of this protein family are the alpha subunit of the E1 component of pyruvate dehydrogenase (PDH). This model represents one branch of a larger family that E1-alpha proteins from 2-oxoisovalerate dehydrogenase, acetoin dehydrogenase, another PDH clade, etc.	4e-93	Yes	50.74	339	164	3	47	384	4	340	337
EFX43719	145764	pfam02780	Transketolase_C	Transketolase, C-terminal domain. The C-terminal domain of transketolase has been proposed as a regulatory molecule binding site.	5e-18		49.15	118	58	2	188	304	1	117	87.8
EFX43719	129094	smart00861	Transket_pyr	Transketolase, pyrimidine binding domain. Transketolase (TK) catalyzes the reversible transfer of a two-carbon ketol unit from xylulose 5-phosphate to an aldose receptor, such as ribose 5-phosphate, to form sedoheptulose 7-phosphate and glyceraldehyde 3- phosphate. This enzyme, together with transaldolase, provides a link between the glycolytic and pentose-phosphate pathways. TK requires thiamine…	2e-19		41.71	175	79	7	2	166	4	165	92.4
EFX43719	145763	pfam02779	Transket_pyr	Transketolase, pyrimidine binding domain. This family includes transketolase enzymes, pyruvate dehydrogenases, and branched chain alpha-keto acid decarboxylases.	2e-21		42.76	145	75	3	31	172	34	173	99.4
EFX43719	132919	cd07036	TPP_PYR_E1-PDHc-beta_like	Pyrimidine (PYR) binding domain of the beta subunits of the E1 components of human pyruvate dehydrogenase complex (E1- PDHc) and related proteins. Thiamine pyrophosphate (TPP) family, pyrimidine (PYR) binding domain of the beta subunits of the E1 components of: human pyruvate dehydrogenase complex (E1- PDHc), the acetoin dehydrogenase complex (ADC), and the branched chain alpha-keto acid dehydrog…	8e-50		59.39	165	67	0	2	166	1	165	193
EFX43719	169719	PRK09212	PRK09212	pyruvate dehydrogenase subunit beta; Validated	2e-63		41.08	314	182	3	2	314	8	319	238
EFX43719	171327	PRK11892	PRK11892	pyruvate dehydrogenase subunit beta; Provisional	2e-63		41.46	316	179	5	2	314	142	454	238
EFX43719	166324	PLN02683	PLN02683	pyruvate dehydrogenase (acetyl-transferring)	2e-66		43.77	313	171	4	2	310	30	341	248
EFX43719	164537	CHL00144	odpB	pyruvate dehydrogenase E1 component beta subunit; Validated	3e-67		44.22	294	162	2	2	295	8	299	251
EFX43719	173465	PTZ00182	PTZ00182	3-methyl-2-oxobutanate dehydrogenase; Provisional	9e-96		54.19	310	140	2	2	310	26	334	346
EFX43719	30372	COG0022	AcoB	Pyruvate/2-oxoglutarate dehydrogenase complex, dehydrogenase (E1) component, eukaryotic type, beta subunit [Energy production and conversion]	2e-101	Yes	58.88	321	130	2	1	320	5	324	365
EFX43720	171307	PRK11854	aceF	dihydrolipoamide acetyltransferase; Validated	5e-05		33.33	72	46	1	13	84	110	179	45.4
EFX43720	162310	TIGR01348	PDHac_trf_long	pyruvate dehydrogenase complex dihydrolipoamide acetyltransferase, long form. This model describes a subset of pyruvate dehydrogenase complex dihydrolipoamide acetyltransferase specifically close by both phylogenetic and per cent identity (UPGMA) trees. Members of this set include two or three copies of the lipoyl-binding domain. E. coli AceF is a member of this model, while mitochondrial and som…	2e-06		33.33	75	49	1	10	84	2	75	50.1
EFX43720	171307	PRK11854	aceF	dihydrolipoamide acetyltransferase; Validated	7e-07		34.67	75	47	1	9	83	3	75	51.6
EFX43720	171308	PRK11855	PRK11855	dihydrolipoamide acetyltransferase; Reviewed	1e-09		45.33	75	40	1	9	83	3	76	60.5
EFX43720	30854	COG0508	AceF	Pyruvate/2-oxoglutarate dehydrogenase complex, dihydrolipoamide acyltransferase (E2) component, and related enzymes [Energy production and conversion]	4e-15		38.67	150	87	1	9	158	3	147	79
EFX43720	171307	PRK11854	aceF	dihydrolipoamide acetyltransferase; Validated	8e-53		33.71	445	255	9	10	441	208	625	204
EFX43720	171309	PRK11856	PRK11856	branched-chain alpha-keto acid dehydrogenase subunit E2; Reviewed	3e-53		51.82	220	101	2	218	437	178	392	205
EFX43720	162310	TIGR01348	PDHac_trf_long	pyruvate dehydrogenase complex dihydrolipoamide acetyltransferase, long form. This model describes a subset of pyruvate dehydrogenase complex dihydrolipoamide acetyltransferase specifically close by both phylogenetic and per cent identity (UPGMA) trees. Members of this set include two or three copies of the lipoyl-binding domain. E. coli AceF is a member of this model, while mitochondrial and som…	4e-54		34.67	450	253	8	8	441	116	540	208
EFX43720	173434	PTZ00144	PTZ00144	dihydrolipoamide succinyltransferase; Provisional	1e-54		32.18	435	224	6	11	445	49	412	209
EFX43720	30854	COG0508	AceF	Pyruvate/2-oxoglutarate dehydrogenase complex, dihydrolipoamide acyltransferase (E2) component, and related enzymes [Energy production and conversion]	5e-58		49.56	228	115	0	221	448	177	404	221
EFX43720	143956	pfam00198	2-oxoacid_dh	2-oxoacid dehydrogenases acyltransferase (catalytic domain). These proteins contain one to three copies of a lipoyl binding domain followed by the catalytic domain.	2e-59		54.88	215	96	1	219	433	4	217	226
EFX43720	168195	PRK05704	PRK05704	dihydrolipoamide succinyltransferase; Validated	1e-60		35.44	443	236	6	9	449	2	396	229
EFX43720	166169	PLN02528	PLN02528	2-oxoisovalerate dehydrogenase E2 component	3e-63		33.03	442	257	9	13	449	3	410	238
EFX43720	162309	TIGR01347	sucB	2-oxoglutarate dehydrogenase complex dihydrolipoamide succinyltransferase (E2 component). dihydrolipoamide acetyltransferase. The seed for this model includes mitochondrial and Gram-negative bacterial forms. Mycobacterial candidates are highly derived, differ in having and extra copy of the lipoyl-binding domain at the N-terminus. They score below the trusted cutoff, but above the noise cutoff an…	1e-67		36.81	451	227	7	9	449	1	403	253
EFX43720	171308	PRK11855	PRK11855	dihydrolipoamide acetyltransferase; Reviewed	6e-79	Yes	41.38	435	234	4	8	442	118	531	290
EFX43721	168403	PRK06115	PRK06115	dihydrolipoamide dehydrogenase; Reviewed	8e-71		38.28	465	278	6	11	470	5	465	263
EFX43721	168722	PRK06912	acoL	dihydrolipoamide dehydrogenase; Validated	8e-72		34.27	461	299	2	10	470	1	457	267
EFX43721	168512	PRK06292	PRK06292	dihydrolipoamide dehydrogenase; Validated	2e-74		39.14	465	265	8	11	470	5	456	276
EFX43721	169114	PRK07818	PRK07818	dihydrolipoamide dehydrogenase; Reviewed	3e-80		41.15	469	259	11	11	471	6	465	295
EFX43721	168567	PRK06467	PRK06467	dihydrolipoamide dehydrogenase; Reviewed	5e-86		38.98	472	283	4	6	475	1	469	314
EFX43721	168524	PRK06327	PRK06327	dihydrolipoamide dehydrogenase; Validated	2e-86		38.43	484	265	9	9	471	4	475	315
EFX43721	162312	TIGR01350	lipoamide_DH	dihydrolipoamide dehydrogenase. The motif GGXCXXXGCXP near the N-terminus contains a redox-active disulfide.	2e-94		46.34	451	234	5	24	471	16	461	342
EFX43721	168325	PRK05976	PRK05976	dihydrolipoamide dehydrogenase; Validated	4e-101		46.96	460	230	9	6	459	1	452	364
EFX43721	31441	COG1249	Lpd	Pyruvate/2-oxoglutarate dehydrogenase complex, dihydrolipoamide dehydrogenase (E3) component, and related enzymes [Energy production and conversion]	2e-101		47.59	456	231	6	9	461	4	454	365
EFX43721	168546	PRK06416	PRK06416	dihydrolipoamide dehydrogenase; Reviewed	3e-103	Yes	45.71	466	244	6	6	470	1	458	371
EFX43722	131213	TIGR02158	PA_CoA_Oxy3	phenylacetate-CoA oxygenase, PaaI subunit. Phenylacetate-CoA oxygenase is comprised of a five gene complex responsible for the hydroxylation of phenylacetate-CoA (PA-CoA) as the second catabolic step in phenylacetic acid (PA) degradation. Although the exact function of this enzyme has not been determined, it has been shown to be required for phenylacetic acid degradation and has been proposed to …	1e-06		28.39	155	102	4	54	204	14	163	50.4
EFX43722	147358	pfam05138	PaaA_PaaC	Phenylacetic acid catabolic protein. This family includes proteins such as PaaA and PaaC that are part of a catabolic pathway of phenylacetic acid. These proteins may form part of a dioxygenase complex.	5e-22		32.58	221	137	4	34	252	3	213	101
EFX43722	33203	COG3396	COG3396	Uncharacterized conserved protein [Function unknown]	5e-54		43.82	267	143	2	18	284	4	263	207
EFX43722	172316	PRK13778	paaA	phenylacetate-CoA oxygenase subunit PaaA; Provisional	5e-84		49.04	312	153	2	1	312	7	312	307
EFX43722	131211	TIGR02156	PA_CoA_Oxy1	phenylacetate-CoA oxygenase, PaaG subunit. Phenylacetate-CoA oxygenase is comprised of a five gene complex responsible for the hydroxylation of phenylacetate-CoA (PA-CoA) as the second catabolic step in phenylacetic acid (PA) degradation. Although the exact function of this enzyme has not been determined, it has been shown to be required for phenylacetic acid degradation and has been proposed to …	4e-85	Yes	51.86	295	136	2	10	304	1	289	310
EFX43723	172319	PRK13781	paaB	phenylacetate-CoA oxygenase subunit PaaB; Provisional	2e-05		32.53	83	55	1	7	88	4	86	43.5
EFX43723	148071	pfam06243	PaaB	Phenylacetic acid degradation B. Phenylacetic acid degradation protein B (PaaB) is thought to be part of a multicomponent oxygenase involved in phenylacetyl-CoA hydroxylation.	4e-09		36.14	83	52	1	7	88	1	83	55.8
EFX43723	33263	COG3460	COG3460	Uncharacterized enzyme of phenylacetate metabolism [Secondary metabolites biosynthesis, transport, and catabolism]	9e-10		36.84	95	57	2	8	102	9	100	57.8
EFX43723	131212	TIGR02157	PA_CoA_Oxy2	phenylacetate-CoA oxygenase, PaaH subunit. Phenylacetate-CoA oxygenase is comprised of a five gene complex responsible for the hydroxylation of phenylacetate-CoA (PA-CoA) as the second catabolic step in phenylacetic acid (PA) degradation. Although the exact function of this enzyme has not been determined, it has been shown to be required for phenylacetic acid degradation and has been proposed to …	8e-11	Yes	37.5	88	54	1	9	95	1	88	61.2
EFX43724	172316	PRK13778	paaA	phenylacetate-CoA oxygenase subunit PaaA; Provisional	0.0002		23.46	179	114	5	19	191	36	197	42.7
EFX43724	131211	TIGR02156	PA_CoA_Oxy1	phenylacetate-CoA oxygenase, PaaG subunit. Phenylacetate-CoA oxygenase is comprised of a five gene complex responsible for the hydroxylation of phenylacetate-CoA (PA-CoA) as the second catabolic step in phenylacetic acid (PA) degradation. Although the exact function of this enzyme has not been determined, it has been shown to be required for phenylacetic acid degradation and has been proposed to …	7e-05		23.3	176	118	4	19	191	21	182	43.9
EFX43724	147358	pfam05138	PaaA_PaaC	Phenylacetic acid catabolic protein. This family includes proteins such as PaaA and PaaC that are part of a catabolic pathway of phenylacetic acid. These proteins may form part of a dioxygenase complex.	9e-30		35.27	258	154	4	22	277	2	248	126
EFX43724	33203	COG3396	COG3396	Uncharacterized conserved protein [Function unknown]	1e-32		34.7	268	153	7	17	277	13	265	135
EFX43724	131213	TIGR02158	PA_CoA_Oxy3	phenylacetate-CoA oxygenase, PaaI subunit. Phenylacetate-CoA oxygenase is comprised of a five gene complex responsible for the hydroxylation of phenylacetate-CoA (PA-CoA) as the second catabolic step in phenylacetic acid (PA) degradation. Although the exact function of this enzyme has not been determined, it has been shown to be required for phenylacetic acid degradation and has been proposed to …	2e-35	Yes	34.68	248	151	2	30	277	1	237	145
EFX43725	132447	TIGR03406	FeS_long_SufT	probable FeS assembly SUF system protein SufT. The function is unknown for this protein family, but members are found almost always in operons for the the SUF system of iron-sulfur cluster biosynthesis. The SUF system is present elsewhere on the chromosome for those few species where SUF genes are not adjacent. This family shares this property of association with the SUF system with a related fam…	7e-05		29.59	98	63	3	11	103	76	172	42.7
EFX43725	131990	TIGR02945	SUF_assoc	FeS assembly SUF system protein. Members of this family belong to the broader Pfam family pfam01883, or Domain of Unknown Function DUF59. Many members of DUF59 are candidate ring hydroxylating complex subunits. However, members of the narrower family defined here all are found in genomes that carry the FeS assembly SUF system. For 70 % of these species, the member of this protein family is found …	3e-07		34.02	97	62	2	11	106	4	99	50.4
EFX43725	32334	COG2151	PaaD	Predicted metal-sulfur cluster biosynthetic enzyme [General function prediction only]	3e-10		32.04	103	64	3	8	108	12	110	60.5
EFX43725	131214	TIGR02159	PA_CoA_Oxy4	phenylacetate-CoA oxygenase, PaaJ subunit. Phenylacetate-CoA oxygenase is comprised of a five gene complex responsible for the hydroxylation of phenylacetate-CoA (PA-CoA) as the second catabolic step in phenylacetic acid (PA) degradation. Although the exact function of this enzyme has not been determined, it has been shown to be required for phenylacetic acid degradation and has been proposed to …	2e-24	Yes	41.1	146	80	3	20	161	1	144	107
EFX43726	143462	cd07144	ALDH_ALD2-YMR170C	Saccharomyces cerevisiae aldehyde dehydrogenase 2 (YMR170c)-like. NAD(P)+-dependent Saccharomyces cerevisiae aldehyde dehydrogenase 2 (YMR170c, ALD5, EC=1.2.1.5) and other similar sequences, are present in this CD.	2e-109		43.54	480	260	6	1	474	10	484	392
EFX43726	31216	COG1012	PutA	NAD-dependent aldehyde dehydrogenases [Energy production and conversion]	8e-111		49.79	474	227	4	1	472	3	467	396
EFX43726	143938	pfam00171	Aldedh	Aldehyde dehydrogenase family. This family of dehydrogenases act on aldehyde substrates. Members use NADP as a cofactor. The family includes the following members: The prototypical members are the aldehyde dehydrogenases EC:1.2.1.3. Succinate-semialdehyde dehydrogenase EC:1.2.1.16. Lactaldehyde dehydrogenase EC:1.2.1.22. Benzaldehyde dehydrogenase EC:1.2.1.28. Methylmalonate-semialdehyde dehydrog…	1e-115		50.75	465	222	4	7	470	1	459	412
EFX43726	143397	cd07078	ALDH	NAD(P)+ dependent aldehyde dehydrogenase family. The aldehyde dehydrogenase family (ALDH) of NAD(P)+ dependent enzymes, in general, oxidize a wide range of endogenous and exogenous aliphatic and aromatic aldehydes to their corresponding carboxylic acids and play an important role in detoxification. Besides aldehyde detoxification, many ALDH isozymes possess multiple additional catalytic and non-c…	2e-116		53.46	419	191	2	55	472	17	432	415
EFX43726	143449	cd07131	ALDH_AldH-CAJ73105	Uncharacterized Candidatus kuenenia aldehyde dehydrogenase AldH (CAJ73105)-like. Uncharacterized aldehyde dehydrogenase of Candidatus kuenenia AldH (locus CAJ73105) and similar sequences with similarity to alpha-aminoadipic semialdehyde dehydrogenase (AASADH, human ALDH7A1, EC=1.2.1.31), Arabidopsis ALDH7B4, and Streptomyces clavuligerus delta-1-piperideine-6-carboxylate dehydrogenase (P6CDH) are…	6e-118		47.05	474	244	4	2	470	2	473	420
EFX43726	143407	cd07088	ALDH_LactADH-AldA	Escherichia coli lactaldehyde dehydrogenase AldA-like. Lactaldehyde dehydrogenase from Escherichia coli (AldA, LactADH, EC=1.2.1.22), an NAD(+)-dependent enzyme involved in the metabolism of L-fucose and L-rhamnose, and other similar sequences are present in this CD.	3e-122		46.7	469	247	2	2	470	1	466	434
EFX43726	162532	TIGR01780	SSADH	succinate-semialdehyde dehydrogenase. SSADH enzyme belongs to the aldehyde dehydrogenase family (pfam00171), sharing a common evolutionary origin and enzymatic mechanism with lactaldehyde dehydrogenase. Like in lactaldehyde dehydrogenase and succinate semialdehyde dehydrogenase, the mammalian catalytic glutamic acid and cysteine residues are conserved in all the enzymes of this family (PS00687, P…	6e-137		55.75	452	195	3	18	468	1	448	483
EFX43726	165919	PLN02278	PLN02278	succinic semialdehyde dehydrogenase	1e-138		52.75	472	219	1	2	473	23	490	489
EFX43726	171036	PRK11241	gabD	succinate-semialdehyde dehydrogenase I; Provisional	9e-144		52.43	473	221	2	2	474	14	482	506
EFX43726	143421	cd07103	ALDH_F5_SSADH_GabD	Mitochondrial succinate-semialdehyde dehydrogenase and ALDH family members 5A1 and 5F1-like. Succinate-semialdehyde dehydrogenase, mitochondrial (SSADH, GabD, EC=1.2.1.24) catalyzes the NAD+-dependent oxidation of succinate semialdehyde (SSA) to succinate. This group includes the human aldehyde dehydrogenase family 5 member A1 (ALDH5A1) which is a mitochondrial homotetramer that converts SSA to s…	7e-150	Yes	60.66	455	175	1	18	472	1	451	526
EFX43727	131173	TIGR02118	TIGR02118	conserved hypothetical protein. This model represents a small family of proteins of unknown function, each about 105 amino acids in length. Conserved sites in the multiple alignment include a pair of aromatic residues, a histidine, and an aspartate.	6e-15		43.75	96	54	0	2	97	1	96	75.1
EFX43727	148616	pfam07110	EthD	EthD protein. This family consists of several bacterial sequences which are related to the EthD protein of Rhodococcus ruber. In Rhodococcus ruber, EthD is thought to be involved in the degradation of ethyl tert-butyl ether (ETBE). EthD synthesis is induced by ETBE but it's exact function is unknown, it is however thought to be essential to the ETBE degradation system.	2e-16	Yes	50.67	75	36	1	3	76	2	76	80.5
EFX43728	161843	TIGR00369	unchar_dom_1	uncharacterized domain 1. Most proteins containing this domain consist almost entirely of a single copy of this domain. A protein from C. elegans consists of two tandem copies of the domain. The domain is also found as the N-terminal region of an apparent initiation factor eIF-2B alpha subunit of Aquifex aeolicus. The function of the domain is unknown.	0.0001		32.43	111	73	2	13	122	5	114	41.6
EFX43728	131339	TIGR02286	PaaD	phenylacetic acid degradation protein PaaD. Sequences scoring between trusted and noise include those from archaea and other species not known to catabolize phenylacetic acid and which are not adjacent to other genes potentially involved with such a pathway.	1e-05		29.57	115	75	4	14	126	4	114	44.3
EFX43728	171246	PRK11688	PRK11688	hypothetical protein; Provisional	9e-08		27.69	130	79	3	10	124	23	152	51.6
EFX43728	32233	COG2050	PaaI	HGG motif-containing thioesterase, possibly involved in aromatic compounds catabolism [Secondary metabolites biosynthesis, transport, and catabolism]	3e-11		42.71	96	52	2	30	123	40	134	63.2
EFX43728	48038	cd03443	PaaI_thioesterase	PaaI_thioesterase is a tetrameric acyl-CoA thioesterase with a hot dog fold and one of several proteins responsible for phenylacetic acid (PA) degradation in bacteria. Although orthologs of PaaI exist in archaea and eukaryotes, their function has not been determined. Sequence similarity between PaaI, E. coli medium chain acyl-CoA thioesterase II, and human thioesterase III suggests they all belon…	3e-15	Yes	41.96	112	63	2	13	123	1	111	76.6
EFX43729	119339	cd06558	crotonase-like	Crotonase/Enoyl-Coenzyme A (CoA) hydratase superfamily. This superfamily contains a diverse set of enzymes including enoyl-CoA hydratase, napthoate synthase, methylmalonyl-CoA decarboxylase, 3-hydoxybutyryl-CoA dehydratase, and dienoyl-CoA isomerase. Many of these play important roles in fatty acid metabolism. In addition to a conserved structural core and the formation of trimers (or dimers of t…	3e-08		40	90	51	2	6	93	1	89	53.1
EFX43729	168580	PRK06495	PRK06495	enoyl-CoA hydratase; Provisional	3e-08		36.84	95	56	3	1	93	1	93	52.8
EFX43729	135928	PRK06494	PRK06494	enoyl-CoA hydratase; Provisional	1e-08		46.88	64	32	2	7	69	7	69	54.3
EFX43729	168377	PRK06072	PRK06072	enoyl-CoA hydratase; Provisional	7e-09		46.15	65	34	1	6	70	2	65	55.1
EFX43729	168468	PRK06210	PRK06210	enoyl-CoA hydratase; Provisional	2e-09		40.58	69	40	1	14	82	16	83	56.6
EFX43729	168277	PRK05862	PRK05862	enoyl-CoA hydratase; Provisional	8e-10		39.02	82	49	1	1	82	1	81	58.2
EFX43729	168327	PRK05980	PRK05980	enoyl-CoA hydratase; Provisional	4e-10		50	68	32	2	4	70	3	69	58.9
EFX43729	168337	PRK05995	PRK05995	enoyl-CoA hydratase; Provisional	4e-10		36.56	93	55	2	1	90	1	92	58.9
EFX43729	31227	COG1024	CaiD	Enoyl-CoA hydratase/carnithine racemase [Lipid metabolism]	3e-12		43.04	79	44	1	5	83	6	83	66.2
EFX43729	135602	PRK05809	PRK05809	3-hydroxybutyryl-CoA dehydratase; Validated	2e-13	Yes	43.9	82	44	2	1	81	1	81	69.7
EFX43730	170044	PRK09674	PRK09674	enoyl-CoA hydratase-isomerase; Provisional	4e-10		43.21	81	45	1	1	81	130	209	59.3
EFX43730	169647	PRK09076	PRK09076	enoyl-CoA hydratase; Provisional	3e-10		42.5	80	45	1	2	81	134	212	59.3
EFX43730	169740	PRK09245	PRK09245	enoyl-CoA hydratase; Provisional	3e-10		47.62	84	43	1	1	84	141	223	59.7
EFX43730	144097	pfam00378	ECH	Enoyl-CoA hydratase/isomerase family. This family contains a diverse set of enzymes including: Enoyl-CoA hydratase. Napthoate synthase. Carnitate racemase. 3-hydoxybutyryl-CoA dehydratase. Dodecanoyl-CoA delta-isomerase.	2e-10		63.83	47	17	0	2	48	121	167	60.5
EFX43730	31227	COG1024	CaiD	Enoyl-CoA hydratase/carnithine racemase [Lipid metabolism]	4e-11		62.5	48	18	0	1	48	136	183	62.4
EFX43730	169047	PRK07658	PRK07658	enoyl-CoA hydratase; Provisional	5e-12		48.65	74	37	1	1	74	132	204	65.5
EFX43730	119339	cd06558	crotonase-like	Crotonase/Enoyl-Coenzyme A (CoA) hydratase superfamily. This superfamily contains a diverse set of enzymes including enoyl-CoA hydratase, napthoate synthase, methylmalonyl-CoA decarboxylase, 3-hydoxybutyryl-CoA dehydratase, and dienoyl-CoA isomerase. Many of these play important roles in fatty acid metabolism. In addition to a conserved structural core and the formation of trimers (or dimers of t…	2e-13		66.67	48	16	0	1	48	131	178	69.7
EFX43730	166241	PLN02600	PLN02600	enoyl-CoA hydratase	2e-16		53.66	82	37	1	3	84	159	239	80.1
EFX43730	135602	PRK05809	PRK05809	3-hydroxybutyryl-CoA dehydratase; Validated	2e-17		54.76	84	37	1	1	84	135	217	83.2
EFX43730	169046	PRK07657	PRK07657	enoyl-CoA hydratase; Provisional	1e-17	Yes	56.63	83	35	1	2	84	136	217	84.3
EFX43731	30714	COG0365	Acs	Acyl-coenzyme A synthetases/AMP-(fatty) acid ligases [Lipid metabolism]	0.0006		27.76	245	141	11	26	250	212	440	41.2
EFX43731	171539	PRK12492	PRK12492	long-chain-fatty-acid--CoA ligase; Provisional	0.0004		31.07	103	48	4	166	255	398	490	42
EFX43731	168441	PRK06178	PRK06178	acyl-CoA synthetase; Validated	0.0002		33.68	95	42	2	166	248	399	484	42.7
EFX43731	136013	PRK06710	PRK06710	long-chain-fatty-acid--CoA ligase; Validated	0.0002		27.11	166	98	4	103	254	323	479	42.7
EFX43731	168959	PRK07470	PRK07470	acyl-CoA synthetase; Validated	2e-05		25.95	262	143	9	26	255	201	443	46.2
EFX43731	169370	PRK08315	PRK08315	AMP-binding domain protein; Validated	2e-05		25.29	170	100	5	103	254	317	477	46.2
EFX43731	162802	TIGR02304	aden_form_hyp	probable adenylate-forming enzyme. Members of this family form a distinct clade within a larger family of proteins that also includes coenzyme F390 synthetase, an enzyme known in Methanobacterium thermoautotrophicum and a few other methanogenic archaea. That enzyme adenylates coenzyme F420 to F390, a reversible process, during oxygen stress. Other informative homologies include domains of the non…	2e-06		28.31	166	83	7	123	260	206	363	49.7
EFX43731	132378	TIGR03335	F390_ftsA	coenzyme F390 synthetase. This enzyme, characterized in Methanobacterium thermoautotrophicum and found in several other methanogens, modifies coenzyme F420 by ligation of AMP (or GMP) from ATP (or GTP). On F420, it activates an aromatic hydroxyl group, which is unusual chemistry for an adenylyltransferase. This enzyme name has been attached to numbers of uncharacterized genes likely to instead ac…	2e-18		27.72	267	178	7	4	262	107	366	89.4
EFX43731	31730	COG1541	PaaK	Coenzyme F390 synthetase [Coenzyme metabolism]	6e-95		53.85	338	147	3	1	338	108	436	343
EFX43731	131210	TIGR02155	PA_CoA_ligase	phenylacetate-CoA ligase. Phenylacetate-CoA ligase (PA-CoA ligase) catalyzes the first step in aromatic catabolism of phenylacetic acid (PA) into phenylacetyl-CoA (PA-CoA). Often located in a conserved gene cluster with enzymes involved in phenylacetic acid activation (paaG/H/I/J), phenylacetate-CoA ligase has been found among the proteobacteria as well as in gram positive prokaryotes. In the B-s…	4e-113	Yes	57.4	338	135	3	1	337	93	422	404
EFX43732	169740	PRK09245	PRK09245	enoyl-CoA hydratase; Provisional	1e-37		36.18	246	139	4	3	234	25	266	152
EFX43732	144097	pfam00378	ECH	Enoyl-CoA hydratase/isomerase family. This family contains a diverse set of enzymes including: Enoyl-CoA hydratase. Napthoate synthase. Carnitate racemase. 3-hydoxybutyryl-CoA dehydratase. Dodecanoyl-CoA delta-isomerase.	4e-39		47.53	162	77	2	2	158	11	169	157
EFX43732	166241	PLN02600	PLN02600	enoyl-CoA hydratase	3e-39		35.47	234	148	2	3	233	48	281	157
EFX43732	169046	PRK07657	PRK07657	enoyl-CoA hydratase; Provisional	6e-40		37.27	220	135	2	17	233	40	259	159
EFX43732	168327	PRK05980	PRK05980	enoyl-CoA hydratase; Provisional	3e-41		38.4	237	139	2	2	231	24	260	164
EFX43732	169047	PRK07658	PRK07658	enoyl-CoA hydratase; Provisional	2e-49		42.62	237	129	3	3	234	23	257	191
EFX43732	135602	PRK05809	PRK05809	3-hydroxybutyryl-CoA dehydratase; Validated	9e-54		45.61	239	121	3	2	234	25	260	206
EFX43732	169235	PRK08138	PRK08138	enoyl-CoA hydratase; Provisional	2e-58		51.29	232	113	0	3	234	30	261	221
EFX43732	170044	PRK09674	PRK09674	enoyl-CoA hydratase-isomerase; Provisional	2e-61		49.57	232	117	0	3	234	24	255	231
EFX43732	168277	PRK05862	PRK05862	enoyl-CoA hydratase; Provisional	7e-65	Yes	53.65	233	108	0	2	234	25	257	242
EFX43733	169321	PRK08260	PRK08260	enoyl-CoA hydratase; Provisional	3e-19		38.06	155	84	2	2	144	3	157	90.5
EFX43733	166529	PLN02888	PLN02888	enoyl-CoA hydratase	2e-19		37.78	135	76	2	13	147	19	145	90.5
EFX43733	168328	PRK05981	PRK05981	enoyl-CoA hydratase; Provisional	6e-20		35.19	162	101	3	2	160	3	163	92.8
EFX43733	168337	PRK05995	PRK05995	enoyl-CoA hydratase; Provisional	2e-20		37.41	147	84	2	1	144	2	143	94.4
EFX43733	169346	PRK08290	PRK08290	enoyl-CoA hydratase; Provisional	2e-20		36.36	154	82	3	2	139	3	156	94.4
EFX43733	131333	TIGR02280	PaaB1	phenylacetate degradation probable enoyl-CoA hydratase paaB. This family of proteins are found within apparent operons for the degradation of phenylacetic acid. These proteins contain the enoyl-CoA hydratase domain as detected by pfam00378. This activity is consistent with current hypotheses for the degradation pathway which involve the ligation of phenylacetate with coenzyme A (paaF), hydroxylat…	1e-20		41.67	156	88	2	5	160	1	153	94.7
EFX43733	119339	cd06558	crotonase-like	Crotonase/Enoyl-Coenzyme A (CoA) hydratase superfamily. This superfamily contains a diverse set of enzymes including enoyl-CoA hydratase, napthoate synthase, methylmalonyl-CoA decarboxylase, 3-hydoxybutyryl-CoA dehydratase, and dienoyl-CoA isomerase. Many of these play important roles in fatty acid metabolism. In addition to a conserved structural core and the formation of trimers (or dimers of t…	2e-21		41.51	159	84	2	5	160	1	153	97.8
EFX43733	169237	PRK08140	PRK08140	enoyl-CoA hydratase; Provisional	3e-23		44.38	160	88	1	1	160	2	160	103
EFX43733	168468	PRK06210	PRK06210	enoyl-CoA hydratase; Provisional	2e-23		39.87	153	84	3	2	147	4	155	103
EFX43733	31227	COG1024	CaiD	Enoyl-CoA hydratase/carnithine racemase [Lipid metabolism]	2e-27	Yes	41.51	159	89	1	2	160	4	158	117
EFX43734	169236	PRK08139	PRK08139	enoyl-CoA hydratase; Validated	1e-10		37.62	101	63	0	1	101	165	265	60.8
EFX43734	131333	TIGR02280	PaaB1	phenylacetate degradation probable enoyl-CoA hydratase paaB. This family of proteins are found within apparent operons for the degradation of phenylacetic acid. These proteins contain the enoyl-CoA hydratase domain as detected by pfam00378. This activity is consistent with current hypotheses for the degradation pathway which involve the ligation of phenylacetate with coenzyme A (paaF), hydroxylat…	8e-11		37.62	101	63	0	1	101	155	255	61.6
EFX43734	169046	PRK07657	PRK07657	enoyl-CoA hydratase; Provisional	5e-11		40	100	60	0	2	101	160	259	62
EFX43734	169235	PRK08138	PRK08138	enoyl-CoA hydratase; Provisional	3e-11		39.6	101	61	0	1	101	160	260	62.8
EFX43734	169048	PRK07659	PRK07659	enoyl-CoA hydratase; Provisional	1e-11		41.05	95	55	1	7	101	166	259	64.3
EFX43734	135602	PRK05809	PRK05809	3-hydroxybutyryl-CoA dehydratase; Validated	2e-13		43.56	101	53	2	2	100	160	258	70.1
EFX43734	168647	PRK06688	PRK06688	enoyl-CoA hydratase; Provisional	8e-14		45.28	106	46	3	2	101	160	259	71.2
EFX43734	169740	PRK09245	PRK09245	enoyl-CoA hydratase; Provisional	7e-16		43	100	57	0	2	101	166	265	78.2
EFX43734	169237	PRK08140	PRK08140	enoyl-CoA hydratase; Provisional	5e-16		44.44	99	55	0	3	101	164	262	78.6
EFX43734	168328	PRK05981	PRK05981	enoyl-CoA hydratase; Provisional	3e-17	Yes	46.53	101	54	0	1	101	165	265	82.8
EFX43735	169329	PRK08268	PRK08268	3-hydroxy-acyl-CoA dehydrogenase; Validated	0.0007		28.92	83	58	1	184	266	411	492	40.8
EFX43735	131490	TIGR02437	FadB	fatty oxidation complex, alpha subunit FadB. Members represent alpha subunit of multifunctional enzyme complex of the fatty acid degradation cycle. Activities include: enoyl-CoA hydratase (EC 4.2.1.17), dodecenoyl-CoA delta-isomerase activity (EC 5.3.3.8), 3-hydroxyacyl-CoA dehydrogenase (EC 1.1.1.35), 3-hydroxybutyryl-CoA epimerase (EC 5.1.2.3). A representative is E. coli FadB. This model exclu…	1e-46		36.74	264	164	3	23	285	332	593	182
EFX43735	169115	PRK07819	PRK07819	3-hydroxybutyryl-CoA dehydrogenase; Validated	1e-48		39.29	280	167	3	7	284	8	286	189
EFX43735	168361	PRK06035	PRK06035	3-hydroxyacyl-CoA dehydrogenase; Validated	3e-49		38.28	290	170	3	3	284	2	290	191
EFX43735	166186	PLN02545	PLN02545	3-hydroxybutyryl-CoA dehydrogenase	1e-52		38.6	285	174	1	1	285	1	284	202
EFX43735	169751	PRK09260	PRK09260	3-hydroxybutyryl-CoA dehydrogenase; Validated	6e-56		40.43	282	159	3	9	286	6	282	213
EFX43735	168994	PRK07530	PRK07530	3-hydroxybutyryl-CoA dehydrogenase; Validated	3e-59		43.53	278	156	1	7	284	7	283	224
EFX43735	168256	PRK05808	PRK05808	3-hydroxybutyryl-CoA dehydrogenase; Validated	2e-62		43.17	278	157	1	7	284	6	282	234
EFX43735	169329	PRK08268	PRK08268	3-hydroxy-acyl-CoA dehydrogenase; Validated	2e-62		44.87	263	145	0	22	284	21	283	234
EFX43735	131332	TIGR02279	PaaC-3OHAcCoADH	3-hydroxyacyl-CoA dehydrogenase PaaC. This 3-hydroxyacyl-CoA dehydrogenase is involved in the degradation of phenylacetic acid, presumably in steps following the opening of the phenyl ring. The sequences included in this model are all found in aparrent operons with other related genes such as paaA, paaB, paaD, paaE, paaF and paaN. Some genomes contain these other genes without an apparent paaC in…	2e-69		47.91	263	137	0	22	284	23	285	258
EFX43735	31442	COG1250	FadB	3-hydroxyacyl-CoA dehydrogenase [Lipid metabolism]	3e-73	Yes	47.48	278	146	0	7	284	6	283	271
EFX43736	131332	TIGR02279	PaaC-3OHAcCoADH	3-hydroxyacyl-CoA dehydrogenase PaaC. This 3-hydroxyacyl-CoA dehydrogenase is involved in the degradation of phenylacetic acid, presumably in steps following the opening of the phenyl ring. The sequences included in this model are all found in aparrent operons with other related genes such as paaA, paaB, paaD, paaE, paaF and paaN. Some genomes contain these other genes without an apparent paaC in…	2e-20		33.5	197	130	1	48	243	89	285	95.1
EFX43736	169115	PRK07819	PRK07819	3-hydroxybutyryl-CoA dehydrogenase; Validated	3e-21		33.83	201	131	2	45	243	86	286	97.8
EFX43736	169329	PRK08268	PRK08268	3-hydroxy-acyl-CoA dehydrogenase; Validated	3e-21		41.86	129	72	2	108	236	377	502	97.8
EFX43736	109769	pfam00725	3HCDH	3-hydroxyacyl-CoA dehydrogenase, C-terminal domain. This family also includes lambda crystallin. Some proteins include two copies of this domain.	2e-21		50.52	97	48	0	147	243	1	97	98.2
EFX43736	131332	TIGR02279	PaaC-3OHAcCoADH	3-hydroxyacyl-CoA dehydrogenase PaaC. This 3-hydroxyacyl-CoA dehydrogenase is involved in the degradation of phenylacetic acid, presumably in steps following the opening of the phenyl ring. The sequences included in this model are all found in aparrent operons with other related genes such as paaA, paaB, paaD, paaE, paaF and paaN. Some genomes contain these other genes without an apparent paaC in…	5e-22		47	100	53	0	131	230	399	498	100
EFX43736	170988	PRK11154	fadJ	multifunctional fatty acid oxidation complex subunit alpha; Reviewed	7e-23		35.27	207	128	4	44	247	387	590	103
EFX43736	169329	PRK08268	PRK08268	3-hydroxy-acyl-CoA dehydrogenase; Validated	8e-24		34	200	131	1	48	246	87	286	106
EFX43736	166186	PLN02545	PLN02545	3-hydroxybutyryl-CoA dehydrogenase	2e-34		37.95	195	119	1	50	244	92	284	141
EFX43736	168994	PRK07530	PRK07530	3-hydroxybutyryl-CoA dehydrogenase; Validated	2e-34		37.76	196	122	0	48	243	88	283	141
EFX43736	31442	COG1250	FadB	3-hydroxyacyl-CoA dehydrogenase [Lipid metabolism]	1e-35		41.12	197	115	1	48	243	87	283	145
EFX43736	169751	PRK09260	PRK09260	3-hydroxybutyryl-CoA dehydrogenase; Validated	1e-36		44.19	172	95	1	75	246	113	283	149
EFX43736	168256	PRK05808	PRK05808	3-hydroxybutyryl-CoA dehydrogenase; Validated	2e-37	Yes	39.29	196	119	0	48	243	87	282	151
EFX43737	169633	PRK09051	PRK09051	beta-ketothiolase; Provisional	1e-97		48.74	396	195	3	10	404	6	394	352
EFX43737	169597	PRK08947	fadA	3-ketoacyl-CoA thiolase; Reviewed	1e-102		50.12	401	176	6	10	404	5	387	369
EFX43737	168156	PRK05656	PRK05656	acetyl-CoA acetyltransferase; Provisional	4e-105		51.27	394	186	2	10	403	5	392	377
EFX43737	169229	PRK08131	PRK08131	acetyl-CoA acetyltransferase; Provisional	8e-117		54.41	397	176	4	11	404	6	400	416
EFX43737	168249	PRK05790	PRK05790	acetyl-CoA acetyltransferase; Provisional	3e-118		55.03	398	173	2	6	403	1	392	421
EFX43737	162610	TIGR01930	AcCoA-C-Actrans	acetyl-CoA acetyltransferases. This model represents a large family of enzymes which catalyze the thiolysis of a linear fatty acid CoA (or acetoacetyl-CoA) using a second CoA molecule to produce acetyl-CoA and a CoA-ester product two carbons shorter (or, alternatively, the condensation of two molecules of acetyl-CoA to produce acetoacetyl-CoA and CoA). This enzyme is also known as "thiolase", "3-…	1e-118		57.25	393	160	4	11	402	1	386	422
EFX43737	172004	PRK13359	PRK13359	beta-ketoadipyl CoA thiolase; Provisional	5e-119		57.71	402	165	4	6	404	1	400	423
EFX43737	29411	cd00751	thiolase	Thiolase are ubiquitous enzymes that catalyze the reversible thiolytic cleavage of 3-ketoacyl-CoA into acyl-CoA and acetyl-CoA, a 2-step reaction involving a covalent intermediate formed with a catalytic cysteine. They are found in prokaryotes and eukaryotes (cytosol, microbodies and mitochondria). There are 2 functional different classes: thiolase-I (3-ketoacyl-CoA thiolase) and thiolase-II (ace…	9e-127		59.9	394	150	5	10	403	1	386	449
EFX43737	169632	PRK09050	PRK09050	beta-ketoadipyl CoA thiolase; Validated	5e-127		59.7	402	158	3	6	404	1	401	450
EFX43737	131483	TIGR02430	pcaF	beta-ketoadipyl CoA thiolase. Members of this family are designated beta-ketoadipyl CoA thiolase, an enzyme that acts at the end of pathways for the degradation of protocatechuate (from benzoate and related compounds) and of phenylacetic acid.	7e-132	Yes	60.71	397	152	3	11	404	5	400	466
EFX43738	35055	COG5496	COG5496	Predicted thioesterase [General function prediction only]	2e-07	Yes	27.27	110	80	0	3	112	20	129	50.1
EFX43739	149102	pfam07848	PaaX	PaaX-like protein. This family contains proteins that are similar to the product of the paaX gene of Escherichia coli. This protein is involved in the regulation of expression of a group of proteins known to participate in the metabolism of phenylacetic acid. In fact, some members of this family are annotated by InterPro as containing a winged helix DNA-binding domain (Interpro:IPR009058).	2e-06		48.78	41	21	0	1	41	30	70	48.9
EFX43739	149339	pfam08223	PaaX_C	PaaX-like protein C-terminal domain. This family contains proteins that are similar to the product of the paaX gene of Escherichia coli. This protein is involved in the regulation of expression of a group of proteins known to participate in the metabolism of phenylacetic acid.	9e-34		39.11	179	97	4	60	238	4	170	139
EFX43739	162794	TIGR02277	PaaX_trns_reg	phenylacetic acid degradation operon negative regulatory protein PaaX. This transcriptional regulator is always found in association with operons believed to be involved in the degradation of phenylacetic acid. The gene product has been shown to bind to the promoter sites and repress their transcription.	2e-43		39.08	238	140	3	1	238	27	259	171
EFX43739	33136	COG3327	PaaX	Phenylacetic acid-responsive transcriptional repressor [Transcription]	1e-49	Yes	42.74	241	130	2	1	241	35	267	192
EFX43742	130009	TIGR00934	2a38euk	potassium uptake protein, Trk family. The proteins of the Trk family are derived from Gram-negative and Gram-positive bacteria, yeast and wheat. The proteins of E. coli K12 TrkH and TrkG as well as several yeast proteins have been functionally characterized.The E. coli TrkH and TrkG proteins are complexed to two peripheral membrane proteins, TrkA, an NAD-binding protein, and TrkE, an ATP-binding …	8e-08		23.38	308	192	12	161	427	493	797	54.3
EFX43742	30517	COG0168	TrkG	Trk-type K+ transport systems, membrane components [Inorganic ion transport and metabolism]	2e-19		31.12	421	248	12	47	440	92	497	93.2
EFX43742	111294	pfam02386	TrkH	Cation transport protein. This family consists of various cation transport proteins (Trk) and V-type sodium ATP synthase subunit J or translocating ATPase J EC:3.6.1.34. These proteins are involved in active sodium up-take utilising ATP in the process. TrkH a member of the family from E. coli is a hydrophobic membrane protein and determines the specificity and kinetics of cation transport by the …	2e-33		36.33	311	168	10	131	428	39	332	139
EFX43742	162118	TIGR00933	2a38	potassium uptake protein, TrkH family. The proteins of the Trk family are derived from Gram-negative and Gram-positive bacteria, yeast and wheat. The proteins of E. coli K12 TrkH and TrkG as well as several yeast proteins have been functionally characterized.The E. coli TrkH and TrkG proteins are complexed to two peripheral membrane proteins, TrkA, an NAD-binding protein, and TrkE, an ATP-binding…	3e-59	Yes	40.7	398	218	8	30	417	1	390	225
EFX43743	32644	COG2815	COG2815	Uncharacterized protein conserved in bacteria [Function unknown]	0.0003		41.54	65	33	2	351	412	163	225	42.7
EFX43743	32644	COG2815	COG2815	Uncharacterized protein conserved in bacteria [Function unknown]	8e-05		43.08	65	34	2	351	412	94	158	44.3
EFX43743	112599	pfam03793	PASTA	PASTA domain. This domain is found at the C termini of several Penicillin-binding proteins and bacterial serine/threonine kinases. It binds the beta-lactam stem, which implicates it in sensing D-alanyl-D-alanine - the PBP transpeptidase substrate. It is a small globular fold consisting of 3 beta-sheets and an alpha-helix. The name PASTA is derived from PBP and Serine/Threonine kinase Associated d…	1e-06		46.77	62	32	1	351	411	2	63	50.4
EFX43743	119328	cd06577	PASTA_pknB	PASTA domain of bacterial serine/threonine kinase pknB-like proteins. PknB is a member of a group of related transmembrane sensor kinases present in many gram positive bacteria, which has been shown to regulate cell shape in Mycobacterium tubercolosis. PknB is a receptor-like transmembrane protein with an extracellular signal sensor domain (containing multiple PASTA domains) and an intracellular,…	3e-09	Yes	51.61	62	28	1	351	410	1	62	59.3
EFX43744	143990	pfam00239	Resolvase	Resolvase, N terminal domain. The N-terminal domain of the resolvase family (this family) contains the active site and the dimer interface. The extended arm at the C-terminus of this domain connects to the C-terminal helix-turn-helix domain of resolvase - see pfam02796.	6e-05		36.23	138	75	5	8	144	4	129	45.4
EFX43744	32144	COG1961	PinR	Site-specific recombinases, DNA invertase Pin homologs [DNA replication, recombination, and repair]	7e-06		27.5	200	131	4	3	200	1	188	48.5
EFX43744	58117	cd03768	SR_ResInv	Serine Recombinase (SR) family, Resolvase and Invertase subfamily, catalytic domain; members contain a C-terminal DNA binding domain. Serine recombinases catalyze site-specific recombination of DNA molecules by a concerted, four-strand cleavage and rejoining mechanism which involves a transient phosphoserine linkage between DNA and the enzyme. They are functionally versatile and include resolvase…	6e-09		34.75	141	70	7	8	144	4	126	58.5
EFX43744	58115	cd00338	Ser_Recombinase	Serine Recombinase family, catalytic domain; a DNA binding domain may be present either N- or C-terminal to the catalytic domain. These enzymes perform site-specific recombination of DNA molecules by a concerted, four-strand cleavage and rejoining mechanism which involves a transient phosphoserine linkage between DNA and serine recombinase. Serine recombinases demonstrate functional versatility a…	8e-13		36.11	144	79	5	7	144	1	137	71.6
EFX43744	129090	smart00857	Resolvase	Resolvase, N terminal domain. The N-terminal domain of the resolvase family contains the active site and the dimer interface. The extended arm at the C-terminus of this domain connects to the C-terminal helix-turn-helix domain of resolvase.	6e-14	Yes	38.97	136	77	3	8	141	4	135	75.1
EFX43745	131897	TIGR02850	spore_sigG	RNA polymerase sigma-G factor. Members of this family comprise the Firmicutes lineage endospore formation-specific sigma factor SigG. It is also desginated stage III sporulation protein G (SpoIIIG). This protein is rather closely related to sigma-F (SpoIIAC), another sporulation sigma factor.	3e-11		27.54	207	89	4	14	169	51	247	63.9
EFX43745	169286	PRK08215	PRK08215	sporulation sigma factor SigG; Reviewed	1e-11		27.54	207	89	5	14	169	54	250	65.1
EFX43745	169154	PRK07921	PRK07921	RNA polymerase sigma factor SigB; Reviewed	7e-12		28.77	212	96	4	15	174	100	308	66.2
EFX43745	30914	COG0568	RpoD	DNA-directed RNA polymerase, sigma subunit (sigma70/sigma32) [Transcription]	3e-12		30.56	216	92	6	11	172	116	327	67.4
EFX43745	163097	TIGR02997	Sig70-cyanoRpoD	RNA polymerase sigma factor, cyanobacterial RpoD-like family. This family includes a number of closely related sigma-70 (TIGR02937) factors in the cyanobacteria. All appear most closely related to the essential sigma-70 factor RpoD, and some score above trusted to the RpoD C-terminal domain model (TIGR02393).	2e-12		29.77	215	93	7	11	172	88	297	67.8
EFX43745	31384	COG1191	FliA	DNA-directed RNA polymerase specialized sigma subunit [Transcription]	2e-15		35.19	216	80	7	15	179	41	247	78.2
EFX43745	169357	PRK08301	PRK08301	sporulation sigma factor SigE; Reviewed	5e-40		50	168	83	1	11	178	69	235	159
EFX43745	131882	TIGR02835	spore_sigmaE	RNA polymerase sigma-E factor. Members of this family comprise the Firmicutes lineage endospore formation-specific sigma factor SigE, also called SpoIIGB and sigma-29. As characterized in Bacillus subtilis, this protein is synthesized as a precursor, specifically in the mother cell compartment, and must cleaved by the SpoIIGA protein to be made active.	5e-42		50.6	166	81	1	11	176	66	230	166
EFX43745	131893	TIGR02846	spore_sigmaK	RNA polymerase sigma-K factor. The sporulation-specific transcription factor sigma-K (also called sigma-27) is expressed in the mother cell compartment of endospore-forming bacteria such as Bacillus subtilis. Like its close homolog sigma-E (sigma-29) (see TIGR02835), also specific to the mother cell compartment, it must be activated by a proteolytic cleavage. Note that in Bacillus subtilis (and a…	2e-62		70.06	167	49	1	11	177	62	227	234
EFX43745	168254	PRK05803	PRK05803	sporulation sigma factor SigK; Reviewed	1e-66	Yes	72.51	171	46	1	11	181	63	232	248
EFX43746	149117	pfam07870	DUF1657	Protein of unknown function (DUF1657). This domain appears to be restricted to the Bacillales.	0.0003		44.19	43	24	0	240	282	6	48	41.6
EFX43746	146726	pfam04239	DUF421	Protein of unknown function (DUF421). YDFR family	2e-16		40.16	122	49	1	87	208	1	98	82.4
EFX43746	32477	COG2323	COG2323	Predicted membrane protein [Function unknown]	1e-37	Yes	42.86	224	121	4	5	226	5	223	152
EFX43747	131886	TIGR02839	spore_V_AE	stage V sporulation protein AE. This model describes stage V sporulation protein AE, a paralog of stage V sporulation protein AC. Both are proteins found to present in a species if and only if that species is one of the Firmicutes capable of endospore formation, as of the time of the publication of the genome of Carboxydothermus hydrogenoformans. Mutants in spoVAE have a stage V sproulation defec…	1e-09		38.2	89	46	2	42	129	4	84	58.5
EFX43747	146475	pfam03862	SpoVA	SpoVA protein. Members of this family are all transcribed from the spoVA operon. These proteins are poorly characterized, but are thought to be involved in dipicolinic acid transport into the developing forespore during sporulation.	1e-26		48.31	118	61	0	38	155	2	119	114
EFX43747	131885	TIGR02838	spore_V_AC	stage V sporulation protein AC. This model describes stage V sporulation protein AC, a paralog of stage V sporulation protein AE. Both are proteins found to present in a species if and only if that species is one of the Firmicutes capable of endospore formation, as of the time of the publication of the genome of Carboxydothermus hydrogenoformans. Mutants in spoVAC have a stage V sproulation defec…	2e-43	Yes	58.57	140	57	1	20	158	1	140	171
EFX43748	169359	PRK08304	PRK08304	stage V sporulation protein AD; Validated	7e-111		59.21	331	134	1	4	334	6	335	396
EFX43748	131892	TIGR02845	spore_V_AD	stage V sporulation protein AD. Bacillus and Clostridium species contain about 10 % dipicolinic acid (pyridine-2,6-dicarboxylic acid) by weight. This protein family, SpoVAD, belongs to the spoVA operon that is suggested to act in the transport of dipicolinic acid (DPA) from the mother cell, where DPA is synthesized, to the forespore, a process essential to sporulation. Members of this protein fam…	5e-114		61.28	328	125	2	6	333	2	327	406
EFX43748	148831	pfam07451	SpoVAD	Stage V sporulation protein AD (SpoVAD). This family contains the bacterial stage V sporulation protein AD (SpoVAD), which is approximately 340 residues long. This is one of six proteins encoded by the spoVA operon, which is transcribed exclusively in the forespore at about the time of dipicolinic acid (DPA) synthesis in the mother cell. The functions of the proteins encoded by the spoVA operon a…	4e-120		62.42	330	123	1	4	333	1	329	427
EFX43748	171473	PRK12404	PRK12404	stage V sporulation protein AD; Provisional	2e-133	Yes	66.67	333	110	1	1	333	1	332	471
EFX43749	131885	TIGR02838	spore_V_AC	stage V sporulation protein AC. This model describes stage V sporulation protein AC, a paralog of stage V sporulation protein AE. Both are proteins found to present in a species if and only if that species is one of the Firmicutes capable of endospore formation, as of the time of the publication of the genome of Carboxydothermus hydrogenoformans. Mutants in spoVAC have a stage V sproulation defec…	2e-12		43.16	95	42	2	6	92	21	111	66.6
EFX43749	146475	pfam03862	SpoVA	SpoVA protein. Members of this family are all transcribed from the spoVA operon. These proteins are poorly characterized, but are thought to be involved in dipicolinic acid transport into the developing forespore during sporulation.	6e-27		52.99	117	48	1	3	112	1	117	114
EFX43749	131886	TIGR02839	spore_V_AE	stage V sporulation protein AE. This model describes stage V sporulation protein AE, a paralog of stage V sporulation protein AC. Both are proteins found to present in a species if and only if that species is one of the Firmicutes capable of endospore formation, as of the time of the publication of the genome of Carboxydothermus hydrogenoformans. Mutants in spoVAE have a stage V sproulation defec…	1e-37	Yes	65.79	114	39	0	5	118	1	114	150
EFX43750	168519	PRK06305	PRK06305	DNA polymerase III subunits gamma and tau; Validated	0.0006		29.14	151	80	8	23	146	19	169	40.8
EFX43750	149019	pfam07728	AAA_5	AAA domain (dynein-related subfamily). This Pfam entry includes some of the AAA proteins not detected by the pfam00004 model.	0.0005		29.08	141	84	6	43	170	2	139	41.2
EFX43750	166963	PRK00440	rfc	replication factor C small subunit; Reviewed	0.0003		32.22	90	56	3	42	128	40	127	42
EFX43750	34868	COG5271	MDN1	AAA ATPase containing von Willebrand factor type A (vWA) domain [General function prediction only]	8e-06		29.73	148	93	5	33	170	1536	1682	47.4
EFX43750	131688	TIGR02640	gas_vesic_GvpN	gas vesicle protein GvpN. Members of this family are the GvpN protein associated with the production of gas vesicles produced in some prokaryotes to give cells buoyancy. This family belongs to a larger family of ATPases (pfam07728).	8e-06		24.32	185	105	4	37	191	18	197	47.4
EFX43750	116340	pfam07726	AAA_3	ATPase family associated with various cellular activities (AAA). This Pfam entry includes some of the AAA proteins not detected by the pfam00004 model.	1e-45		64.89	131	46	0	42	172	1	131	179
EFX43750	31058	COG0714	COG0714	MoxR-like ATPases [General function prediction only]	5e-58	Yes	43.61	321	170	4	6	315	9	329	220
EFX43751	145184	pfam01882	DUF58	Protein of unknown function DUF58. This family of prokaryotic proteins have no known function. A protein of unknown function in the family has been misannotated as alpha-dextrin 6-glucanohydrolase.	8e-05		45.65	46	25	0	212	257	3	48	44.3
EFX43751	31907	COG1721	COG1721	Uncharacterized conserved protein (some members contain a von Willebrand factor type A (vWA) domain) [General function prediction only]	1e-13	Yes	29.59	267	162	9	63	319	48	298	73.6
EFX43752	128736	smart00460	TGc	Transglutaminase/protease-like homologues. Transglutaminases are enzymes that establish covalent links between proteins. A subset of transglutaminase homologues appear to catalyse the reverse reaction, the hydrolysis of peptide bonds. Proteins with this domain are both extracellular and intracellular, and it is likely that the eukaryotic intracellular proteins are involved in signalling events.	1e-06		38.37	86	34	3	474	559	1	67	51.2
EFX43752	31496	COG1305	COG1305	Transglutaminase-like enzymes, putative cysteine proteases [Amino acid transport and metabolism]	5e-14		31.43	140	76	3	423	562	143	262	75.9
EFX43752	145156	pfam01841	Transglut_core	Transglutaminase-like superfamily. This family includes animal transglutaminases and other bacterial proteins of unknown function. Sequence conservation in this superfamily primarily involves three motifs that centre around conserved cysteine, histidine, and aspartate residues that form the catalytic triad in the structurally characterized transglutaminase, the human blood clotting factor XIIIa'.…	4e-15	Yes	37.31	134	58	4	425	558	1	108	79.3
EFX43753	170447	PRK10444	PRK10444	UMP phosphatase; Provisional	0.0007		42.86	49	28	0	87	135	172	220	39.3
EFX43753	150179	pfam09419	DUF2010	Protein of unknown function. This is a family of proteins which show sequence similarity to the HAD superfamily of hydrolases.	0.0004		23.08	143	97	4	4	133	17	159	40.4
EFX43753	162787	TIGR02253	CTE7	HAD superfamily (subfamily IA) hydrolase, TIGR02253. This family is a member of the haloacid dehalogenase (HAD) superfamily of hydrolases which are characterized by three conserved sequence motifs. By virtue of an alpha helical domain in-between the first and second conserved motif, this family is a member of subfamily IA (TIGR01549).	0.0002		24.24	99	66	1	47	136	97	195	41.2
EFX43753	130526	TIGR01459	HAD-SF-IIA-hyp4	HAD-superfamily class IIA hydrolase, TIGR01459. This hypothetical equivalog is a member of the Class IIA subfamily of the haloacid dehalogenase superfamily of aspartate-nucleophile hydrolases. The sequences modelled by this equivalog are all gram negative and primarily alpha proteobacteria. Only one sequence hase been annotated as other than "hypothetical." That one, from Brucella, is annotated a…	0.0001		41.18	51	29	1	86	135	190	240	41.6
EFX43753	162473	TIGR01662	HAD-SF-IIIA	HAD-superfamily hydrolase, subfamily IIIA. In the case of histidinol phosphatase and PNK-3'-phosphatase, this model represents a domain of a bifunctional system. In the histidinol phosphatase HisB, a C-terminal domain is an imidazoleglycerol-phosphate dehydratase which catalyzes a related step in histidine biosynthesis. In PNK-3'-phosphatase, N- and C-terminal domains constitute the polynucleotid…	6e-11		33.33	132	67	5	27	137	1	132	62.8
EFX43753	162475	TIGR01668	YqeG_hyp_ppase	HAD superfamily (subfamily IIIA) phosphatase, TIGR01668. This family consists of sequences from fungi, plants, cyanobacteria, gram-positive bacteria and Deinococcus. There is presently no characterization of any sequence in this family.	2e-28		41.61	161	93	1	2	161	1	161	121
EFX43753	32362	COG2179	COG2179	Predicted hydrolase of the HAD superfamily [General function prediction only]	6e-39	Yes	51.61	155	74	1	1	155	3	156	155
EFX43754	169971	PRK09563	rbgA	ribosomal biogenesis GTPase; Reviewed	6e-06		30.3	165	83	7	77	223	28	178	48.1
EFX43754	57924	cd01849	YlqF_related_GTPase	YlqF-related GTPases. These proteins are found in bacteria, eukaryotes, and archaea. They all exhibit a circular permutation of the GTPase signature motifs so that the order of the conserved G box motifs is G4-G5-G1-G2-G3, with G4 and G5 being permuted from the C-terminal region of proteins in the Ras superfamily to the N-terminus of YlqF-related GTPases.	5e-06		27.71	166	91	6	73	221	2	155	48.1
EFX43754	163343	TIGR03594	GTPase_EngA	ribosome-associated GTPase EngA. EngA (YfgK, Der) is a ribosome-associated essential GTPase with a duplication of its GTP-binding domain. It is broadly to universally distributed among bacteria. It appears to function in ribosome biogenesis or stability.	2e-06		32.08	159	75	7	99	239	109	252	49.3
EFX43754	166781	PRK00093	engA	GTP-binding protein EngA; Reviewed	1e-06		32.68	153	76	7	99	239	112	249	50.1
EFX43754	57930	cd01859	MJ1464	MJ1464. This family represents archaeal GTPase typified by the protein MJ1464 from Methanococcus jannaschii. The members of this family show a circular permutation of the GTPase signature motifs so that C-terminal strands 5, 6, and 7 (strands 6 contain the NKxD motif) are relocated to the N terminus.	1e-07		30.77	169	96	7	60	221	2	156	53.5
EFX43754	57931	cd04178	Nucleostemin_like	Nucleostemin-like. Nucleostemin (NS) is a nucleolar protein that functions as a regulator of cell growth and proliferation in stem cells and in several types of cancer cells, but is not expressed in the differentiated cells of most mammalian adult tissues. NS shuttles between the nucleolus and nucleoplasm bidirectionally at a rate that is fast and independent of cell type. Lowering GTP levels dec…	1e-08		34	150	69	6	96	221	29	172	57
EFX43754	31355	COG1161	COG1161	Predicted GTPases [General function prediction only]	2e-20		30.63	284	163	7	38	306	2	266	95.9
EFX43754	57926	cd01855	YqeH	YqeH. YqeH is an essential GTP-binding protein. Depletion of YqeH induces an excess initiation of DNA replication, suggesting that it negatively controls initiation of chromosome replication. The YqeH subfamily is common in eukaryotes and sporadically present in bacteria with probable acquisition by plants from chloroplasts. Proteins of the YqeH family contain all sequence motifs typical of the v…	1e-45		53.16	190	83	4	38	221	1	190	179
EFX43754	132636	TIGR03597	GTPase_YqeH	ribosome biogenesis GTPase YqeH. This family describes YqeH, a member of a larger family of GTPases involved in ribosome biogenesis. Like YqlF, it shows a cyclical permutation relative to GTPases EngA (in which the GTPase domain is duplicated), Era, and others. Members of this protein family are found in a relatively small number of bacterial species, including Bacillus subtilis but not Escherich…	1e-111		53.17	363	167	2	8	370	1	360	399
EFX43754	172332	PRK13796	PRK13796	GTP-binding protein YqeH; Provisional	9e-113	Yes	53.93	369	162	3	6	370	1	365	402
EFX43755	172521	PRK14027	PRK14027	quinate/shikimate dehydrogenase; Provisional	4e-20		30.99	284	173	9	12	280	6	281	94.4
EFX43755	137204	PRK09310	aroDE	bifunctional 3-dehydroquinate dehydratase/shikimate dehydrogenase protein; Reviewed	3e-22		31.54	260	161	7	6	265	211	453	101
EFX43755	133443	cd01065	NAD_bind_Shikimate_DH	NAD(P) binding domain of Shikimate dehydrogenase. Shikimate dehydrogenase (DH) is an amino acid DH family member. Shikimate pathway links metabolism of carbohydrates to de novo biosynthesis of aromatic amino acids, quinones and folate. It is essential in plants, bacteria, and fungi but absent in mammals, thus making enzymes involved in this pathway ideal targets for broad spectrum antibiotics and…	5e-23		49.38	160	73	4	109	266	1	154	104
EFX43755	162540	TIGR01809	Shik-DH-AROM	shikimate-5-dehydrogenase, fungal AROM-type. This model represents a clade of shikimate-5-dehydrogenases found in Corynebacterium, Mycobacteria and fungi. The fungal sequences are pentafunctional proteins known as AroM which contain the central five seven steps in the chorismate biosynthesis pathway. The Corynebacterium and Mycobacterial sequences represent the sole shikimate-5-dehydrogenases in …	9e-25		31.39	274	170	9	15	275	10	278	110
EFX43755	166161	PLN02520	PLN02520	3-dehydroquinate dehydratase/shikimate 5-dehydrogenase	5e-42		38.25	285	157	6	5	277	247	524	167
EFX43755	171702	PRK12749	PRK12749	quinate/shikimate dehydrogenase; Reviewed	1e-44		34.15	284	175	4	6	279	3	284	176
EFX43755	171571	PRK12548	PRK12548	shikimate 5-dehydrogenase; Provisional	4e-49		39.93	283	159	5	5	277	4	285	190
EFX43755	166875	PRK00258	aroE	shikimate 5-dehydrogenase; Reviewed	1e-52		44.28	271	148	3	6	275	1	269	202
EFX43755	161904	TIGR00507	aroE	shikimate 5-dehydrogenase. This model finds proteins from prokaryotes and functionally equivalent domains from larger, multifunctional proteins of fungi and plants. Below the trusted cutoff of 180, but above the noise cutoff of 20, are the putative shikimate dehydrogenases of Thermotoga maritima and Mycobacterium tuberculosis, and uncharacterized paralogs of shikimate dehydrogenase from E. coli a…	6e-54		45.26	274	144	4	11	283	1	269	206
EFX43755	30518	COG0169	AroE	Shikimate 5-dehydrogenase [Amino acid transport and metabolism]	8e-58	Yes	45.36	280	151	2	6	283	2	281	219
EFX43756	104477	PRK10343	PRK10343	RNA-binding protein YhbY; Provisional	6e-14		40	95	56	1	2	96	3	96	71.6
EFX43756	129355	TIGR00253	RNA_bind_YhbY	putative RNA-binding protein, YhbY family. A combination of crystal structure, molecular modeling, and bioinformatic data together suggest that members of this family, including YhbY of E. coli, are RNA binding proteins.	3e-21		51.58	95	46	0	2	96	1	95	96.3
EFX43756	145261	pfam01985	CRS1_YhbY	CRS1 / YhbY (CRM) domain. Escherichia coli YhbY is associated with pre-50S ribosomal subunits, which implies a function in ribosome assembly. GFP fused to a single-domain CRM protein from maize localizes to the nucleolus, suggesting that an analogous activity may have been retained in plants. A CRM domain containing protein in plant chloroplasts has been shown to function in group I and II intron…	7e-25		59.52	84	34	0	2	85	1	84	107
EFX43756	31723	COG1534	COG1534	Predicted RNA-binding protein containing KH domain, possibly ribosomal protein [Translation, ribosomal structure and biogenesis]	1e-28	Yes	60.42	96	38	0	1	96	1	96	120
EFX43757	169581	PRK08887	PRK08887	nicotinic acid mononucleotide adenylyltransferase; Provisional	0.0007		26	150	91	6	6	144	2	142	40
EFX43757	173910	cd02039	cytidylyltransferase_like	Cytidylyltransferase-like domain. Cytidylyltransferase-like domain. Many of these proteins are known to use CTP or ATP and release pyrophosphate. Protein families that contain at least one copy of this domain include citrate lyase ligase, pantoate-beta-alanine ligase, glycerol-3-phosphate cytidyltransferase, ADP-heptose synthase, phosphocholine cytidylyltransferase, lipopolysaccharide core biosyn…	0.0003		27.22	169	88	7	9	173	2	139	41.2
EFX43757	166586	PLN02945	PLN02945	nicotinamide-nucleotide adenylyltransferase/nicotinate-nucleotide adenylyltransferase	3e-06		22.27	211	141	6	10	198	28	237	47.8
EFX43757	168756	PRK06973	PRK06973	nicotinic acid mononucleotide adenylyltransferase; Provisional	5e-07		25.14	179	111	4	35	192	4	180	50.4
EFX43757	144891	pfam01467	CTP_transf_2	Cytidylyltransferase. This family includes: Cholinephosphate cytidylyltransferase. Glycerol-3-phosphate cytidylyltransferase.	6e-14		32.54	169	88	3	10	173	1	148	73.2
EFX43757	168837	PRK07152	nadD	putative nicotinate-nucleotide adenylyltransferase; Validated	3e-22		30.26	195	127	3	7	201	2	187	100
EFX43757	173916	cd02165	NMNAT	Nicotinamide/nicotinate mononucleotide adenylyltransferase. This family contains the predominant bacterial/eukaryotic adenylyltransferases for nicotinamide-nucleotide and for the deamido form, nicotinate nucleotide. Nicotinamide/nicotinate mononucleotide (NMN/ NaMN)adenylyltransferase (NMNAT) is an indispensable enzyme in the biosynthesis of NAD(+) and NADP(+). Nicotinamide-nucleotide adenylyltra…	1e-33		39.8	196	112	2	8	198	1	195	138
EFX43757	161899	TIGR00482	TIGR00482	nicotinate (nicotinamide) nucleotide adenylyltransferase. This model represents the predominant bacterial/eukaryotic adenylyltransferase for nicotinamide-nucleotide, its deamido form nicotinate nucleotide, or both. The first activity, nicotinamide-nucleotide adenylyltransferase (EC 2.7.7.1), synthesizes NAD by the salvage pathway, while the second, nicotinate-nucleotide adenylyltransferase (EC 2.…	4e-37		41.45	193	109	2	10	198	1	193	150
EFX43757	31257	COG1057	NadD	Nicotinic acid mononucleotide adenylyltransferase [Coenzyme metabolism]	4e-41		44.62	195	104	3	6	198	3	195	163
EFX43757	166763	PRK00071	nadD	nicotinic acid mononucleotide adenylyltransferase; Provisional	1e-41	Yes	44.95	198	103	2	7	198	3	200	165
EFX43758	168837	PRK07152	nadD	putative nicotinate-nucleotide adenylyltransferase; Validated	6e-21		38.89	144	86	1	10	153	189	330	96.3
EFX43758	161901	TIGR00488	TIGR00488	putative HD superfamily hydrolase of NAD metabolism. The function of this protein family is unknown. Members of this family of uncharacterized proteins from the Mycoplasmas are longer at the amino end, fused to a region of nicotinamide nucleotide adenylyltransferase, an NAD salvage biosynthesis enzyme. Members are putative metal-dependent phosphohydrolases for NAD metabolism.	7e-27		41.03	156	91	1	10	164	1	156	116
EFX43758	31899	COG1713	COG1713	Predicted HD superfamily hydrolase involved in NAD metabolism [Coenzyme metabolism]	3e-40	Yes	44.51	182	101	0	1	182	1	182	160
EFX43759	171155	PRK11538	PRK11538	hypothetical protein; Provisional	4e-16		37.5	96	60	0	12	107	10	105	79
EFX43759	161702	TIGR00090	iojap_ybeB	iojap-like ribosome-associated protein. This model describes a widely distributed family of bacterial proteins related to iojap from plants. It includes YbeB from E. coli. The gene iojap is a pattern-striping gene in maize, reflecting a chloroplast development defect in some cells. More recent work in bacteria suggests that the bacterial iojap-related protein physically associates with ribosomes.…	2e-17		47.47	99	52	0	8	106	1	99	83.6
EFX43759	145515	pfam02410	DUF143	Domain of unknown function DUF143. This domain has no known function nor do any of the proteins that possess it. The aligned region is approximately 100 amino acids long.	1e-21		46.46	99	53	0	8	106	1	99	97.1
EFX43759	31142	COG0799	COG0799	Uncharacterized homolog of plant Iojap protein [Function unknown]	2e-25	Yes	49.54	109	53	2	6	113	4	111	110
EFX43760	105491	PRK12269	PRK12269	bifunctional cytidylate kinase/ribosomal protein S1; Provisional	0.0007		23.65	241	149	10	13	221	500	737	40.8
EFX43760	166776	PRK00087	PRK00087	4-hydroxy-3-methylbut-2-enyl diphosphate reductase/S1 RNA-binding domain protein; Reviewed	0.0003		29.34	167	91	8	2	143	474	638	41.6
EFX43760	162009	TIGR00717	rpsA	ribosomal protein S1. This model provides trusted hits to most long form (6 repeat) examples of RpsA. Among homologs with only four repeats are some to which other (perhaps secondary) functions have been assigned.	2e-05		23.05	256	159	8	2	224	184	434	45.8
EFX43760	168516	PRK06299	rpsA	30S ribosomal protein S1; Reviewed	2e-06		25.4	248	142	10	13	224	198	438	48.9
EFX43760	30885	COG0539	RpsA	Ribosomal protein S1 [Translation, ribosomal structure and biogenesis]	1e-07		27.16	243	138	8	15	224	201	437	53.1
EFX43760	32815	COG2996	COG2996	Predicted RNA-bindining protein (contains S1 and HTH domains) [General function prediction only]	4e-50	Yes	40.96	293	162	6	1	290	1	285	194
EFX43761	32409	COG2227	UbiG	2-polyprenyl-3-methyl-5-hydroxy-6-metoxy-1,4-benzoquinol methylase [Coenzyme metabolism]	0.0009		27.5	120	74	3	39	156	62	170	40
EFX43761	34582	COG4976	COG4976	Predicted methyltransferase (contains TPR repeat) [General function prediction only]	0.0008		52.5	40	19	0	39	78	128	167	40
EFX43761	166226	PLN02585	PLN02585	magnesium protoporphyrin IX methyltransferase	0.0005		42	50	27	1	40	87	123	172	40.8
EFX43761	172593	PRK14103	PRK14103	trans-aconitate 2-methyltransferase; Provisional	0.0002		37.18	78	36	2	36	111	29	95	42.4
EFX43761	162639	TIGR01983	UbiG	ubiquinone biosynthesis O-methyltransferase. This model represents an O-methyltransferase believed to act at two points in the ubiquinone biosynthetic pathway in bacteria (UbiG) and fungi (COQ3). A separate methylase (MenG/UbiE) catalyzes the single C-methylation step. The most commonly used names for genes in this family do not indicate whether this gene is an O-methyl, or C-methyl transferase.	0.0002		29.52	105	68	2	40	144	49	147	42.4
EFX43761	162613	TIGR01934	MenG_MenH_UbiE	ubiquinone/menaquinone biosynthesis methyltransferases. Note that a number of non-orthologous genes which are members of pfam03737 have been erroneously annotated as MenG methyltransferases.	0.0001		42.22	45	23	1	39	80	42	86	42.7
EFX43761	167256	PRK01683	PRK01683	trans-aconitate 2-methyltransferase; Provisional	6e-05		32.33	133	63	6	36	163	31	141	43.9
EFX43761	149353	pfam08241	Methyltransf_11	Methyltransferase domain. Members of this family are SAM dependent methyltransferases.	3e-05		31.43	105	61	3	41	144	1	95	45.1
EFX43761	33863	COG4106	Tam	Trans-aconitate methyltransferase [General function prediction only]	3e-06	Yes	32.84	134	69	5	36	161	30	150	48.5
EFX43762	173906	cd00812	LeuRS_core	catalytic core domain of leucyl-tRNA synthetases. This is the catalytic core domain of leucyl tRNA synthetase (LeuRS). This class I enzyme is a monomer, which aminoacylates the 2'-OH of the nucleotide at the 3' of the appropriate tRNA. The core domain is based on the Rossman fold and is responsible for the ATP-dependent formation of the enzyme bound aminoacyl-adenylate. It contains the characteri…	8e-27		49.64	137	57	4	494	622	182	314	118
EFX43762	168211	PRK05729	valS	valyl-tRNA synthetase; Reviewed	1e-45		25.15	835	403	29	10	747	7	716	181
EFX43762	161872	TIGR00422	valS	valyl-tRNA synthetase. The valyl-tRNA synthetase (ValS) is a class I amino acyl-tRNA ligase and is particularly closely related to the isoleucyl tRNA synthetase.	1e-47		25.73	859	413	27	10	769	5	737	187
EFX43762	30409	COG0060	IleS	Isoleucyl-tRNA synthetase [Translation, ribosomal structure and biogenesis]	2e-49		25.11	920	448	32	16	803	24	834	193
EFX43762	173906	cd00812	LeuRS_core	catalytic core domain of leucyl-tRNA synthetases. This is the catalytic core domain of leucyl tRNA synthetase (LeuRS). This class I enzyme is a monomer, which aminoacylates the 2'-OH of the nucleotide at the 3' of the appropriate tRNA. The core domain is based on the Rossman fold and is responsible for the ATP-dependent formation of the enzyme bound aminoacyl-adenylate. It contains the characteri…	1e-52		54.04	198	61	4	39	233	1	171	204
EFX43762	30871	COG0525	ValS	Valyl-tRNA synthetase [Translation, ribosomal structure and biogenesis]	1e-56		25.82	856	414	25	10	769	5	735	217
EFX43762	171905	PRK13208	valS	valyl-tRNA synthetase; Reviewed	1e-59		27.34	823	394	21	10	742	9	717	227
EFX43762	30841	COG0495	LeuS	Leucyl-tRNA synthetase [Translation, ribosomal structure and biogenesis]	0		53.36	819	356	14	10	812	5	813	795
EFX43762	166204	PLN02563	PLN02563	aminoacyl-tRNA ligase	0	Yes	57.9	886	298	10	2	813	64	948	1021
EFX43762	166931	PRK00390	leuS	leucyl-tRNA synthetase; Validated	0		58.43	842	302	10	7	812	2	831	944
EFX43762	161857	TIGR00396	leuS_bact	leucyl-tRNA synthetase, eubacterial and mitochondrial family. The leucyl-tRNA synthetases belong to two families so broadly different that they are represented by separate models. This model includes both eubacterial and mitochondrial leucyl-tRNA synthetases. It generates higher scores for some valyl-tRNA synthetases than for any archaeal or eukaryotic cytosolic leucyl-tRNA synthetase. Note that …	0		54.79	845	335	11	10	812	1	840	878
EFX43763	169039	PRK07634	PRK07634	pyrroline-5-carboxylate reductase; Reviewed	2e-08		26.51	215	149	8	18	228	32	241	55.8
EFX43763	169057	PRK07679	PRK07679	pyrroline-5-carboxylate reductase; Reviewed	2e-13		22.36	237	176	5	2	232	12	246	72.4
EFX43763	173621	PTZ00431	PTZ00431	pyrroline carboxylate reductase; Provisional	2e-14		28.42	190	132	3	45	232	50	237	75.5
EFX43763	166329	PLN02688	PLN02688	pyrroline-5-carboxylate reductase	8e-18		25.32	233	171	3	1	232	11	241	86.7
EFX43763	161714	TIGR00112	proC	pyrroline-5-carboxylate reductase. This enzyme catalyzes the final step in proline biosynthesis. Among the four paralogs in Bacillus subtilis (proG, proH, proI, and comER), ComER is the most divergent and does not prevent proline auxotrophy from mutation of the other three. It is excluded from the seed and scores between the trusted and noise cutoffs.	4e-21		29.2	226	156	3	9	232	1	224	97.8
EFX43763	105695	PRK12491	PRK12491	pyrroline-5-carboxylate reductase; Reviewed	5e-22		26.38	235	167	5	1	232	13	244	100
EFX43763	171322	PRK11880	PRK11880	pyrroline-5-carboxylate reductase; Reviewed	2e-24		32.26	217	140	5	19	232	30	242	108
EFX43763	168732	PRK06928	PRK06928	pyrroline-5-carboxylate reductase; Reviewed	5e-25		28.06	253	180	2	1	251	12	264	110
EFX43763	30693	COG0345	ProC	Pyrroline-5-carboxylate reductase [Amino acid transport and metabolism]	4e-30		32.34	235	155	4	1	234	12	243	127
EFX43763	169058	PRK07680	PRK07680	late competence protein ComER; Validated	1e-66	Yes	45.25	263	144	0	1	263	11	273	248
EFX43764	32366	COG2183	Tex	Transcriptional accessory protein [Transcription]	0.0002		33.33	63	42	0	115	177	501	563	41.6
EFX43764	129520	TIGR00426	TIGR00426	competence protein ComEA helix-hairpin-helix repeat region. Members of the subfamily recognized by this model include competence protein ComEA and closely related proteins from a number of species that exhibit competence for transformation by exongenous DNA, including Streptococcus pneumoniae, Bacillus subtilis, Neisseria meningitidis, and Haemophilus influenzae. This model represents a region of…	3e-07		38.57	70	41	2	107	175	1	69	50.4
EFX43764	130326	TIGR01259	comE	comEA protein. This model describes the ComEA protein in bacteria. The com E locus is obligatory for bacterial cell competence - the process of internalizing the exogenous added DNA. Lesions in the loci has been variously described for the appearance of competence-related pheonotypes and impairment of competence, suggesting their intimate functional role in bacterial transformation.	2e-12		46.25	80	42	1	94	172	38	117	68.2
EFX43764	31744	COG1555	ComEA	DNA uptake protein and related DNA-binding proteins [DNA replication, recombination, and repair]	9e-14	Yes	46.99	83	39	1	93	175	72	149	72.4
EFX43765	99738	cd00614	CGS_like	CGS_like: Cystathionine gamma-synthase is a PLP dependent enzyme and catalyzes the committed step of methionine biosynthesis. This pathway is unique to microorganisms and plants, rendering the enzyme an attractive target for the development of antimicrobials and herbicides. This subgroup also includes cystathionine gamma-lyases (CGL), O-acetylhomoserine sulfhydrylases and O-acetylhomoserine thiol…	5e-103		49	400	169	4	30	428	4	369	370
EFX43765	168128	PRK05613	PRK05613	O-acetylhomoserine aminocarboxypropyltransferase; Validated	2e-111		49.76	410	200	4	8	412	11	419	398
EFX43765	102505	PRK06702	PRK06702	O-acetylhomoserine aminocarboxypropyltransferase; Validated	9e-125		54.25	400	181	2	29	427	24	422	442
EFX43765	169232	PRK08134	PRK08134	O-acetylhomoserine aminocarboxypropyltransferase; Validated	6e-135		55.82	421	186	0	11	431	9	429	476
EFX43765	168386	PRK06084	PRK06084	O-acetylhomoserine aminocarboxypropyltransferase; Validated	9e-144		59.72	422	169	1	11	431	3	424	506
EFX43765	168336	PRK05994	PRK05994	O-acetylhomoserine aminocarboxypropyltransferase; Validated	2e-144		58.77	422	174	0	6	427	3	424	508
EFX43765	169113	PRK07812	PRK07812	O-acetylhomoserine aminocarboxypropyltransferase; Validated	7e-154		63.15	426	154	3	8	432	11	434	539
EFX43765	130393	TIGR01326	OAH_OAS_sulfhy	OAH/OAS sulfhydrylase. This model describes a distinct clade of the Cys/Met metabolism pyridoxal phosphate-dependent enzyme superfamily. Members include examples of OAH/OAS sulfhydrylase, an enzyme with activity both as O-acetylhomoserine (OAH) sulfhydrylase (EC 2.5.1.49) and O-acetylserine (OAS) sulphydrylase (EC 2.5.1.47). An alternate name for OAH sulfhydrylase is homocysteine synthase. This m…	2e-174		71.05	418	120	1	11	428	2	418	608
EFX43765	32700	COG2873	MET17	O-acetylhomoserine sulfhydrylase [Amino acid transport and metabolism]	2e-177		72.81	423	114	1	8	430	5	426	617
EFX43765	169311	PRK08248	PRK08248	O-acetylhomoserine aminocarboxypropyltransferase; Validated	0	Yes	83.22	429	72	0	3	431	1	429	731
EFX43766	144101	pfam00383	dCMP_cyt_deam_1	Cytidine and deoxycytidylate deaminase zinc-binding region.	4e-07		30.3	132	54	4	6	130	2	102	50.1
EFX43766	164983	PHA02588	cd	deoxycytidylate deaminase; Provisional	1e-15		30.52	154	92	3	11	155	6	153	78.6
EFX43766	131622	TIGR02571	ComEB	ComE operon protein 2. This protein is found in the ComE operon for "late competence" as characterized in B. subtilis. Proteins in this family contain homology to a cytidine/deoxycytidine deaminase domain family (pfam00383), and may carry out this activity.	2e-19		34.19	155	83	4	3	155	1	138	91.3
EFX43766	32314	COG2131	ComEB	Deoxycytidylate deaminase [Nucleotide transport and metabolism]	4e-26		40.52	153	78	3	7	155	8	151	113
EFX43766	29829	cd01286	deoxycytidylate_deaminase	Deoxycytidylate deaminase domain. Deoxycytidylate deaminase catalyzes the deamination of dCMP to dUMP, providing the nucleotide substrate for thymidylate synthase. The enzyme binds Zn++, which is required for catalytic activity. The activity of the enzyme is allosterically regulated by the ratio of dCTP to dTTP not only in eukaryotic cells but also in T-even phage-infected Escherichia coli, with …	7e-28	Yes	44.68	141	66	4	8	146	1	131	119
EFX43767	146422	pfam03772	Competence	Competence protein. Members of this family are integral membrane proteins with 6 predicted transmembrane helices. Some members of this family have been shown to be essential for bacterial competence in uptake of extracellular DNA. These proteins may transport DNA across the cell membrane. These proteins contain a highly conserved motif in the amino terminal transmembrane region that has two histi…	0.0001		40.82	196	112	2	147	338	1	196	44.7
EFX43767	31003	COG0658	ComEC	Predicted membrane metal-binding protein [General function prediction only]	4e-08		30.19	212	117	7	21	221	101	292	56.2
EFX43767	32484	COG2333	ComEC	Predicted hydrolase (metallo-beta-lactamase superfamily) [General function prediction only]	2e-08		37.37	99	42	3	473	570	46	125	57
EFX43767	171156	PRK11539	PRK11539	hypothetical protein; Provisional	4e-11		23.25	529	300	18	59	562	130	577	65.9
EFX43767	161838	TIGR00360	ComEC_N-term	ComEC/Rec2-related protein. The related model ComEC_Rec2 (TIGR00361) describes a set of proteins of ~ 700-800 residues, one each from a number of different species, of which most can become competent for natural transformation with exogenous DNA. The best-studied examples are ComEC from Bacillus subtilis and Rec-2 from Haemophilus influenzae, where the protein appears to form part of the DNA impo…	2e-14		36.57	175	105	3	168	341	1	170	77
EFX43767	161839	TIGR00361	ComEC_Rec2	DNA internalization-related competence protein ComEC/Rec2. The role for this protein in species that are not naturally transformable is unknown.	7e-40	Yes	29.06	523	286	18	67	571	70	525	161
EFX43768	29512	cd01191	INT_phiCTX_C	phiCTX phage and phage-related integrases, site-specific recombinases, DNA breaking-rejoining enzymes, C-terminal catalytic domain. This CD includes various phage and bacterial integrases, including those similar to phage integrases: Bordetella and Pseudomonas phiCTX; E. coli Rac, Qin, and Shiga toxin 2 933W; and Salmonella typhimurium LT2 Gifsy-2 and Fels-1; and a putative pore-forming cytotoxin…	7e-07		24.08	191	125	7	189	368	1	182	51.2
EFX43768	162772	TIGR02225	recomb_XerD	tyrosine recombinase XerD. The phage integrase family describes a number of recombinases with tyrosine active sites that transiently bind covalently to DNA. Many are associated with mobile DNA elements, including phage, transposons, and phase variation loci. This model represents XerD, one of two closely related chromosomal proteins along with XerC (TIGR02224). XerC and XerD are site-specific rec…	8e-09		26.27	255	159	9	144	392	55	286	57.8
EFX43768	29503	cd01182	INT_REC_C	DNA breaking-rejoining enzymes, intergrase/recombinases, C-terminal catalytic domain. The tyrosine recombinase/integrase family share the same catalytic domain containing six conserved active site residues. The best-studied members of this diverse family include the bacteriophage lambda integrase, the bacteriophage P1 Cre recombinase, the yeast Flp recombinase and the bacterial XerD/C recombinase…	2e-09		29.75	158	87	5	224	380	28	162	59.3
EFX43768	166866	PRK00236	xerC	site-specific tyrosine recombinase XerC; Reviewed	9e-10		26.14	329	191	14	82	399	11	298	60.8
EFX43768	29499	cd00798	INT_XerDC	XerD and XerC integrases, DNA breaking-rejoining enzymes, N- and C-terminal domains. XerD-like integrases are involved in the site-specific integration and excision of lysogenic bacteriophage genomes, transposition of conjugative transposons, termination of chromosomal replication, and stable plasmid inheritance. They share the same fold in their catalytic domain containing six conserved active s…	8e-10		28.57	245	144	10	144	382	57	276	60.8
EFX43768	162771	TIGR02224	recomb_XerC	tyrosine recombinase XerC. The phage integrase family describes a number of recombinases with tyrosine active sites that transiently bind covalently to DNA. Many are associated with mobile DNA elements, including phage, transposons, and phase variation loci. This model represents XerC, one of two closely related chromosomal proteins along with XerD (TIGR02225). XerC and XerD are site-specific rec…	2e-10		26.86	309	185	13	82	381	1	277	63.2
EFX43768	144254	pfam00589	Phage_integrase	Phage integrase family. Members of this family cleave DNA substrates by a series of staggered cuts, during which the protein becomes covalently linked to the DNA through a catalytic tyrosine residue at the carboxy end of the alignment. The catalytic site residues in CRE recombinase are Arg-173, His-289, Arg-292 and Tyr-324.	1e-10		31.01	158	82	6	226	382	36	167	63.9
EFX43768	29513	cd01192	INT_P22_C	P22-like integrases, site-specific recombinases, DNA breaking-rejoining enzymes, C-terminal catalytic domain. This CD includes various bacterial and phage integrases, including those similar to phage P22-like integrases, DLP12 and APSE-1.	4e-12		27.57	185	101	6	198	382	11	162	68.9
EFX43768	29520	cd01199	INT_Tn1545_C	Tn1545-related conjugative transposon integrases, site-specific recombinases, DNA breaking-rejoining enzymes, C-terminal catalytic domain. This CD includes bacterial (gram positive) and phage integrases, including those similar to Tn1545, Tn5252, and Tn5276 conjugative transposon integrases and Lactobacillus phage phi adh integrase.	9e-17		33.51	185	101	7	221	393	31	205	84
EFX43768	29510	cd01189	INT_phiLC3_C	phiLC3 phage and phage-related integrases, site-specific recombinases, DNA breaking-rejoining enzymes, C-terminal catalytic domain. This CD includes various bacterial (mainly gram positive) and phage integrases, including those similar to Lactococcus phage phiLC3, TPW22, Tuc2009, BK5-T, A2, bIL285, bIL286, bIL311, ul36 and phi g1e; Staphylococcus aureus phage phi13 and phi42; Oenococcus oeni phag…	2e-20	Yes	36.31	168	102	3	214	381	24	186	96.3
EFX43769	172410	PRK13890	PRK13890	conjugal transfer protein TrbA; Provisional	0.0005		48.65	37	19	0	17	53	20	56	40.8
EFX43769	33419	COG3620	COG3620	Predicted transcriptional regulator with C-terminal CBS domains [Transcription]	0.0003		40.91	44	26	0	11	54	14	57	41.6
EFX43769	169243	PRK08154	PRK08154	anaerobic benzoate catabolism transcriptional regulator; Reviewed	3e-05		30.65	62	43	0	3	64	29	90	45.1
EFX43769	31665	COG1476	COG1476	Predicted transcriptional regulators [Transcription]	1e-05		38.18	55	34	0	5	59	4	58	46.2
EFX43769	128803	smart00530	HTH_XRE	Helix-turn-helix XRE-family like proteins.	9e-08		42.86	56	32	0	6	61	1	56	53.1
EFX43769	144828	pfam01381	HTH_3	Helix-turn-helix. This large family of DNA binding helix-turn helix proteins includes Cro and CI.	6e-08		41.82	55	32	0	7	61	1	55	53.5
EFX43769	28977	cd00093	HTH_XRE	Helix-turn-helix XRE-family like proteins. Prokaryotic DNA binding proteins belonging to the xenobiotic response element family of transcriptional regulators.	4e-10	Yes	46.55	58	31	0	4	61	1	58	60.8
EFX43770	149416	pfam08346	AntA	AntA/AntB antirepressor. In E. coli the two proteins AntA and AntB have 62% amino acid identities near their N termini. AntA appears to be encoded by a truncated and divergent copy of AntB. The two proteins are homologous to putative antirepressors found in numerous bacteriophages, such as the hypothetical antirepressor protein encoded by the gene LO142 of the bacteriophage 933W.	3e-12		49.3	71	34	2	17	86	1	70	68.6
EFX43770	146160	pfam03374	ANT	Phage antirepressor protein KilAC domain. This domain was called the KilAC domain by Iyer and colleagues.	2e-13		41.44	111	60	2	131	236	1	111	72
EFX43770	33363	COG3561	COG3561	Phage anti-repressor protein [Transcription]	2e-21	Yes	51.04	96	38	3	16	107	12	102	99
EFX43772	144109	pfam00391	PEP-utilizers	PEP-utilising enzyme, mobile domain. This domain is a "swivelling" beta/beta/alpha domain which is thought to be mobile in all proteins known to contain it.	1e-07		55.32	47	21	0	815	861	25	71	54.7
EFX43772	135629	PRK05865	PRK05865	hypothetical protein; Provisional	9e-11		26.37	201	144	2	669	869	641	837	65.5
EFX43772	33639	COG3848	COG3848	Phosphohistidine swiveling domain [Signal transduction mechanisms]	6e-11		39.39	99	58	1	770	866	5	103	65.9
EFX43772	168534	PRK06354	PRK06354	pyruvate kinase; Provisional	5e-12		41.11	90	52	1	778	866	492	581	69.3
EFX43772	168565	PRK06464	PRK06464	phosphoenolpyruvate synthase; Validated	9e-17		41.84	98	56	1	768	864	357	454	85.5
EFX43772	30919	COG0574	PpsA	Phosphoenolpyruvate synthase/pyruvate phosphate dikinase [Carbohydrate transport and metabolism]	6e-17		44.66	103	53	2	768	866	337	439	85.9
EFX43772	162349	TIGR01418	PEP_synth	phosphoenolpyruvate synthase. Also called pyruvate,water dikinase and PEP synthase. The member from Methanococcus jannaschii contains a large intein. This enzyme generates phosphoenolpyruvate (PEP) from pyruvate, hydrolyzing ATP to AMP and releasing inorganic phosphate in the process. The enzyme shows extensive homology to other enzymes that use PEP as substrate or product. This enzyme may provid…	8e-18		43.88	98	54	1	768	864	355	452	89
EFX43772	169352	PRK08296	PRK08296	hypothetical protein; Provisional	2e-27		30.63	271	149	6	633	869	335	600	120
EFX43772	168565	PRK06464	PRK06464	phosphoenolpyruvate synthase; Validated	1e-58		42.51	334	171	10	1	314	3	335	224
EFX43772	162349	TIGR01418	PEP_synth	phosphoenolpyruvate synthase. Also called pyruvate,water dikinase and PEP synthase. The member from Methanococcus jannaschii contains a large intein. This enzyme generates phosphoenolpyruvate (PEP) from pyruvate, hydrolyzing ATP to AMP and releasing inorganic phosphate in the process. The enzyme shows extensive homology to other enzymes that use PEP as substrate or product. This enzyme may provid…	4e-63		43.37	332	166	7	5	314	2	333	239
EFX43772	30919	COG0574	PpsA	Phosphoenolpyruvate synthase/pyruvate phosphate dikinase [Carbohydrate transport and metabolism]	2e-64		42.94	333	178	6	1	323	1	331	243
EFX43772	144793	pfam01326	PPDK_N	Pyruvate phosphate dikinase, PEP/pyruvate binding domain. This enzyme catalyses the reversible conversion of ATP to AMP, pyrophosphate and phosphoenolpyruvate (PEP).	9e-68		46.05	304	160	3	15	315	3	305	254
EFX43772	168479	PRK06241	PRK06241	phosphoenolpyruvate synthase; Validated	0	Yes	65.71	872	291	4	1	869	1	867	1185
EFX43774	115707	pfam07071	DUF1341	Protein of unknown function (DUF1341). This family consists of several hypothetical bacterial proteins of around 220 residues in length. The function of this family is unknown.	5e-46		44.04	218	116	4	7	222	4	217	180
EFX43774	132620	TIGR03581	EF_0839	conserved hypothetical protein EF_0839/AHA_3917. Members of this family of relatively uncommon proteins are found in both Gram-positive (e.g. Enterococcus faecalis) and Gram-negative (e.g. Aeromonas hydrophila) bacteria, as part of a cluster of conserved proteins. The function is unknown.	3e-55	Yes	46.84	237	120	4	7	241	4	236	210
EFX43775	168336	PRK05994	PRK05994	O-acetylhomoserine aminocarboxypropyltransferase; Validated	0.0002		26.67	180	107	4	86	241	64	242	42.7
EFX43775	112645	pfam03841	SelA	L-seryl-tRNA selenium transferase.	1e-15		26.11	314	191	10	54	345	54	348	80.1
EFX43775	167788	PRK04311	PRK04311	selenocysteine synthase; Provisional	8e-16		28.42	285	157	7	12	267	80	346	80.9
EFX43775	161897	TIGR00474	selA	seryl-tRNA(sec) selenium transferase. In bacteria, the incorporation of selenocysteine as the 21st amino acid, encoded by TGA, requires several elements: SelC is the tRNA itself, SelD acts as a donor of reduced selenium, SelA modifies a serine residue on SelC into selenocysteine, and SelB is a selenocysteine-specific translation elongation factor. 3-prime or 5-prime non-coding elements of mRNA ha…	1e-19		27.16	313	180	8	9	292	73	366	93.2
EFX43775	32104	COG1921	SelA	Selenocysteine synthase [seryl-tRNASer selenium transferase] [Amino acid transport and metabolism]	4e-26		32.58	356	221	7	3	349	13	358	115
EFX43775	162358	TIGR01437	selA_rel	uncharacterized pyridoxal phosphate-dependent enzyme. This model describes a protein related to a number of pyridoxal phosphate-dependent enzymes, and in particular to selenocysteine synthase (SelA), which converts Ser to selenocysteine on its tRNA. While resembling SelA, this protein is found only in species that have a better candidate SelA or else lack the other genes (selB, selC, and selD) re…	5e-91	Yes	47.38	363	190	1	3	364	1	363	330
EFX43776	132618	TIGR03579	EF_0833	conserved hypothetical protein EF_0833/AHA_3914. Members of this family of relatively rare proteins are found in both Gram-positive (e.g. Enterococcus faecalis) and Gram-negative (e.g. Aeromonas hydrophila) bacteria, as part of a cluster of conserved proteins. The function is unknown.	6e-75	Yes	73.21	209	56	0	12	220	1	209	276
EFX43777	163335	TIGR03580	EF_0832	conserved hypothetical protein EF_0832/AHA_3913. Members of this family of relatively rare proteins are found in both Gram-positive (e.g. Enterococcus faecalis) and Gram-negative (e.g. Aeromonas hydrophila) bacteria, as part of a cluster of conserved proteins. The function is unknown.	4e-93	Yes	71.49	228	65	0	23	250	1	228	336
EFX43778	132617	TIGR03578	EF_0831	conserved hypothetical protein EF_0831/AHA_3912. Members of this family of small (about 100 amino acid), relatively rare proteins are found in both Gram-positive (e.g. Enterococcus faecalis) and Gram-negative (e.g. Aeromonas hydrophila) bacteria, as part of a cluster of conserved proteins. The function is unknown.	2e-15	Yes	40.22	92	55	0	6	97	5	96	76.6
EFX43779	132616	TIGR03577	EF_0830	conserved hypothetical protein EF_0830/AHA_3911. Members of this family of small (about 120 amino acid), relatively rare proteins are found in both Gram-positive (e.g. Enterococcus faecalis) and Gram-negative (e.g. Aeromonas hydrophila) bacteria, as part of a cluster of conserved proteins. The function is unknown.	4e-47	Yes	77.39	115	26	0	2	116	1	115	181
EFX43781	162070	TIGR00857	pyrC_multi	dihydroorotase, multifunctional complex type. All proteins described by this model should represent active and inactive dihydroorotase per se and functionally equivalent domains of multifunctional proteins from higher eukaryotes, but exclude related proteins such as allantoinase.	0.0002		27.87	183	97	8	23	193	7	166	43.5
EFX43781	73254	cd01295	AdeC	Adenine deaminase (AdeC) directly deaminates adenine to form hypoxanthine. This reaction is part of one of the adenine salvage pathways, as well as the degradation pathway. It is important for adenine utilization as a purine, as well as a nitrogen source in bacteria and archea.	0.0001		24.15	294	194	9	51	338	1	271	43.5
EFX43781	30052	cd01309	Met_dep_hydrolase_C	Metallo-dependent hydrolases, subgroup C is part of the superfamily of metallo-dependent hydrolases, a large group of proteins that show conservation in their 3-dimensional fold (TIM barrel) and in details of their active site. The vast majority of the members have a conserved metal binding site, involving four histidines and one aspartic acid residue. In the common reaction mechanism, the metal …	0.0001		37.84	74	42	1	271	344	274	343	43.9
EFX43781	31205	COG1001	AdeC	Adenine deaminase [Nucleotide transport and metabolism]	4e-05		41.54	65	32	2	5	68	27	86	45.4
EFX43781	169813	PRK09357	pyrC	dihydroorotase; Validated	5e-07		35.11	94	48	4	5	92	4	90	51.6
EFX43781	171465	PRK12394	PRK12394	putative metallo-dependent hydrolase; Provisional	9e-47		31.73	375	247	5	2	373	3	371	183
EFX43781	33745	COG3964	COG3964	Predicted amidohydrolase [General function prediction only]	1e-59		39.13	368	216	5	5	370	7	368	226
EFX43781	30050	cd01307	Met_dep_hydrolase_B	Metallo-dependent hydrolases, subgroup B is part of the superfamily of metallo-dependent hydrolases, a large group of proteins that show conservation in their 3-dimensional fold (TIM barrel) and in details of their active site. The vast majority of the members have a conserved metal binding site, involving four histidines and one aspartic acid residue. In the common reaction mechanism, the metal …	2e-71		48.74	318	159	4	48	363	23	338	265
EFX43781	132622	TIGR03583	EF_0837	probable amidohydrolase EF_0837/AHA_3915. Members of this family of relatively uncommon proteins are found in both Gram-positive (e.g. Enterococcus faecalis) and Gram-negative (e.g. Aeromonas hydrophila) bacteria, as part of a cluster of conserved proteins. These proteins resemble aminohydrolases (see pfam01979), including dihydroorotases. The function is unknown.	8e-75		47.73	352	167	10	23	367	17	358	276
EFX43781	169735	PRK09237	PRK09237	dihydroorotase; Provisional	4e-83	Yes	47.86	374	188	5	1	372	1	369	304
EFX43782	99910	cd05568	PTS_IIB_bgl_like	PTS_IIB_bgl_like: the PTS (phosphotransferase system) IIB domain of a family of sensory systems composed of a membrane-bound sugar-sensor (similar to BglF) and a transcription antiterminator (similar to BglG) which regulate expression of genes involved in sugar utilization. The domain architecture of the IIB-containing protein includes a region N-terminal to the IIB domain which is homologous to …	0.0005		37.84	74	44	2	293	365	2	74	42
EFX43782	33506	COG3711	BglG	Transcriptional antiterminator [Transcription]	0.0003	Yes	22.59	301	166	7	12	298	138	385	42.7
EFX43783	33761	COG3981	COG3981	Predicted acetyltransferase [General function prediction only]	5e-32	Yes	41.48	176	99	3	26	199	1	174	133
EFX43785	129136	TIGR00025	Mtu_efflux	ABC transporter efflux protein, DrrB family. This model represents a branch of a larger superfamily that also includes NodJ, a part of the NodIJ pair of nodulation-triggering signal efflux proteins. The members of this branch may all act in antibiotic resistance.	0.0005		25.84	178	113	5	54	218	23	194	40.8
EFX43785	31184	COG0842	COG0842	ABC-type multidrug transport system, permease component [Defense mechanisms]	4e-05		26.67	180	110	6	60	227	85	254	44.7
EFX43785	130314	TIGR01247	drrB	daunorubicin resistance ABC transporter membrane protein. This model describes daunorubicin resistance ABC transporter, membrane associated protein in bacteria and archaea. The protein associated with effux of the drug, daunorubicin. This transport system belong to the larger ATP-Binding Cassette (ABC) transporter superfamily. The characteristic feature of these transporter is the obligatory coup…	5e-12	Yes	27.84	176	116	5	48	218	33	202	67.4
EFX43786	130324	TIGR01257	rim_protein	retinal-specific rim ABC transporter. This model describes the photoreceptor protein (rim protein) in eukaryotes. It is the member of ABC transporter superfamily. Rim protein is a membrane glycoprotein which is localized in the photoreceptor outer segment discs. Mutation/s in its genetic loci is implicated in the recessive Stargardt's disease.	2e-35		37.33	217	135	1	20	236	945	1160	145
EFX43786	172118	PRK13536	PRK13536	nodulation factor exporter subunit NodI; Provisional	2e-36		33.91	289	181	4	21	306	23	304	149
EFX43786	130324	TIGR01257	rim_protein	retinal-specific rim ABC transporter. This model describes the photoreceptor protein (rim protein) in eukaryotes. It is the member of ABC transporter superfamily. Rim protein is a membrane glycoprotein which is localized in the photoreceptor outer segment discs. Mutation/s in its genetic loci is implicated in the recessive Stargardt's disease.	6e-37		32.31	294	186	4	20	300	1954	2247	150
EFX43786	34199	COG4555	NatA	ABC-type Na+ transport system, ATPase component [Energy production and conversion / Inorganic ion transport and metabolism]	3e-38		39.32	206	125	0	18	223	15	220	154
EFX43786	73025	cd03266	ABC_NatA_sodium_exporter	NatA is the ATPase component of a bacterial ABC-type Na+ transport system called NatAB, which catalyzes ATP-dependent electrogenic Na+ extrusion without mechanically coupled proton or K+ uptake. NatB possess six putative membrane spanning regions at its C-terminus. In B. subtilus, NatAB is inducible by agents such as ethanol and protonophores, which lower the protonmotive force across the membran…	2e-39		39.45	218	132	0	1	218	1	218	159
EFX43786	172119	PRK13537	PRK13537	nodulation ABC transporter NodI; Provisional	6e-40		35.03	294	173	6	21	307	21	303	160
EFX43786	130355	TIGR01288	nodI	ATP-binding ABC transporter family nodulation protein NodI. This model does not recognize the highly divergent NodI from Azorhizobium caulinodans.	3e-41		35.64	289	176	4	21	306	20	301	164
EFX43786	73022	cd03263	ABC_subfamily_A	The ABCA subfamily mediates the transport of a variety of lipid compounds. Mutations of members of ABCA subfamily are associated with human genetic diseases, such as, familial high-density lipoprotein (HDL) deficiency, neonatal surfactant deficiency, degenerative retinopathies, and congenital keratinization disorders. The ABCA1 protein is involved in disorders of cholesterol transport and high-de…	1e-41		43.12	218	121	2	7	224	6	220	166
EFX43786	31326	COG1131	CcmA	ABC-type multidrug transport system, ATPase component [Defense mechanisms]	7e-44		39.65	285	159	2	20	303	20	292	173
EFX43786	73024	cd03265	ABC_DrrA	DrrA is the ATP-binding protein component of a bacterial exporter complex that confers resistance to the antibiotics daunorubicin and doxorubicin. In addition to DrrA, the complex includes an integral membrane protein called DrrB. DrrA belongs to the ABC family of transporters and shares sequence and functional similarities with a protein found in cancer cells called P-glycoprotein. ABC transport…	1e-54		50.48	208	102	1	18	224	13	220	209
EFX43786	130256	TIGR01188	drrA	daunorubicin resistance ABC transporter ATP-binding subunit. This model describes daunorubicin resistance ABC transporter, ATP binding subunit in bacteria and archaea. This model is restricted in its scope to preferentially recognize the ATP binding subunit associated with effux of the drug, daunorubicin. This transport system belong to the larger ATP-Binding Cassette (ABC) transporter superfamil…	8e-63	Yes	43.58	296	156	2	19	303	7	302	236
EFX43787	32324	COG2141	COG2141	Coenzyme F420-dependent N5,N10-methylene tetrahydromethanopterin reductase and related flavin-dependent oxidoreductases [Energy production and conversion]	0.0007		36.07	61	37	2	2	60	86	146	40.4
EFX43787	132660	TIGR03621	F420_MSMEG_2516	probable F420-dependent oxidoreductase, MSMEG_2516 family. Coenzyme F420 is produced by methanogenic archaea, a number of the Actinomycetes (including Mycobacterium tuberculosis), and rare members of other lineages. The resulting information-rich phylogenetic profile identifies candidate F420-dependent oxidoreductases within the family of luciferase-like enzymes (pfam00296), where the species ran…	0.0001		37.7	61	35	2	2	59	80	140	43.1
EFX43787	144035	pfam00296	Bac_luciferase	Luciferase-like monooxygenase.	8e-05		32.81	64	41	1	20	83	110	171	43.5
EFX43787	29428	cd01096	Alkanal_monooxygenase	Alkanal monooxygenase are flavin monoxygenases. Molecular oxygen is activated by reaction with reduced flavin mononucleotide (FMNH2) and reacts with an aldehyde to yield the carboxylic acid, oxidized flavin (FMN) and a blue-green light. Bacterial luciferases are heterodimers made of alpha and beta subunits which are homologous. The single activer center is on the alpha subunit. The alpha subunit …	7e-06		22.95	183	114	4	1	170	92	260	47
EFX43787	163324	TIGR03560	F420_Rv1855c	probable F420-dependent oxidoreductase, Rv1855c family. Coenzyme F420 has a limited phylogenetic distribution, including methanogenic archaea, Mycobacterium tuberculosis and related species, Colwellia psychrerythraea 34H, Rhodopseudomonas palustris HaA2, and others. Partial phylogenetic profiling identifies protein subfamilies, within the larger family called luciferase-like monooxygenanases (pfa…	3e-07		24.6	126	86	3	2	122	90	211	51.6
EFX43787	163333	TIGR03571	lucif_BA3436	luciferase-type oxidoreductase, BA3436 family. This family is a distinct subgroup among members of the luciferase monooxygenase domain family. The larger family contains both FMN-binding enzymes (luciferase, alkane monooxygenase) and F420-binding enzymes (methylenetetrahydromethanopterin reductase, secondary alcohol dehydrogenase, glucose-6-phosphate dehydrogenase). Although some members of the d…	3e-07		30.08	133	88	3	2	132	101	230	51.6
EFX43787	163570	TIGR03858	LLM_2I7G	probable oxidoreductase, LLM family. This model describes a highly conserved, somewhat broadly distributed family withing the luciferase-like monooxygenase (LLM) superfamily. Most members are from species incapable of synthesizing coenzyme F420, bound by some members of the LLM superfamily. Members, therefore, are more likely to use FMN as a cofactor.	6e-09		25.5	251	165	6	2	248	96	328	57.4
EFX43787	163358	TIGR03619	F420_Rv2161c	probable F420-dependent oxidoreductase, Rv2161c family. Coenzyme F420 has a limited phylogenetic distribution, including methanogenic archaea, Mycobacterium tuberculosis and related species, Colwellia psychrerythraea 34H, Rhodopseudomonas palustris HaA2, and others. Partial phylogenetic profiling identifies protein subfamilies, within the larger family called luciferase-like monooxygenanases (pfa…	4e-12	Yes	37.8	82	50	1	2	83	84	164	67.8
EFX43788	133045	cd06423	CESA_like	CESA_like is the cellulose synthase superfamily. The cellulose synthase (CESA) superfamily includes a wide variety of glycosyltransferase family 2 enzymes that share the common characteristic of catalyzing the elongation of polysaccharide chains. The members include cellulose synthase catalytic subunit, chitin synthase, glucan biosynthesis protein and other families of CESA-like proteins. Cellulo…	3e-06		35.34	116	57	4	1	112	2	103	48.9
EFX43788	30811	COG0463	WcaA	Glycosyltransferases involved in cell wall biogenesis [Cell envelope biogenesis, outer membrane]	3e-06		29.94	177	105	5	1	174	8	168	48.5
EFX43788	133031	cd04188	DPG_synthase	DPG_synthase is involved in protein N-linked glycosylation. UDP-glucose:dolichyl-phosphate glucosyltransferase (DPG_synthase) is a transmembrane-bound enzyme of the endoplasmic reticulum involved in protein N-linked glycosylation. This enzyme catalyzes the transfer of glucose from UDP-glucose to dolichyl phosphate.	1e-06		26.92	208	128	9	1	193	2	200	50.4
EFX43788	133062	cd06442	DPM1_like	DPM1_like represents putative enzymes similar to eukaryotic DPM1. Proteins similar to eukaryotic DPM1, including enzymes from bacteria and archaea; DPM1 is the catalytic subunit of eukaryotic dolichol-phosphate mannose (DPM) synthase. DPM synthase is required for synthesis of the glycosylphosphatidylinositol (GPI) anchor, N-glycan precursor, protein O-mannose, and C-mannose. In higher eukaryotes,…	9e-07		28.23	124	78	3	1	123	2	115	50.4
EFX43788	144210	pfam00535	Glycos_transf_2	Glycosyl transferase family 2. Diverse family, transferring sugar from UDP-glucose, UDP-N-acetyl- galactosamine, GDP-mannose or CDP-abequose, to a range of substrates including cellulose, dolichol phosphate and teichoic acids.	5e-07		33.06	124	71	4	1	123	3	115	51.2
EFX43788	31408	COG1215	COG1215	Glycosyltransferases, probably involved in cell wall biogenesis [Cell envelope biogenesis, outer membrane]	2e-08		36.67	120	56	6	1	114	59	164	55.8
EFX43788	171024	PRK11204	PRK11204	N-glycosyltransferase; Provisional	9e-09		35.64	101	56	1	1	101	59	150	57
EFX43788	133022	cd04179	DPM_DPG-synthase_like	DPM_DPG-synthase_like is a member of the Glycosyltransferase 2 superfamily. DPM1 is the catalytic subunit of eukaryotic dolichol-phosphate mannose (DPM) synthase. DPM synthase is required for synthesis of the glycosylphosphatidylinositol (GPI) anchor, N-glycan precursor, protein O-mannose, and C-mannose. In higher eukaryotes,the enzyme has three subunits, DPM1, DPM2 and DPM3. DPM is synthesized f…	2e-13		31.25	192	118	5	1	187	2	184	72.8
EFX43788	133030	cd04187	DPM1_like_bac	Bacterial DPM1_like enzymes are related to eukaryotic DPM1. A family of bacterial enzymes related to eukaryotic DPM1; Although the mechanism of eukaryotic enzyme is well studied, the mechanism of the bacterial enzymes is not well understood. The eukaryotic DPM1 is the catalytic subunit of eukaryotic Dolichol-phosphate mannose (DPM) synthase. DPM synthase is required for synthesis of the glycosylp…	3e-35	Yes	43.39	189	97	4	1	188	2	181	144
EFX43788	170653	PRK10714	PRK10714	undecaprenyl phosphate 4-deoxy-4-formamido-L-arabinose transferase; Provisional	3e-35		28.44	327	210	9	1	317	11	323	144
EFX43790	48396	cd02151	NADPH_oxidoreductase_2	NAD(P)H:flavin oxidoreductase-like family 2. A subfamily of the nitroreductase family containing uncharacterized proteins that are similar to nitroreductase. Nitroreductase catalyzes the reduction of nitroaromatic compounds such as nitrotoluenes, nitrofurans and nitroimidazoles. This process requires NAD(P)H as electron donor in an obligatory two-electron transfer and uses FMN as cofactor. The en…	0.0003		24.32	185	101	6	3	174	1	159	41.2
EFX43790	73305	cd02137	Nitroreductase_1	Nitroreductase-like family 1. A subfamily of the nitroreductase family containing uncharacterized proteins that are similar to nitroreductase. Nitroreductase catalyzes the reduction of nitroaromatic compounds such as nitrotoluenes, nitrofurans and nitroimidazoles. This process requires NAD(P)H as electron donor in an obligatory two-electron transfer and uses FMN as cofactor. The enzyme is typical…	0.0002		32.73	55	36	1	4	57	1	55	41.6
EFX43790	73303	cd02062	Nitro_FMN_reductase	Proteins of this family catalyze the reduction of flavin or nitrocompounds using NAD(P)H as electron donor in a obligatory two-electron transfer, utilizing FMN or FAD as cofactor. They are often found to be homodimers. Enzymes of this family are described as NAD(P)H:FMN oxidoreductases, oxygen-insensitive nitroreductase, flavin reductase P, dihydropteridine reductase, NADH oxidase or NADH dehydro…	4e-06		25.38	130	58	1	7	136	1	91	47
EFX43790	31121	COG0778	NfnB	Nitroreductase [Energy production and conversion]	1e-06		33.16	187	100	4	1	168	3	183	48.9
EFX43790	162875	TIGR02476	BluB	cob(II)yrinic acid a,c-diamide reductase. The BluB protein is related to the nitroreductase family (pfam0881), and is found to substitute for the FldA cobalt reductase in aerobic species (by phylogenetic profiling). BluB is also found to be preceded by B12 promoter elements elements. The gene in R. capsulatus has been shown to be essential for cobalamin biosynthesis.	1e-06		25.91	193	128	7	3	184	9	197	48.9
EFX43790	48391	cd02145	BluB	Subfamily of the nitroreductase family that includes BluB protein in Rhodobacter capsulatus is involved in the conversion of cobinamide to cobalamin in Cobalamin (vitamin B12) biosynthesis. Nitroreductases typically reduce their substrates by using NAD(P)H as electron donor and often use FMN as a cofactor.	2e-08		28.21	195	119	5	4	187	1	185	55.1
EFX43790	48386	cd02139	Nitroreductase_3	Nitroreductase-like family 3. A subfamily of the nitroreductase family containing uncharacterized proteins that are similar to nitroreductase. Nitroreductase catalyzes the reduction of nitroaromatic compounds such as nitrotoluenes, nitrofurans and nitroimidazoles. This process requires NAD(P)H as electron donor in an obligatory two-electron transfer and uses FMN as cofactor. The enzyme is typical…	7e-09		25.26	190	105	6	3	183	1	162	56.2
EFX43790	48395	cd02150	NADPH_oxidoreductase_1	NAD(P)H:flavin oxidoreductase-like family 1. A subfamily of the nitroreductase family containing uncharacterized proteins that are similar to nitroreductase. Nitroreductase catalyzes the reduction of nitroaromatic compounds such as nitrotoluenes, nitrofurans and nitroimidazoles. This process requires NAD(P)H as electron donor in an obligatory two-electron transfer and uses FMN as cofactor. The en…	3e-13		31.67	180	97	4	4	180	1	157	70.9
EFX43790	170747	PRK10828	PRK10828	hypothetical protein; Provisional	2e-15		29.59	169	109	4	1	167	1	161	77.8
EFX43790	48382	cd02135	Arsenite_oxidase	Nitroreductase-like family which includes NADH oxidase and arsenite oxidiase. NADH oxidase catalyses the oxidation of NAD(P)H and accepts a wide broad range of compounds as electron acceptors, such as nitrocompound. Arsenite oxidase in a beta-proteobacterial strain is able to oxidize arsenite to arsenate.	8e-19	Yes	34.81	158	98	2	10	167	7	159	89.4
EFX43791	147958	pfam06081	DUF939	Bacterial protein of unknown function (DUF939). This family consists of several hypothetical bacterial proteins of unknown function.	4e-05	Yes	38.03	71	41	1	2	69	6	76	43.5
EFX43792	107279	cd06284	PBP1_LacI_like_6	Ligand-binding domain of an uncharacterized transcription regulator from Actinobacillus succinogenes and its close homologs from other bacteria. This group includes the ligand-binding domain of an uncharacterized transcription regulator from Actinobacillus succinogenes and its close homologs from other bacteria. This group belongs to the the LacI-GalR family repressors and are composed of two fun…	4e-20		34.91	212	133	5	118	326	58	267	95.1
EFX43792	107272	cd06277	PBP1_LacI_like_1	Ligand-binding domain of uncharacterized DNA-binding regulatory proteins that are members of the LacI-GalR family of bacterial transcription repressors. This group includes the ligand-binding domain of uncharacterized DNA-binding regulatory proteins that are members of the LacI-GalR family of bacterial transcription repressors. The LacI-GalR family repressors are composed of two functional domain…	1e-20		29.28	263	165	7	78	326	13	268	96.7
EFX43792	170646	PRK10703	PRK10703	DNA-binding transcriptional repressor PurR; Provisional	7e-22		26.3	346	224	13	6	331	1	335	100
EFX43792	107276	cd06281	PBP1_LacI_like_5	Ligand-binding domain of uncharacterized DNA-binding regulatory proteins that are members of the LacI-GalR family of bacterial transcription repressors. This group includes the ligand-binding domain of uncharacterized DNA-binding regulatory proteins that are members of the LacI-GalR family of bacterial transcription repressors. The LacI-GalR family repressors are composed of two functional domain…	4e-23		31.51	219	134	6	118	327	58	269	104
EFX43792	107293	cd06298	PBP1_CcpA_like	Ligand-binding domain of the catabolite control protein A (CcpA), which functions as the major transcriptional regulator of carbon catabolite repression/regulation. Ligand-binding domain of the catabolite control protein A (CcpA), which functions as the major transcriptional regulator of carbon catabolite repression/regulation (CCR), a process in which enzymes necessary for the metabolism of alte…	3e-23		35.38	212	133	4	118	326	58	268	105
EFX43792	169943	PRK09526	lacI	lac repressor; Reviewed	8e-25		26.63	338	229	9	4	329	3	333	110
EFX43792	107262	cd06267	PBP1_LacI_sugar_binding_like	Ligand binding domain of the LacI tanscriptional regulator family belonging to the type I periplasmic-binding fold protein superfamily. Ligand binding domain of the LacI tanscriptional regulator family belonging to the type I periplasmic-binding fold protein superfamily. In most cases, ligands are monosaccharide including lactose, ribose, fructose, xylose, arabinose, galactose/glucose, and other …	4e-30		40.21	194	115	1	130	322	71	264	127
EFX43792	31797	COG1609	PurR	Transcriptional regulators [Transcription]	1e-37		34.99	343	195	10	7	331	1	333	153
EFX43792	107257	cd01544	PBP1_GalR	Ligand-binding domain of DNA transcription repressor GalR which is one of two regulatory proteins involved in galactose transport and metabolism. Ligand-binding domain of DNA transcription repressor GalR which is one of two regulatory proteins involved in galactose transport and metabolism. Transcription of the galactose regulon genes is regulated by Gal iso-repressor (GalS) and Gal repressor (Ga…	5e-43		39.69	262	146	5	75	326	11	270	171
EFX43792	137829	PRK10339	PRK10339	DNA-binding transcriptional repressor EbgR; Provisional	6e-49	Yes	36.92	325	197	4	6	324	1	323	190
EFX43793	152581	pfam12146	Hydrolase_4	Putative lysophospholipase. This domain is found in bacteria and eukaryotes and is approximately 110 amino acids in length. It is found in association with pfam00561. Many members are annotated as being lysophospholipases, and others as alpha-beta hydrolase fold-containing proteins.	6e-06		44.83	58	29	1	24	81	10	64	47.8
EFX43793	166026	PLN02385	PLN02385	hydrolase; alpha/beta fold family protein	2e-07		26.38	307	181	13	14	307	68	342	52.4
EFX43793	165193	PHA02857	PHA02857	monoglyceride lipase; Provisional	2e-14		27.34	289	168	12	16	300	13	263	75.9
EFX43793	166293	PLN02652	PLN02652	hydrolase; alpha/beta fold family protein	6e-17		27.48	302	171	12	15	305	128	392	84
EFX43793	32448	COG2267	PldB	Lysophospholipase [Lipid metabolism]	5e-28	Yes	35.19	287	162	10	20	303	26	291	120
EFX43794	33955	COG4230	COG4230	Delta 1-pyrroline-5-carboxylate dehydrogenase [Energy production and conversion]	3e-74		37.32	485	278	8	40	519	113	576	275
EFX43794	162264	TIGR01238	D1pyr5carbox3	delta-1-pyrroline-5-carboxylate dehydrogenase (PutA C-terminal domain). This model represents one of several related branches of delta-1-pyrroline-5-carboxylate dehydrogenase. Members of this branch are the C-terminal domain of the PutA bifunctional proline dehydrogenase / delta-1-pyrroline-5-carboxylate dehydrogenase.	2e-74		36.57	484	279	9	40	516	37	499	276
EFX43794	171334	PRK11904	PRK11904	bifunctional proline dehydrogenase/pyrroline-5-carboxylate dehydrogenase; Reviewed	2e-77		38.12	501	292	10	25	518	536	1025	285
EFX43794	143443	cd07125	ALDH_PutA-P5CDH	Delta(1)-pyrroline-5-carboxylate dehydrogenase, PutA. The proline catabolic enzymes of the aldehyde dehydrogenase (ALDH) protein superfamily, proline dehydrogenase and Delta(1)-pyrroline-5-carboxylate dehydrogenase (P5CDH, (EC=1.5.1.12 )), catalyze the two-step oxidation of proline to glutamate; P5CDH catalyzes the oxidation of glutamate semialdehyde, utilizing NAD+ as the electron acceptor. In s…	3e-81		40.19	515	292	10	11	519	1	505	298
EFX43794	143938	pfam00171	Aldedh	Aldehyde dehydrogenase family. This family of dehydrogenases act on aldehyde substrates. Members use NADP as a cofactor. The family includes the following members: The prototypical members are the aldehyde dehydrogenases EC:1.2.1.3. Succinate-semialdehyde dehydrogenase EC:1.2.1.16. Lactaldehyde dehydrogenase EC:1.2.1.22. Benzaldehyde dehydrogenase EC:1.2.1.28. Methylmalonate-semialdehyde dehydrog…	4e-82		43.16	424	221	7	99	517	50	458	301
EFX43794	143449	cd07131	ALDH_AldH-CAJ73105	Uncharacterized Candidatus kuenenia aldehyde dehydrogenase AldH (CAJ73105)-like. Uncharacterized aldehyde dehydrogenase of Candidatus kuenenia AldH (locus CAJ73105) and similar sequences with similarity to alpha-aminoadipic semialdehyde dehydrogenase (AASADH, human ALDH7A1, EC=1.2.1.31), Arabidopsis ALDH7B4, and Streptomyces clavuligerus delta-1-piperideine-6-carboxylate dehydrogenase (P6CDH) are…	6e-90		41.72	465	253	7	59	516	18	471	327
EFX43794	143402	cd07083	ALDH_P5CDH	ALDH subfamily NAD+-dependent delta(1)-pyrroline-5-carboxylate dehydrogenase-like. ALDH subfamily of the NAD+-dependent, delta(1)-pyrroline-5-carboxylate dehydrogenases (P5CDH, EC=1.5.1.12). The proline catabolic enzymes, proline dehydrogenase and P5CDH catalyze the two-step oxidation of proline to glutamate. P5CDH catalyzes the oxidation of glutamate semialdehyde, utilizing NAD+ as the electron …	2e-130		47.61	502	258	3	24	522	1	500	462
EFX43794	143442	cd07124	ALDH_PutA-P5CDH-RocA	Delta(1)-pyrroline-5-carboxylate dehydrogenase, RocA. Delta(1)-pyrroline-5-carboxylate dehydrogenase (EC=1.5.1.12 ), RocA: a proline catabolic enzyme of the aldehyde dehydrogenase (ALDH) protein superfamily. The proline catabolic enzymes, proline dehydrogenase and Delta(1)-pyrroline-5-carboxylate dehydrogenase (P5CDH), catalyze the two-step oxidation of proline to glutamate; P5CDH catalyzes the o…	3e-155		59.69	516	201	3	10	522	1	512	544
EFX43794	130304	TIGR01237	D1pyr5carbox2	delta-1-pyrroline-5-carboxylate dehydrogenase, group 2, putative. This enzyme is the second of two in the degradation of proline to glutamate. This model represents one of several related branches of delta-1-pyrroline-5-carboxylate dehydrogenase. Members of this branch may be associated with proline dehydrogenase (the other enzyme of the pathway from proline to glutamate) but have not been demons…	2e-155		53.7	514	234	2	10	522	1	511	544
EFX43794	167499	PRK03137	PRK03137	1-pyrroline-5-carboxylate dehydrogenase; Provisional	0	Yes	64.38	511	179	1	9	519	4	511	659
EFX43795	171335	PRK11905	PRK11905	bifunctional proline dehydrogenase/pyrroline-5-carboxylate dehydrogenase; Reviewed	1e-16		29.1	323	180	13	20	298	166	483	82.8
EFX43795	171291	PRK11809	putA	trifunctional transcriptional regulator/proline dehydrogenase/pyrroline-5-carboxylate dehydrogenase; Reviewed	2e-17		30.84	321	168	14	27	298	253	568	85.5
EFX43795	171334	PRK11904	PRK11904	bifunctional proline dehydrogenase/pyrroline-5-carboxylate dehydrogenase; Reviewed	1e-17		28.66	321	180	12	20	298	165	478	86.7
EFX43795	30852	COG0506	PutA	Proline dehydrogenase [Amino acid transport and metabolism]	3e-25		31.99	322	185	12	1	295	5	319	111
EFX43795	144996	pfam01619	Pro_dh	Proline dehydrogenase.	2e-31	Yes	32.62	328	177	11	11	298	11	334	132
EFX43796	163052	TIGR02870	spore_II_D	stage II sporulation protein D. Stage II sporulation protein D (SpoIID) is a protein of the endospore formation program in a number of lineages in the Firmicutes (low-GC Gram-positive bacteria). It is expressed in the mother cell compartment, under control of Sigma-E. SpoIID, along with SpoIIM and SpoIIP, is one of three major proteins involved in engulfment of the forespore by the mother cell.	5e-07		38.24	68	31	1	129	185	69	136	50.1
EFX43796	149511	pfam08486	SpoIID	Stage II sporulation protein. This domain is found in the stage II sporulation protein SpoIID. SpoIID is necessary for membrane migration as well as for some of the earlier steps in engulfment during bacterial endospore formation. The domain is also found in amidase enhancer proteins. Amidases, like SpoIID, are cell wall hydrolases.	3e-12		50	66	29	1	129	190	11	76	67.4
EFX43796	162968	TIGR02669	SpoIID_LytB	SpoIID/LytB domain. This model describes a domain found typically in two or three proteins per genome in Cyanobacteria and Firmicutes, and sporadically in other genomes. One member is SpoIID of Bacillus subtilis. Another in B. subtilis is the C-terminal half of LytB, encoded immediately upstream of an amidase, the autolysin LytC, to which its N-terminus is homologous. Gene neighborhoods are not w…	3e-13		52.38	63	26	1	129	187	3	65	70.9
EFX43796	32531	COG2385	SpoIID	Sporulation protein and related proteins [Cell division and chromosome partitioning]	1e-14	Yes	57.58	66	23	2	129	189	139	204	75.5
EFX43797	163052	TIGR02870	spore_II_D	stage II sporulation protein D. Stage II sporulation protein D (SpoIID) is a protein of the endospore formation program in a number of lineages in the Firmicutes (low-GC Gram-positive bacteria). It is expressed in the mother cell compartment, under control of Sigma-E. SpoIID, along with SpoIIM and SpoIIP, is one of three major proteins involved in engulfment of the forespore by the mother cell.	1e-08		26.61	218	90	10	10	219	180	335	57.4
EFX43797	32531	COG2385	SpoIID	Sporulation protein and related proteins [Cell division and chromosome partitioning]	2e-14		31.84	223	92	9	2	220	225	391	76.6
EFX43797	162968	TIGR02669	SpoIID_LytB	SpoIID/LytB domain. This model describes a domain found typically in two or three proteins per genome in Cyanobacteria and Firmicutes, and sporadically in other genomes. One member is SpoIID of Bacillus subtilis. Another in B. subtilis is the C-terminal half of LytB, encoded immediately upstream of an amidase, the autolysin LytC, to which its N-terminus is homologous. Gene neighborhoods are not w…	8e-15	Yes	28.63	227	107	7	2	220	87	266	78.2
EFX43798	170699	PRK10768	PRK10768	ribonucleoside hydrolase RihC; Provisional	3e-29		34.3	309	180	9	1	301	3	296	124
EFX43798	29581	cd02653	nuc_hydro_3	NH_3: A subgroup of nucleoside hydrolases. This group contains eukaryotic and bacterial proteins similar to nucleoside hydrolases. Nucleoside hydrolases cleave the N-glycosidic bond in nucleosides generating ribose and the respective base. These enzymes vary in their substrate specificity.	6e-37		35.83	307	187	7	2	302	1	303	150
EFX43798	137610	PRK09955	rihB	ribonucleoside hydrolase 2; Provisional	5e-39		36.58	298	183	6	2	297	5	298	157
EFX43798	170446	PRK10443	rihA	ribonucleoside hydrolase 1; Provisional	5e-39		36.93	306	179	7	1	299	3	301	157
EFX43798	166358	PLN02717	PLN02717	inosine-uridine preferring nucleoside hydrolase family protein	4e-40		34.87	304	184	6	2	294	13	313	160
EFX43798	29579	cd02651	nuc_hydro_IU_UC_XIUA	nuc_hydro_IU_UC_XIUA: inosine-uridine preferring, xanthosine-inosine-uridine-adenosine-preferring and, uridine-cytidine preferring nucleoside hydrolases. Nucleoside hydrolases cleave the N-glycosidic bond in nucleosides generating ribose and the respective base. These enzymes vary in their substrate specificity. This group contains proteins similar to nucleoside hydrolases which hydrolyze both py…	1e-46		40.33	300	171	7	3	299	2	296	182
EFX43798	32140	COG1957	URH1	Inosine-uridine nucleoside N-ribohydrolase [Nucleotide transport and metabolism]	6e-49		42	300	170	4	2	299	4	301	190
EFX43798	144666	pfam01156	IU_nuc_hydro	Inosine-uridine preferring nucleoside hydrolase.	7e-50		43.29	298	161	4	2	298	2	292	193
EFX43798	29574	cd00455	nuc_hydro	nuc_hydro: Nucleoside hydrolases. Nucleoside hydrolases cleave the N-glycosidic bond in nucleosides generating ribose and the respective base. These enzymes vary in their substrate specificity. This group contains eukaryotic, bacterial and archeal proteins similar to the inosine-uridine preferring nucleoside hydrolase from Crithidia fasciculata, the xanthosine-inosine-uridine-adenosine-preferring…	2e-50		40.86	301	166	8	3	299	1	293	195
EFX43798	29578	cd02650	nuc_hydro_CaPnhB	NH_hydro_CaPnhB: A subgroup of nucleoside hydrolases similar to Corynebacterium ammoniagenes Purine/pyrimidine nucleoside hydrolase (pnhB). Nucleoside hydrolases cleave the N-glycosidic bond in nucleosides generating ribose and the respective base. These enzymes vary in their substrate specificity.	2e-59	Yes	45.7	302	159	4	2	299	1	301	225
EFX43799	119398	cd06530	S26_SPase_I	The S26 Type I signal peptidase (SPase; LepB; leader peptidase B; leader peptidase I; EC 3.4.21.89) family members are essential membrane-bound serine proteases that function to cleave the amino-terminal signal peptide extension from proteins that are translocated across biological membranes. The bacterial signal peptidase I, which is the most intensively studied, has two N-terminal transmembrane…	4e-06		28.86	149	40	3	30	178	1	83	47
EFX43799	170773	PRK10861	PRK10861	signal peptidase I; Provisional	2e-08		58.97	39	16	0	140	178	257	295	54.7
EFX43799	162773	TIGR02227	sigpep_I_bact	signal peptidase I, bacterial type. A related model finds a simlar protein in many archaea and a few bacteria, as well as a microsomal (endoplasmic reticulum) protein in eukaryotes.	9e-25	Yes	39.38	160	67	3	26	178	17	153	108
EFX43801	34579	COG4973	XerC	Site-specific recombinase XerC [DNA replication, recombination, and repair]	2e-13		29.03	279	152	10	35	295	29	279	72.4
EFX43801	164996	PHA02601	int	integrase; Provisional	2e-13		27.38	263	146	9	59	312	100	326	72
EFX43801	29514	cd01193	INT_IntI	IntI (E2) integrases, site-specific tyrosine recombinases, DNA breaking-rejoining enzymes, N- and C-terminal domains. This CD includes integrases which are components of multiresistant integrons and mediate recombination between a proximal attI site and a secondary target called the attC (or 59-base element) present on various mobile gene cassettes. Integron-integrases are present in many natural…	2e-14		28.57	252	136	6	77	296	3	242	76.3
EFX43801	166887	PRK00283	xerD	site-specific tyrosine recombinase XerD; Reviewed	2e-14		29.24	301	175	13	19	299	4	286	75.9
EFX43801	144254	pfam00589	Phage_integrase	Phage integrase family. Members of this family cleave DNA substrates by a series of staggered cuts, during which the protein becomes covalently linked to the DNA through a catalytic tyrosine residue at the carboxy end of the alignment. The catalytic site residues in CRE recombinase are Arg-173, His-289, Arg-292 and Tyr-324.	1e-15		35.09	171	103	3	133	299	3	169	79.7
EFX43801	34580	COG4974	XerD	Site-specific recombinase XerD [DNA replication, recombination, and repair]	8e-17		29.8	302	171	11	20	299	5	287	83.6
EFX43801	162772	TIGR02225	recomb_XerD	tyrosine recombinase XerD. The phage integrase family describes a number of recombinases with tyrosine active sites that transiently bind covalently to DNA. Many are associated with mobile DNA elements, including phage, transposons, and phase variation loci. This model represents XerD, one of two closely related chromosomal proteins along with XerC (TIGR02224). XerC and XerD are site-specific rec…	1e-18		30.6	281	166	9	36	302	16	281	89.7
EFX43801	29499	cd00798	INT_XerDC	XerD and XerC integrases, DNA breaking-rejoining enzymes, N- and C-terminal domains. XerD-like integrases are involved in the site-specific integration and excision of lysogenic bacteriophage genomes, transposition of conjugative transposons, termination of chromosomal replication, and stable plasmid inheritance. They share the same fold in their catalytic domain containing six conserved active s…	6e-19		30.24	291	173	9	27	302	7	282	90.9
EFX43801	166866	PRK00236	xerC	site-specific tyrosine recombinase XerC; Reviewed	2e-19		27.7	278	164	8	36	296	26	283	92.4
EFX43801	29503	cd01182	INT_REC_C	DNA breaking-rejoining enzymes, intergrase/recombinases, C-terminal catalytic domain. The tyrosine recombinase/integrase family share the same catalytic domain containing six conserved active site residues. The best-studied members of this diverse family include the bacteriophage lambda integrase, the bacteriophage P1 Cre recombinase, the yeast Flp recombinase and the bacterial XerD/C recombinase…	1e-20	Yes	39.72	141	71	3	163	295	28	162	96.3
EFX43802	145246	pfam01966	HD	HD domain. HD domains are metal dependent phosphohydrolases.	2e-05		33.06	121	65	4	62	182	4	108	45.8
EFX43802	28958	cd00077	HDc	Metal dependent phosphohydrolases with conserved 'HD' motif	2e-12		34.88	129	71	2	60	182	4	125	68.6
EFX43802	32388	COG2206	COG2206	c-di-GMP phosphodiesterase class II (HD-GYP domain) [Signal transduction mechanisms]	9e-33		40.38	213	112	4	8	218	109	308	135
EFX43802	33243	COG3437	COG3437	Response regulator containing a CheY-like receiver domain and an HD-GYP domain [Transcription / Signal transduction mechanisms]	5e-33	Yes	37.1	186	117	0	42	227	169	354	137
EFX43803	129771	TIGR00688	rarD	rarD protein. This uncharacterized protein is predicted to have many membrane-spanning domains.	0.0007		29.23	65	46	0	11	75	3	67	38.5
EFX43803	32782	COG2962	RarD	Predicted permeases [General function prediction only]	5e-06	Yes	40.74	54	28	1	24	77	21	70	45.4
EFX43804	32782	COG2962	RarD	Predicted permeases [General function prediction only]	1e-15	Yes	48.65	74	38	0	10	83	220	293	77
EFX43805	171225	PRK11646	PRK11646	multidrug resistance protein MdtH; Provisional	8e-07		22.89	201	150	3	19	216	24	222	51.2
EFX43805	162098	TIGR00900	2A0121	H+ Antiporter protein.	5e-14	Yes	30.06	173	100	4	17	176	11	175	75.1
EFX43807	33313	COG3510	CmcI	Cephalosporin hydroxylase [Defense mechanisms]	6e-08		29.15	199	107	9	56	226	44	236	53.5
EFX43807	147258	pfam04989	CmcI	Cephalosporin hydroxylase. Members of this family are about 220 amino acids long. The CmcI protein is presumed to represent the cephalosporin-7--hydroxylase. However this has not been experimentally verified.	5e-12	Yes	28.87	194	116	6	50	227	1	188	67
EFX43809	31276	COG1078	COG1078	HD superfamily phosphohydrolases [General function prediction only]	6e-10	Yes	28.65	171	95	5	28	171	17	187	61.2
EFX43811	29364	cd01942	ribokinase_group_A	Ribokinase-like subgroup A. Found in bacteria and archaea, this subgroup is part of the ribokinase/pfkB superfamily. Its oligomerization state is unknown at this time.	0.0004		24.9	245	149	10	20	251	2	224	41.2
EFX43811	170977	PRK11142	PRK11142	ribokinase; Provisional	0.0003		23.5	200	139	4	19	213	4	194	41.6
EFX43811	73186	cd00287	ribokinase_pfkB_like	ribokinase/pfkB superfamily: Kinases that accept a wide variety of substrates, including carbohydrates and aromatic small molecules, all are phosphorylated at a hydroxyl group. The superfamily includes ribokinase, fructokinase, ketohexokinase, 2-dehydro-3-deoxygluconokinase, 1-phosphofructokinase, the minor 6-phosphofructokinase (PfkB), inosine-guanosine kinase, and adenosine kinase. Even though …	0.0001		31.58	114	69	4	144	251	58	168	42.7
EFX43811	163540	TIGR03828	pfkB	1-phosphofructokinase. This enzyme acts in concert with the fructose-specific phosphotransferase system (PTS) which imports fructose as fructose-1-phosphate. The action of 1-phosphofructokinase results in beta-D-fructose-1,6-bisphosphate and is an entry point into glycolysis (GenProp0688).	5e-05		22.36	237	162	7	25	249	7	233	44.3
EFX43811	29349	cd01164	FruK_PfkB_like	1-phosphofructokinase (FruK), minor 6-phosphofructokinase (pfkB) and related sugar kinases. FruK plays an important role in the predominant pathway for fructose utilisation.This group also contains tagatose-6-phophate kinase, an enzyme of the tagatose 6-phosphate pathway, which responsible for breakdown of the galactose moiety during lactose metabolism by bacteria such as L. lactis.	6e-06		25.11	231	155	6	28	248	11	233	47.4
EFX43811	31302	COG1105	FruK	Fructose-1-phosphate kinase and related fructose-6-phosphate kinase (PfkB) [Carbohydrate transport and metabolism]	1e-06		28.5	207	128	7	54	248	36	234	49.3
EFX43811	162734	TIGR02152	D_ribokin_bact	ribokinase. This model describes ribokinase, an enzyme catalyzing the first step in ribose catabolism. The rbsK gene encoding ribokinase typically is found with ribose transport genes. Ribokinase belongs to the carbohydrate kinase pfkB family (pfam00294). In the wide gulf between the current trusted (360 bit) and noise (100 bit) cutoffs are a number of sequences, few of which are clustered with p…	1e-06		23.55	242	169	5	24	256	1	235	49.3
EFX43811	29358	cd01174	ribokinase	Ribokinase catalyses the phosphorylation of ribose to ribose-5-phosphate using ATP. This reaction is the first step in the ribose metabolism. It traps ribose within the cell after uptake and also prepares the sugar for use in the synthesis of nucleotides and histidine, and for entry into the pentose phosphate pathway. Ribokinase is dimeric in solution.	7e-08		25.62	242	161	6	19	251	1	232	53.5
EFX43811	30870	COG0524	RbsK	Sugar kinases, ribokinase family [Carbohydrate transport and metabolism]	4e-09		26.78	239	160	6	20	248	2	235	57.8
EFX43811	29366	cd01944	YegV_kinase_like	YegV-like sugar kinase. Found only in bacteria, YegV-like kinase is part of the ribokinase/pfkB sugar kinase superfamily. Its oligomerization state is unknown at this time.	6e-33	Yes	34.96	226	141	4	19	239	1	225	137
EFX43812	31646	COG1457	CodB	Purine-cytosine permease and related proteins [Nucleotide transport and metabolism]	9e-07	Yes	29.82	218	132	9	8	218	185	388	50.1
EFX43814	143951	pfam00188	CAP	Cysteine-rich secretory protein family. This is a large family of cysteine-rich secretory proteins, antigen 5, and pathogenesis-related 1 proteins (CAP) that are found in a wide range of organisms, including prokaryotes and non-vertebrate eukaryotes, The nine subfamilies of the mammalian CAP 'super'family include: the human glioma pathogenesis-related 1 (GLIPR1), Golgi associated pathogenesis rel…	9e-05		32.71	107	63	4	150	250	1	104	43.5
EFX43814	131945	TIGR02899	spore_safA	spore coat assembly protein SafA. in which one of which is found in most examples of endospore-forming bacteria. Lysin motifs are repeated in many proteins.	9e-09		55.81	43	19	0	81	123	1	43	56.6
EFX43814	88558	cd05379	SCP_bacterial	SCP_bacterial: SCP-like extracellular protein domain, as found in bacteria and archaea. The wider family of SCP containing proteins includes plant pathogenesis-related protein 1 (PR-1), CRISPs, mammalian cysteine-rich secretory proteins, and allergen 5 from vespid venom. It has been proposed that SCP domains may function as endopeptidases. Little is known about the biological roles of the bacteri…	2e-21		45.38	119	60	2	148	261	3	121	98.6
EFX43814	32490	COG2340	COG2340	Uncharacterized protein with SCP/PR1 domains [Function unknown]	2e-24		42.07	145	72	3	129	261	60	204	108
EFX43814	131955	TIGR02909	spore_YkwD	uncharacterized protein, YkwD family. Members of this protein family represent a subset of those belonging to Pfam family pfam00188 (SCP-like extracellular protein). Based on currently cuttoffs for this model, all member proteins are found in Bacteria capable of endospore formation. Members include a named but uncharacterized protein, YkwD of Bacillus subtilis. Only the C-terminal region is well-…	1e-34	Yes	57.02	121	47	1	148	263	7	127	142
EFX43815	109080	pfam00011	HSP20	Hsp20/alpha crystallin family.	6e-06		33.33	105	64	3	40	141	1	102	45.8
EFX43815	107229	cd06472	ACD_ScHsp26_like	Alpha crystallin domain (ACD) found in Saccharomyces cerevisiae (Sc) small heat shock protein (Hsp)26 and similar proteins. sHsps are molecular chaperones that suppress protein aggregation and protect against cell stress, and are generally active as large oligomers consisting of multiple subunits. ScHsp26 is temperature-regulated, it switches from an inactive to a chaperone-active form upon eleva…	1e-06		35.48	93	58	2	38	129	1	92	48.1
EFX43815	107221	cd06464	ACD_sHsps-like	Alpha-crystallin domain (ACD) of alpha-crystallin-type small(s) heat shock proteins (Hsps). sHsps are small stress induced proteins with monomeric masses between 12 -43 kDa, whose common feature is the Alpha-crystallin domain (ACD). sHsps are generally active as large oligomers consisting of multiple subunits, and are believed to be ATP-independent chaperones that prevent aggregation and are impo…	8e-08		38.89	90	53	2	40	129	1	88	52
EFX43815	107219	cd00298	ACD_sHsps_p23-like	This domain family includes the alpha-crystallin domain (ACD) of alpha-crystallin-type small heat shock proteins (sHsps) and a similar domain found in p23-like proteins. sHsps are small stress induced proteins with monomeric masses between 12 -43 kDa, whose common feature is this ACD. sHsps are generally active as large oligomers consisting of multiple subunits, and are believed to be ATP-indepen…	1e-08		43.18	88	41	2	42	129	2	80	54.7
EFX43815	107228	cd06471	ACD_LpsHSP_like	Group of bacterial proteins containing an alpha crystallin domain (ACD) similar to Lactobacillus plantarum (Lp) small heat shock proteins (sHsp) HSP 18.5, HSP 18.55 and HSP 19.3. sHsps are molecular chaperones that suppress protein aggregation and protect against cell stress, and are generally active as large oligomers consisting of multiple subunits. Transcription of the genes encoding Lp HSP 18…	1e-10		37.23	94	55	3	38	129	2	93	61.6
EFX43815	30420	COG0071	IbpA	Molecular chaperone (small heat shock protein) [Posttranslational modification, protein turnover, chaperones]	8e-13	Yes	40.54	148	74	6	5	141	2	146	68.6
EFX43817	116806	pfam08220	HTH_DeoR	DeoR-like helix-turn-helix domain.	0.0007		54.05	37	17	0	15	51	3	39	40
EFX43817	131749	TIGR02702	SufR_cyano	iron-sulfur cluster biosynthesis transcriptional regulator SufR. All members of this cyanobacterial protein family are the transcriptional regulator SufR and regulate the SUF system, which makes possible iron-sulfur cluster biosynthesis despite exposure to oxygen. In all cases, the sufR gene is encoded near SUF system genes but in the opposite direction. This DNA-binding protein belongs to the th…	1e-20		29.7	202	138	2	13	210	2	203	95.5
EFX43817	32494	COG2345	COG2345	Predicted transcriptional regulator [Transcription]	3e-28	Yes	39	200	120	2	13	210	12	211	120
EFX43818	109149	pfam00081	Sod_Fe_N	Iron/manganese superoxide dismutases, alpha-hairpin domain. superoxide dismutases (SODs) catalyse the conversion of superoxide radicals to hydrogen peroxide and molecular oxygen. Three evolutionarily distinct families of SODs are known, of which the Mn/Fe-binding family is one. In humans, there is a cytoplasmic Cu/Zn SOD, and a mitochondrial Mn/Fe SOD. N-terminal domain is a long alpha antiparall…	2e-17		46.07	89	41	2	28	116	1	82	85.1
EFX43818	145761	pfam02777	Sod_Fe_C	Iron/manganese superoxide dismutases, C-terminal domain. superoxide dismutases (SODs) catalyse the conversion of superoxide radicals to hydrogen peroxide and molecular oxygen. Three evolutionarily distinct families of SODs are known, of which the Mn/Fe-binding family is one. In humans, there is a cytoplasmic Cu/Zn SOD, and a mitochondrial Mn/Fe SOD. C-terminal domain is a mixed alpha/beta fold.	6e-26		53.33	105	47	1	121	223	1	105	113
EFX43818	166326	PLN02685	PLN02685	iron superoxide dismutase	8e-33		37.78	225	113	5	24	227	44	262	136
EFX43818	165829	PLN02184	PLN02184	iron superoxide dismutase	4e-34		39.39	198	108	4	35	227	17	207	140
EFX43818	166263	PLN02622	PLN02622	iron superoxide dismutase	4e-34		37.56	205	115	4	20	217	39	237	140
EFX43818	166112	PLN02471	PLN02471	manganese superoxide dismutase	3e-38		42.23	206	103	6	29	226	29	226	154
EFX43818	173373	PTZ00078	PTZ00078	Fe-superoxide dismutase; Provisional	2e-42		40.91	198	107	4	34	229	3	192	167
EFX43818	170516	PRK10543	PRK10543	superoxide dismutase; Provisional	4e-47		44.67	197	100	3	28	223	2	190	183
EFX43818	30950	COG0605	SodA	Superoxide dismutase [Inorganic ion transport and metabolism]	2e-55		52.94	204	89	4	29	229	4	203	211
EFX43818	170829	PRK10925	PRK10925	superoxide dismutase; Provisional	3e-59	Yes	50	202	93	2	29	224	3	202	224
EFX43821	170985	PRK11151	PRK11151	DNA-binding transcriptional regulator OxyR; Provisional	7e-09		23.26	258	190	3	8	260	4	258	57.4
EFX43821	176102	cd05466	PBP2_LTTR_substrate	The substrate binding domain of LysR-type transcriptional regulators (LTTRs), a member of the type 2 periplasmic binding fold protein superfamily. This model and hierarchy represent the the substrate-binding domain of the LysR-type transcriptional regulators that form the largest family of prokaryotic transcription factor. Homologs of some of LTTRs with similar domain organizations are also found…	1e-09		34.27	178	114	3	109	284	15	191	59.7
EFX43821	170097	PRK09791	PRK09791	putative DNA-binding transcriptional regulator; Provisional	1e-09		25.93	162	117	2	10	168	10	171	59.7
EFX43821	170103	PRK09801	PRK09801	transcriptional activator TtdR; Provisional	1e-09		24.36	275	184	8	10	271	11	274	59.7
EFX43821	176118	cd08427	PBP2_LTTR_like_2	The C-terminal substrate binding domain of an uncharacterized LysR-type transcriptional regulator, contains the type 2 periplasmic binding fold. LysR-transcriptional regulators comprise the largest family of prokaryotic transcription factor. Homologs of some of LTTRs with similar domain organizations are also found in the archaea and eukaryotic organisms. The LTTRs are composed of two functional …	2e-11		30.43	161	103	5	120	276	26	181	65.9
EFX43821	176112	cd08420	PBP2_CysL_like	C-terminal substrate binding domain of LysR-type transcriptional regulator CysL, which activates the transcription of the cysJI operon encoding sulfite reductase, contains the type 2 periplasmic binding fold. CysL, also known as YwfK, is a regular of sulfur metabolism in Bacillus subtilis. Sulfur is required for the synthesis of proteins and essential cofactors in all living organism. Sulfur can …	5e-13		31.69	183	114	4	109	283	15	194	70.9
EFX43821	164557	CHL00180	rbcR	LysR transcriptional regulator; Provisional	1e-13		25.68	292	196	8	15	291	15	300	72.8
EFX43821	171037	PRK11242	PRK11242	DNA-binding transcriptional regulator CynR; Provisional	5e-14		24.9	249	183	3	8	253	4	251	74.3
EFX43821	132382	TIGR03339	phn_lysR	aminoethylphosphonate catabolism associated LysR family transcriptional regulator. This group of sequences represents a number of related clades with numerous examples of members adjacent to operons for the degradation of 2-aminoethylphosphonate (AEP) in Pseudomonas, Ralstonia, Bordetella and Burkholderia species. These are transcriptional regulators of the LysR family which contain a helix-turn-…	5e-15		26.97	267	168	9	10	264	2	253	77.8
EFX43821	30928	COG0583	LysR	Transcriptional regulator [Transcription]	4e-24	Yes	32.13	249	159	5	8	251	4	247	107
EFX43822	103360	PRK08332	PRK08332	ribonucleotide-diphosphate reductase subunit alpha; Validated	2e-16		31.49	181	97	4	198	373	757	915	84.3
EFX43822	103360	PRK08332	PRK08332	ribonucleotide-diphosphate reductase subunit alpha; Validated	3e-49		35.36	379	201	8	363	704	1287	1658	193
EFX43822	136628	PRK08115	PRK08115	ribonucleotide-diphosphate reductase subunit alpha; Validated	5e-50		39.71	277	152	3	31	292	37	313	196
EFX43822	162894	TIGR02506	NrdE_NrdA	ribonucleoside-diphosphate reductase, alpha subunit. This model identifies RNR's in diverse clades of bacteria, eukaryotes as well as numerous DNA viruses and phage.	3e-50		27.45	572	347	12	105	618	21	582	196
EFX43822	73173	COG0209	NrdA	Ribonucleotide reductase, alpha subunit [Nucleotide transport and metabolism]	2e-56		28.74	581	331	12	105	662	123	643	216
EFX43822	168747	PRK06948	PRK06948	ribonucleotide reductase-like protein; Provisional	3e-63		30.19	583	368	10	98	657	22	588	239
EFX43822	145819	pfam02867	Ribonuc_red_lgC	Ribonucleotide reductase, barrel domain.	5e-73		35.24	525	294	12	164	651	1	516	272
EFX43822	102362	PRK06406	PRK06406	ribonucleotide-diphosphate reductase subunit alpha; Validated	2e-75		33.09	553	304	8	132	661	218	727	280
EFX43822	153089	cd02888	RNR_II_dimer	Class II ribonucleotide reductase, dimeric form. Ribonucleotide reductase (RNR) catalyzes the reductive synthesis of deoxyribonucleotides from their corresponding ribonucleotides. It provides the precursors necessary for DNA synthesis. RNRs are separated into three classes based on their metallocofactor usage. Class I RNRs, found in eukaryotes, bacteria, and bacteriophage, use a diiron-tyrosyl ra…	7e-95		39.05	525	252	6	135	653	2	464	344
EFX43822	136628	PRK08115	PRK08115	ribonucleotide-diphosphate reductase subunit alpha; Validated	6e-103		44.59	453	207	11	253	677	361	797	371
EFX43822	162892	TIGR02504	NrdJ_Z	ribonucleoside-diphosphate reductase, adenosylcobalamin-dependent. This model identifies genes in a wide range of deeply branching bacteria. All are structurally related to the class I (non-heme iron dependent) RNRs. In most species this gene is known as NrdJ, while in mycobacteria it is called NrdZ.	8e-111		40.75	557	290	6	131	660	43	586	397
EFX43822	169547	PRK08665	PRK08665	ribonucleotide-diphosphate reductase subunit alpha; Validated	3e-122	Yes	34.4	811	402	16	107	890	35	742	436
EFX43823	130192	TIGR01122	ilvE_I	branched-chain amino acid aminotransferase, group I. Among the class IV aminotransferases are two phylogenetically separable groups of branched-chain amino acid aminotransferase (IlvE). The last common ancestor of the two lineages appears also to have given rise to a family of D-amino acid aminotransferases (DAAT). This model represents the IlvE family more strongly similar to the DAAT family.	1e-30		33.84	263	155	6	16	263	22	280	129
EFX43823	29570	cd01559	ADCL_like	ADCL_like: 4-Amino-4-deoxychorismate lyase: is a member of the fold-type IV of PLP dependent enzymes that converts 4-amino-4-deoxychorismate (ADC) to p-aminobenzoate and pyruvate. Based on the information available from the crystal structure, most members of this subgroup are likely to function as dimers. The enzyme from E.Coli, the structure of which is available, is a homodimer that is folded i…	5e-33		38.04	255	145	7	12	261	1	247	137
EFX43823	30464	COG0115	IlvE	Branched-chain amino acid aminotransferase/4-amino-4-deoxychorismate lyase [Amino acid transport and metabolism / Coenzyme metabolism]	5e-34		38.29	269	153	7	1	261	11	274	140
EFX43823	171529	PRK12479	PRK12479	branched-chain amino acid aminotransferase; Provisional	7e-36		33.58	268	171	4	3	264	15	281	146
EFX43823	169375	PRK08320	PRK08320	branched-chain amino acid aminotransferase; Reviewed	3e-39		35.32	269	167	4	1	263	12	279	158
EFX43823	29567	cd00449	PLPDE_IV	PyridoxaL 5'-Phosphate Dependent Enzymes class IV (PLPDE_IV). This D-amino acid superfamily, one of five classes of PLPDE, consists of branched-chain amino acid aminotransferases (BCAT), D-amino acid transferases (DAAT), and 4-amino-4-deoxychorismate lyases (ADCL). BCAT catalyzes the reversible transamination reaction between the L-branched-chain amino and alpha-keto acids. DAAT catalyzes the syn…	3e-41		43.58	257	135	5	12	261	1	254	164
EFX43823	168646	PRK06680	PRK06680	D-amino acid aminotransferase; Reviewed	3e-56		43.13	262	146	2	5	263	16	277	214
EFX43823	171470	PRK12400	PRK12400	D-amino acid aminotransferase; Reviewed	4e-60		42.32	267	150	3	3	267	18	282	227
EFX43823	29569	cd01558	D-AAT_like	D-Alanine aminotransferase (D-AAT_like): D-amino acid aminotransferase catalyzes transamination between D-amino acids and their respective alpha-keto acids. It plays a major role in the synthesis of bacterial cell wall components like D-alanine and D-glutamate in addition to other D-amino acids. The enzyme like other members of this superfamily requires PLP as a cofactor. Members of this subgroup…	8e-70		52.08	265	124	3	1	263	7	270	259
EFX43823	130191	TIGR01121	D_amino_aminoT	D-amino acid aminotransferase. Specificity is broad for various D-amino acids, and differs among members of the family; the family is designated equivalog, but with this caveat attached.	8e-83	Yes	55.68	264	117	0	4	267	12	275	302
EFX43824	172552	PRK14061	PRK14061	unknown domain/lipoate-protein ligase A fusion protein; Provisional	9e-09		25	284	167	10	35	311	225	469	57
EFX43824	167615	PRK03822	lplA	lipoate-protein ligase A; Provisional	4e-09		25	284	167	10	35	311	1	245	58.2
EFX43824	161920	TIGR00545	lipoyltrans	lipoyltransferase and lipoate-protein ligase. One member of this group of proteins is bovine lipoyltransferase, which transfers the lipoyl group from lipoyl-AMP to the specific Lys of lipoate-dependent enzymes. However, it does not first activate lipoic acid with ATP to create lipoyl-AMP and pyrophosphate. Another member of this group, lipoate-protein ligase A from E. coli, catalyzes both the act…	1e-10		23.38	278	169	9	39	311	2	240	63.2
EFX43824	30444	COG0095	LplA	Lipoate-protein ligase A [Coenzyme metabolism]	2e-31	Yes	35.02	277	144	7	38	311	2	245	132
EFX43825	167206	PRK01297	PRK01297	ATP-dependent RNA helicase RhlB; Provisional	5e-08		31.73	104	70	1	384	486	333	436	55.5
EFX43825	167828	PRK04537	PRK04537	ATP-dependent RNA helicase RhlB; Provisional	4e-08		24.19	186	127	4	384	568	252	424	56.2
EFX43825	173614	PTZ00424	PTZ00424	helicase 45; Provisional	2e-08		32.63	95	63	1	391	484	270	364	57
EFX43825	28960	cd00079	HELICc	Helicase superfamily c-terminal domain; associated with DEXDc-, DEAD-, and DEAH-box proteins, yeast initiation factor 4A, Ski2p, and Hepatitis C virus NS3 helicases; this domain is found in a wide variety of helicases and helicase related proteins; may not be an autonomously folding unit, but an integral part of the helicase; 4 helicase superfamilies at present according to the organization of th…	7e-09		35.79	95	60	1	391	484	30	124	58.5
EFX43825	31308	COG1111	MPH1	ERCC4-like helicases [DNA replication, recombination, and repair]	7e-09		32.89	152	81	6	368	501	337	485	58.5
EFX43825	30859	COG0513	SrmB	Superfamily II DNA and RNA helicases [DNA replication, recombination, and repair / Transcription / Translation, ribosomal structure and biogenesis]	2e-09		31.58	95	64	1	391	484	275	369	60.5
EFX43825	144016	pfam00271	Helicase_C	Helicase conserved C-terminal domain. The Prosite family is restricted to DEAD/H helicases, whereas this domain family is found in a wide variety of helicases and helicase related proteins. It may be that this is not an autonomously folding unit, but an integral part of the helicase.	2e-11		42.31	78	44	1	407	483	1	78	67
EFX43825	143942	pfam00176	SNF2_N	SNF2 family N-terminal domain. This domain is found in proteins involved in a variety of processes including transcription regulation (e.g., SNF2, STH1, brahma, MOT1), DNA repair (e.g., ERCC6, RAD16, RAD5), DNA recombination (e.g., RAD54), and chromatin unwinding (e.g., ISWI) as well as a variety of other proteins with little functional information (e.g., lodestar, ETL1).	2e-13		29.48	173	105	5	93	251	19	188	73.2
EFX43825	167856	PRK04914	PRK04914	ATP-dependent helicase HepA; Validated	1e-19		39.23	130	75	2	390	515	492	621	94.4
EFX43825	167856	PRK04914	PRK04914	ATP-dependent helicase HepA; Validated	3e-20		35.45	220	119	8	37	237	118	333	96.3
EFX43825	30899	COG0553	HepA	Superfamily II DNA/RNA helicases, SNF2 family [Transcription / DNA replication, recombination, and repair]	4e-21		43.45	145	63	5	75	200	86	230	99
EFX43825	30899	COG0553	HepA	Superfamily II DNA/RNA helicases, SNF2 family [Transcription / DNA replication, recombination, and repair]	1e-31	Yes	28.13	487	285	16	93	518	361	843	134
EFX43826	151524	pfam11079	YqhG	Bacterial protein YqhG of unknown function. This family of putative proteins is conserved in the Bacillaceae family of the Firmicutes. The function is not known.	6e-30	Yes	27.14	339	163	7	1	335	1	259	127
EFX43828	170450	PRK10447	PRK10447	hypothetical protein; Provisional	1e-06		28.21	156	105	4	61	216	71	219	48.9
EFX43828	144568	pfam01027	UPF0005	Uncharacterized protein family UPF0005. The Pfam entry finds members not in the Prosite definition.	7e-17		44.27	131	68	3	79	208	75	201	83.2
EFX43828	100120	cd06181	BI-1-like	BAX inhibitor (BI)-1 like protein family. Mammalian members of this family of small transmembrane proteins have been shown to have an antiapoptotic effect either by stimulating the antiapoptotic function of Bcl-2, a well characterized oncogene, or inhibiting the proapoptotic effect of Bax, another member of the Bcl-2 family. Their broad tissue distribution and high degree of conservation suggests…	1e-23		44.81	154	75	4	61	210	64	211	105
EFX43828	31014	COG0670	COG0670	Integral membrane protein, interacts with FtsH [General function prediction only]	2e-24	Yes	44.14	145	78	2	72	215	91	233	108
EFX43829	148947	pfam07609	DUF1572	Protein of unknown function (DUF1572). These proteins, from several diverse bacteria, share a short conserved sequence towards their N termini.	5e-45	Yes	56.46	147	63	1	25	171	18	163	176
EFX43830	116929	pfam08348	PAS_6	YheO-like PAS domain. This family contains various hypothetical bacterial proteins that are similar to the E. coli protein YheO. Their function is unknown, but are likely to be involved in signalling based on the presence of this PAS domain.	1e-25		50	120	55	3	13	129	1	118	112
EFX43830	32784	COG2964	COG2964	Uncharacterized protein conserved in bacteria [Function unknown]	2e-53	Yes	46.36	220	116	1	4	221	1	220	204
EFX43831	112053	pfam03222	Trp_Tyr_perm	Tryptophan/tyrosine permease family.	4e-05		24.48	339	223	12	42	372	14	327	45.4
EFX43831	137463	PRK09664	PRK09664	tryptophan permease TnaB; Provisional	3e-05		23.29	365	246	13	31	384	8	349	46.2
EFX43831	31156	COG0814	SdaC	Amino acid permeases [Amino acid transport and metabolism]	2e-46		34.42	398	247	5	24	417	2	389	182
EFX43831	172183	PRK13629	PRK13629	threonine/serine transporter TdcC; Provisional	2e-94		43.94	421	218	5	29	432	17	436	342
EFX43831	162053	TIGR00814	stp	serine transporter. The HAAAP family includes well characterized aromatic amino acid:H+ symport permeases and hydroxy amino acid permeases. This subfamily is specific for hydroxy amino acid transporters and includes the serine permease, SdaC, of E. coli, and the threonine permease, TdcC, of E. coli.	6e-104	Yes	49.5	402	197	2	29	429	1	397	373
EFX43832	153174	cd04902	ACT_3PGDH-xct	C-terminal ACT (regulatory) domain of D-3-phosphoglycerate dehydrogenase (3PGDH). The C-terminal ACT (regulatory) domain of D-3-phosphoglycerate dehydrogenase (3PGDH), with an extended C-terminal (xct) region from bacteria, archaea, fungi, and plants. 3PGDH is an enzyme that belongs to the D-isomer specific, 2-hydroxyacid dehydrogenase family and catalyzes the oxidation of D-3-phosphoglycerate to…	4e-05		32.81	64	42	1	149	211	2	65	44.7
EFX43832	153151	cd04879	ACT_3PGDH-like	ACT_3PGDH-like CD includes the C-terminal ACT (regulatory) domain of D-3-phosphoglycerate dehydrogenase (3PGDH). ACT_3PGDH-like: The ACT_3PGDH-like CD includes the C-terminal ACT (regulatory) domain of D-3-phosphoglycerate dehydrogenase (3PGDH), with or without an extended C-terminal (xct) region found in various bacteria, archaea, fungi, and plants. 3PGDH is an enzyme that belongs to the D-isome…	6e-06		32.84	67	44	1	149	214	2	68	47
EFX43832	129803	TIGR00720	sda_mono	L-serine dehydratase, iron-sulfur-dependent, single chain form. This enzyme is also called serine deaminase and L-serine dehydratase 1. L-serine ammonia-lyase converts serine into pyruvate in the gluconeogenesis pathway from serine. This enzyme is comprised of a single chain in Escherichia coli, Mycobacterium tuberculosis, and several other species, but has separate alpha and beta chains in Bacil…	3e-07		42.22	90	39	3	5	82	3	91	51.2
EFX43832	146115	pfam03315	SDH_beta	Serine dehydratase beta chain. L-serine dehydratase (EC:4.2.1.13) is a found as a heterodimer of alpha and beta chain or as a fusion of the two chains in a single protein. This enzyme catalyses the deamination of serine to form pyruvate. This enzyme is part of the gluconeogenesis pathway.	1e-12		41.67	144	62	6	13	134	1	144	69.7
EFX43832	162302	TIGR01327	PGDH	D-3-phosphoglycerate dehydrogenase. This model represents a long form of D-3-phosphoglycerate dehydrogenase, the serA gene of one pathway of serine biosynthesis. Shorter forms, scoring between trusted and noise cutoff, include SerA from E. coli.	2e-13		27.92	197	135	5	25	217	330	523	72.4
EFX43832	153175	cd04903	ACT_LSD	C-terminal ACT domain of the L-serine dehydratase (LSD), iron-sulfur-dependent, beta subunit. The C-terminal ACT domain of the L-serine dehydratase (LSD), iron-sulfur-dependent, beta subunit, found in various bacterial anaerobes such as Clostridium, Bacillis, and Treponema species. These enzymes catalyze the deamination of L-serine, producing pyruvate and ammonia. Unlike the eukaryotic L-serine d…	6e-14		50.75	67	32	1	149	214	2	68	73.6
EFX43832	31946	COG1760	SdaA	L-serine deaminase [Amino acid transport and metabolism]	2e-25		39.15	212	118	7	2	206	34	241	112
EFX43832	129802	TIGR00719	sda_beta	L-serine dehydratase, iron-sulfur-dependent, beta subunit. This family of enzymes is not homologous to the pyridoxal phosphate-dependent threonine deaminases and eukaryotic serine deaminases.	3e-45	Yes	44.86	214	95	4	1	201	1	204	177
EFX43833	129803	TIGR00720	sda_mono	L-serine dehydratase, iron-sulfur-dependent, single chain form. This enzyme is also called serine deaminase and L-serine dehydratase 1. L-serine ammonia-lyase converts serine into pyruvate in the gluconeogenesis pathway from serine. This enzyme is comprised of a single chain in Escherichia coli, Mycobacterium tuberculosis, and several other species, but has separate alpha and beta chains in Bacil…	2e-39		38.52	283	160	8	2	274	171	449	158
EFX43833	31946	COG1760	SdaA	L-serine deaminase [Amino acid transport and metabolism]	1e-40		42.8	264	134	7	17	276	12	262	162
EFX43833	146113	pfam03313	SDH_alpha	Serine dehydratase alpha chain. L-serine dehydratase (EC:4.2.1.13) is a found as a heterodimer of alpha and beta chain or as a fusion of the two chains in a single protein. This enzyme catalyses the deamination of serine to form pyruvate. This enzyme is part of the gluconeogenesis pathway.	6e-46		45.96	272	134	4	14	276	2	269	180
EFX43833	129801	TIGR00718	sda_alpha	L-serine dehydratase, iron-sulfur-dependent, alpha subunit. This enzyme is also called serine deaminase. L-serine dehydratase converts serine into pyruvate in the gluconeogenesis pathway from serine. This model describes the alpha chain of an iron-sulfur-dependent L-serine dehydratase, found in Bacillus subtilis. A fairly deep split in a UPGMA tree separates members of this family of alpha chains…	2e-77	Yes	58.22	292	121	1	1	291	1	292	285
EFX43834	106587	PRK13644	cbiO	cobalt transporter ATP-binding subunit; Provisional	5e-41		37.5	248	152	3	1	248	1	245	164
EFX43834	31319	COG1122	CbiO	ABC-type cobalt transport system, ATPase component [Inorganic ion transport and metabolism]	9e-42		46.55	232	122	2	1	231	3	233	166
EFX43834	172192	PRK13641	cbiO	cobalt transporter ATP-binding subunit; Provisional	2e-42		38.91	239	139	4	15	248	20	256	168
EFX43834	172185	PRK13633	PRK13633	cobalt transporter ATP-binding subunit; Provisional	2e-45		38.8	250	145	4	1	244	4	251	178
EFX43834	130234	TIGR01166	cbiO	cobalt transport protein ATP-binding subunit. This model describes the ATP binding subunit of the multisubunit cobalt transporter in bacteria and its equivalents in archaea. The model is restricted to ATP subunit that is a part of the cobalt transporter, which belongs to the ABC transporter superfamily (ATP Binding Cassette). The model excludes ATP binding subunit that are associated with other t…	2e-45		48.15	189	98	0	11	199	1	189	178
EFX43834	172200	PRK13652	cbiO	cobalt transporter ATP-binding subunit; Provisional	2e-50		38.78	245	147	2	1	244	3	245	195
EFX43834	172195	PRK13647	cbiO	cobalt transporter ATP-binding subunit; Provisional	1e-50		41.63	245	140	2	2	246	5	246	195
EFX43834	172190	PRK13639	cbiO	cobalt transporter ATP-binding subunit; Provisional	2e-59		44.31	246	137	0	1	246	1	246	225
EFX43834	139720	PRK13636	cbiO	cobalt transporter ATP-binding subunit; Provisional	9e-61		43.72	247	138	1	1	246	5	251	229
EFX43834	172189	PRK13638	cbiO	cobalt transporter ATP-binding subunit; Provisional	1e-84	Yes	55.47	265	117	1	1	265	1	264	308
EFX43835	145484	pfam02361	CbiQ	Cobalt transport protein. This family consists of various cobalt transport proteins Most of which are found in Cobalamin (Vitamin B12) biosynthesis operons. In Salmonella the cbiN cbiQ (product CbiQ in this family) and cbiO are likely to form an active cobalt transport system.	8e-09		32.26	93	61	1	132	222	119	211	56.6
EFX43835	162862	TIGR02454	CbiQ_TIGR	cobalt ABC transporter, permease protein CbiQ. This model represents the permease component of the cobalt-specific ABC transporter. This model finds permeases which are generally next to the other subunits of the complex (CbiN and CbiO) or the cobalamin biosynthesis protein CbiM which is a transmembrane protein which likely interacts with the complex in some manner. In genomes which possess all o…	4e-11	Yes	29.31	116	82	0	102	217	83	198	64.3
EFX43836	168908	PRK07331	PRK07331	cobalt transport protein CbiM; Provisional	3e-15		28.64	220	143	6	34	242	1	217	78.2
EFX43836	171338	PRK11909	PRK11909	cobalt transport protein CbiM; Provisional	1e-15		31.48	162	109	1	34	195	1	160	79.3
EFX43836	30658	COG0310	CbiM	ABC-type Co2+ transport system, permease component [Inorganic ion transport and metabolism]	2e-43		48.34	211	97	4	34	243	1	200	171
EFX43836	110855	pfam01891	CbiM	Cobalt uptake substrate-specific transmembrane region. This family of proteins forms part of the cobalt-transport complex in prokaryotes, CbiMNQO. CbiMNQO and NikMNQO are the most widespread groups of microbial transporters for cobalt and nickel ions and are unusual uptake systems as they consist of eg two transmembrane components (CbiM and CbiQ), a small membrane-bound component (CbiN) and an AT…	2e-44		54.01	187	85	1	57	243	2	187	174
EFX43836	161721	TIGR00123	cbiM	cobalamin biosynthesis protein CbiM. In Methanobacterium thermoautotrophicum, Archaeoglobus fulgidus, and Methanococcus jannaschii, a second homolog of cbiM is also found. These cbiM-related proteins appear to represent a distinct but less well-conserved orthologous group. Still more distant homologs include sll0383 from Synechocystis sp. and HI1621 from Haemophilus influenzae; the latter protein…	1e-69		60.28	214	85	0	34	247	1	214	258
EFX43836	169374	PRK08319	PRK08319	cobalt transport protein CbiM; Validated	2e-77	Yes	64.19	215	77	0	34	248	1	215	284
EFX43837	32422	COG2241	CobL	Precorrin-6B methylase 1 [Coenzyme metabolism]	0.0008		28.03	157	100	7	63	212	56	206	39.7
EFX43837	144255	pfam00590	TP_methylase	Tetrapyrrole (Corrin/Porphyrin) Methylases. This family uses S-AdoMet in the methylation of diverse substrates. This family includes a related group of bacterial proteins of unknown function. This family includes the methylase Dipthine synthase.	2e-06		51.16	43	20	1	81	122	80	122	48.5
EFX43837	168333	PRK05990	PRK05990	precorrin-2 C(20)-methyltransferase; Reviewed	3e-13		29.06	203	134	3	20	214	38	238	70.9
EFX43837	168306	PRK05948	PRK05948	precorrin-2 methyltransferase; Provisional	2e-24		31.63	215	143	2	1	212	23	236	107
EFX43837	32424	COG2243	CobF	Precorrin-2 methylase [Coenzyme metabolism]	1e-34		43.06	216	118	5	1	214	19	231	141
EFX43837	162376	TIGR01467	cobI_cbiL	precorrin-2 C20-methyltransferase. This model represents precorrin-2 C20-methyltransferase, one of several closely related S-adenosylmethionine-dependent methyltransferases involved in cobalamin (vitamin B12) biosynthesis.	6e-41		42.06	214	121	3	1	212	18	230	163
EFX43837	168105	PRK05576	PRK05576	cobalt-precorrin-2 C(20)-methyltransferase; Validated	6e-46	Yes	47.89	213	106	3	1	213	19	226	179
EFX43838	48640	cd03413	CbiK_C	Anaerobic cobalamin biosynthetic cobalt chelatase (CbiK), C-terminal domain. CbiK is part of the cobalt-early path for cobalamin biosynthesis. It catalyzes the insertion of cobalt into the oxidized form of precorrin-2, factor II (sirohydrochlorin), the second step of the anaerobic branch of vitamin B12 biosynthesis. CbiK belongs to the class II family of chelatases, and is a homomeric enzyme that…	2e-23		49.51	103	49	1	138	237	1	103	105
EFX43838	48639	cd03412	CbiK_N	Anaerobic cobalamin biosynthetic cobalt chelatase (CbiK), N-terminal domain. CbiK is part of the cobalt-early path for cobalamin biosynthesis. It catalyzes the insertion of cobalt into the oxidized form of precorrin-2, factor II (sirohydrochlorin), the second step of the anaerobic branch of vitamin B12 biosynthesis. CbiK belongs to the class II family of chelatases and is a homomeric enzyme that …	2e-30		53.13	128	58	2	3	130	1	126	128
EFX43838	148029	pfam06180	CbiK	Cobalt chelatase (CbiK). This family consists of several bacterial cobalt chelatase (CbiK) proteins (EC:4.99.1.-).	5e-78		55.47	256	111	1	3	255	1	256	286
EFX43838	34431	COG4822	CbiK	Cobalamin biosynthesis protein CbiK, Co2+ chelatase [Coenzyme metabolism]	9e-82	Yes	56.54	260	110	1	1	257	1	260	299
EFX43839	145616	pfam02571	CbiJ	Precorrin-6x reductase CbiJ/CobK. This family consists of Precorrin-6x reductase EC:1.3.1.54. This enzyme catalyses the reaction: precorrin-6Y + NADP(+) <=> precorrin-6X + NADPH. CbiJ and CobK both catalyse the reduction of macocycle in the colbalmin biosynthesis pathway.	2e-29		34.75	236	137	6	2	230	3	228	125
EFX43839	169200	PRK08057	PRK08057	cobalt-precorrin-6x reductase; Reviewed	4e-31		38.36	232	133	4	2	230	5	229	130
EFX43839	162008	TIGR00715	precor6x_red	precorrin-6x reductase. This enzyme was found to be a monomer by gel filtration.	2e-34		34.54	249	157	4	2	244	3	251	142
EFX43839	32282	COG2099	CobK	Precorrin-6x reductase [Coenzyme metabolism]	2e-47	Yes	43.39	242	134	2	2	241	5	245	185
EFX43840	168416	PRK06136	PRK06136	uroporphyrin-III C-methyltransferase; Reviewed	1e-10		29.15	223	124	9	2	205	5	212	62.4
EFX43840	136234	PRK07168	PRK07168	bifunctional uroporphyrinogen-III methyltransferase/uroporphyrinogen-III synthase; Reviewed	1e-10		31.82	132	79	4	2	125	5	133	62.8
EFX43840	144255	pfam00590	TP_methylase	Tetrapyrrole (Corrin/Porphyrin) Methylases. This family uses S-AdoMet in the methylation of diverse substrates. This family includes a related group of bacterial proteins of unknown function. This family includes the methylase Dipthine synthase.	8e-11		29.68	219	122	7	2	208	1	199	63.2
EFX43840	170589	PRK10637	cysG	siroheme synthase; Provisional	4e-11		29.96	247	125	14	2	222	218	442	64.3
EFX43840	166266	PLN02625	PLN02625	uroporphyrin-III C-methyltransferase	4e-12		28.51	228	126	8	2	208	4	215	67.4
EFX43840	162869	TIGR02467	CbiE	precorrin-6y C5,15-methyltransferase (decarboxylating), CbiE subunit. This model recognizes the CbiE methylase which is responsible, in part (along with CbiT), for methylating precorrin-6y (or cobalt-precorrin-6y) at both the 5 and 15 positions as well as the concomitant decarbozylation at C-12. In many organisms, this protein is fused to the CbiT subunit. The fused protein, when found in organis…	5e-13		31.05	219	135	8	4	221	1	204	70.5
EFX43840	168334	PRK05991	PRK05991	precorrin-3B C17-methyltransferase; Provisional	3e-40		38.52	244	141	3	2	237	5	247	161
EFX43840	168232	PRK05765	PRK05765	precorrin-3B C17-methyltransferase; Provisional	1e-53		45.83	240	125	2	2	239	4	240	205
EFX43840	31214	COG1010	CobJ	Precorrin-3B methylase [Coenzyme metabolism]	1e-65		56.02	241	103	3	2	240	5	244	245
EFX43840	162375	TIGR01466	cobJ_cbiH	precorrin-3B C17-methyltransferase. This model represents precorrin-3B C17-methyltransferase, one of two methyltransferases commonly referred to as precorrin-3 methylase (the other is precorrin-4 C11-methyltransferase, EC 2.1.1.133). This enzyme participates in the pathway toward the biosynthesis of cobalamin and related products. Members of this family may appear as fusion proteins with other en…	2e-71	Yes	55.65	239	106	0	2	240	1	239	264
EFX43841	168771	PRK07027	PRK07027	cobalamin biosynthesis protein CbiG; Provisional	2e-06		30	120	76	3	232	346	6	122	49.7
EFX43841	145191	pfam01890	CbiG_C	Cobalamin synthesis G C-terminus. Members of this family are involved in cobalamin synthesis. A member from Synechocystis sp. PCC 6803 has been designated cbiH but in fact represents a fusion between cbiH and cbiG. As other multi-functional proteins involved in cobalamin biosynthesis catalyse adjacent steps in the pathway, including CysG, CobL (CbiET), CobIJ and CobA-HemD, it is therefore possibl…	1e-09		39.83	118	68	3	231	346	3	119	60.1
EFX43841	152196	pfam11760	CbiG_N	Cobalamin synthesis G N-terminal. Members of this family are involved in cobalamin synthesis. The Synechocystis sp. PCC 6803 precorrin methylase has been designated cbiH but in fact represents a fusion between cbiH and cbiG. As other multi-functional proteins involved in cobalamin biosynthesis catalyse adjacent steps in the pathway, including CysG, CobL (CbiET), CobIJ and CobA-HemD, it is therefo…	2e-21		61.25	80	31	0	53	132	5	84	99.4
EFX43841	32256	COG2073	CbiG	Cobalamin biosynthesis protein CbiG [Coenzyme metabolism]	1e-28		33.53	337	174	10	10	346	10	296	123
EFX43841	168248	PRK05788	PRK05788	cobalamin biosynthesis protein CbiG; Validated	1e-73	Yes	45.93	344	172	2	5	348	5	334	272
EFX43842	144255	pfam00590	TP_methylase	Tetrapyrrole (Corrin/Porphyrin) Methylases. This family uses S-AdoMet in the methylation of diverse substrates. This family includes a related group of bacterial proteins of unknown function. This family includes the methylase Dipthine synthase.	9e-09		28.97	214	131	5	4	210	1	200	56.6
EFX43842	32424	COG2243	CobF	Precorrin-2 methylase [Coenzyme metabolism]	6e-10		29.68	219	127	7	1	202	1	209	60.5
EFX43842	170589	PRK10637	cysG	siroheme synthase; Provisional	1e-20		26.58	237	159	6	3	231	217	446	95.9
EFX43842	162377	TIGR01469	cobA_cysG_Cterm	uroporphyrin-III C-methyltransferase. This model represents enzymes, or enzyme domains, with uroporphyrin-III C-methyltransferase activity. This enzyme catalyzes the first step committed to the biosynthesis of either siroheme or cobalamin (vitamin B12) rather than protoheme (heme). Cobalamin contains cobalt while siroheme contains iron. Siroheme is a cofactor for nitrite and sulfite reductases an…	1e-22		35.44	237	140	5	3	230	1	233	102
EFX43842	30357	COG0007	CysG	Uroporphyrinogen-III methylase [Coenzyme metabolism]	3e-23		35.17	236	139	5	3	230	5	234	104
EFX43842	168416	PRK06136	PRK06136	uroporphyrin-III C-methyltransferase; Reviewed	3e-24		32.64	239	148	5	1	230	2	236	108
EFX43842	136234	PRK07168	PRK07168	bifunctional uroporphyrinogen-III methyltransferase/uroporphyrinogen-III synthase; Reviewed	2e-28		32.9	231	147	5	4	228	5	233	121
EFX43842	166266	PLN02625	PLN02625	uroporphyrin-III C-methyltransferase	1e-29		33.33	237	140	5	3	227	3	233	125
EFX43842	130532	TIGR01465	cobM_cbiF	precorrin-4 C11-methyltransferase. This model represents precorrin-4 C11-methyltransferase, one of two methyltransferases commonly referred to as precorrin-3 methylase (the other is precorrin-3B C17-methyltransferase, EC 2.1.1.131). This enzyme participates in the pathway toward the biosynthesis of cobalamin and related products.	4e-68		57.27	227	97	0	4	230	1	227	253
EFX43842	32702	COG2875	CobM	Precorrin-4 methylase [Coenzyme metabolism]	3e-83	Yes	60.89	248	96	1	3	249	4	251	303
EFX43843	162613	TIGR01934	MenG_MenH_UbiE	ubiquinone/menaquinone biosynthesis methyltransferases. Note that a number of non-orthologous genes which are members of pfam03737 have been erroneously annotated as MenG methyltransferases.	9e-07		33.01	103	62	5	21	118	41	141	49.3
EFX43843	111429	pfam02527	GidB	rRNA small subunit methyltransferase G. This is a family of bacterial glucose inhibited division proteins these are probably involved in the regulation of cell devision. GidB has been shown to be a methyltransferase G specific to the rRNA small subunit. Previously identified as a glucose-inhibited division protein B that appears to be present and in a single copy in all complete eubacterial genom…	7e-07		30.39	102	70	1	16	117	45	145	49.3
EFX43843	169797	PRK09328	PRK09328	N5-glutamine S-adenosyl-L-methionine-dependent methyltransferase; Provisional	6e-07		41.07	56	33	0	22	77	112	167	49.7
EFX43843	30706	COG0357	GidB	Predicted S-adenosylmethionine-dependent methyltransferase involved in bacterial cell division [Cell envelope biogenesis, outer membrane]	2e-07		36.51	63	40	0	16	78	64	126	51.6
EFX43843	163311	TIGR03534	RF_mod_PrmC	protein-(glutamine-N5) methyltransferase, release factor-specific. Members of this protein family are HemK (PrmC), a protein once thought to be involved in heme biosynthesis but now recognized to be a protein-glutamine methyltransferase that modifies the peptide chain release factors. All members of the seed alignment are encoded next to the release factor 1 gene (prfA) and confirmed by phylogene…	1e-07		32.28	127	57	2	22	119	90	216	52
EFX43843	168939	PRK07402	PRK07402	precorrin-6B methylase; Provisional	2e-15		31.43	175	116	3	1	173	23	195	77.8
EFX43843	166927	PRK00377	cbiT	cobalt-precorrin-6Y C(15)-methyltransferase; Provisional	9e-20		34.83	178	110	5	1	174	23	198	92.4
EFX43843	162871	TIGR02469	CbiT	precorrin-6Y C5,15-methyltransferase (decarboxylating), CbiT subunit. This model recognizes the CbiT methylase which is responsible, in part (along with CbiE), for methylating precorrin-6y (or cobalt-precorrin-6y) at both the 5 and 15 positions as well as the concomitant decarbozylation at C-12. In many organisms, this protein is fused to the CbiE subunit. The fused protein, when found in organis…	1e-21		44.72	123	65	2	1	121	2	123	98.6
EFX43843	32423	COG2242	CobL	Precorrin-6B methylase 2 [Coenzyme metabolism]	5e-28		41.95	174	96	4	1	173	17	186	119
EFX43843	169344	PRK08287	PRK08287	cobalt-precorrin-6Y C(15)-methyltransferase; Validated	7e-48	Yes	56.25	176	75	2	1	176	14	187	185
EFX43844	30357	COG0007	CysG	Uroporphyrinogen-III methylase [Coenzyme metabolism]	7e-07		25.94	212	110	10	4	180	6	205	49.7
EFX43844	168416	PRK06136	PRK06136	uroporphyrin-III C-methyltransferase; Reviewed	5e-07		26.72	131	83	3	1	118	2	132	50.4
EFX43844	166266	PLN02625	PLN02625	uroporphyrin-III C-methyltransferase	3e-07		23.72	215	135	8	4	190	4	217	51.2
EFX43844	32424	COG2243	CobF	Precorrin-2 methylase [Coenzyme metabolism]	1e-07		26.71	161	90	6	1	134	1	160	52.4
EFX43844	162375	TIGR01466	cobJ_cbiH	precorrin-3B C17-methyltransferase. This model represents precorrin-3B C17-methyltransferase, one of two methyltransferases commonly referred to as precorrin-3 methylase (the other is precorrin-4 C11-methyltransferase, EC 2.1.1.133). This enzyme participates in the pathway toward the biosynthesis of cobalamin and related products. Members of this family may appear as fusion proteins with other en…	1e-08		31.19	109	67	2	4	104	1	109	55.8
EFX43844	31214	COG1010	CobJ	Precorrin-3B methylase [Coenzyme metabolism]	2e-10		33.33	111	62	3	4	104	5	113	61.2
EFX43844	144255	pfam00590	TP_methylase	Tetrapyrrole (Corrin/Porphyrin) Methylases. This family uses S-AdoMet in the methylation of diverse substrates. This family includes a related group of bacterial proteins of unknown function. This family includes the methylase Dipthine synthase.	5e-18		35.03	197	102	6	4	180	1	191	86.7
EFX43844	162869	TIGR02467	CbiE	precorrin-6y C5,15-methyltransferase (decarboxylating), CbiE subunit. This model recognizes the CbiE methylase which is responsible, in part (along with CbiT), for methylating precorrin-6y (or cobalt-precorrin-6y) at both the 5 and 15 positions as well as the concomitant decarbozylation at C-12. In many organisms, this protein is fused to the CbiT subunit. The fused protein, when found in organis…	2e-32		41.15	192	105	4	6	189	1	192	134
EFX43844	32422	COG2241	CobL	Precorrin-6B methylase 1 [Coenzyme metabolism]	3e-33		39.71	204	116	4	3	199	1	204	137
EFX43844	168247	PRK05787	PRK05787	cobalt-precorrin-6Y C(5)-methyltransferase; Validated	2e-41	Yes	44.44	207	107	4	3	202	1	206	164
EFX43845	161814	TIGR00312	cbiD	cobalamin biosynthesis protein CbiD. role_id	4e-50		39.08	325	184	8	20	336	2	320	194
EFX43845	145189	pfam01888	CbiD	CbiD. CbiD is essential for cobalamin biosynthesis in both S. typhimurium and B. megaterium, no functional role has been ascribed to the protein. The CbiD protein has a putative S-AdoMet binding site. It is possible that CbiD might have the same role as CobF in undertaking the C-1 methylation and deacylation reactions required during the ring contraction process.	7e-60		49.23	260	131	1	10	268	2	261	227
EFX43845	166767	PRK00075	cbiD	cobalt-precorrin-6A synthase; Reviewed	5e-71		46.96	362	186	2	1	362	1	356	264
EFX43845	32087	COG1903	CbiD	Cobalamin biosynthesis protein CbiD [Coenzyme metabolism]	3e-78	Yes	48.77	365	180	2	5	365	3	364	288
EFX43846	168311	PRK05953	PRK05953	precorrin-8X methylmutase; Validated	2e-16		30	170	113	2	50	218	30	194	82
EFX43846	169342	PRK08285	cobH	precorrin-8X methylmutase; Reviewed	7e-23		36.68	199	116	4	12	207	2	193	103
EFX43846	168242	PRK05782	PRK05782	bifunctional sirohydrochlorin cobalt chelatase/precorrin-8X methylmutase; Validated	2e-23		35.27	207	118	5	12	218	135	325	105
EFX43846	168312	PRK05954	PRK05954	precorrin-8X methylmutase; Provisional	5e-25		35.58	208	121	5	12	218	1	196	110
EFX43846	168492	PRK06264	cbiC	precorrin-8X methylmutase; Validated	1e-28		35.75	207	119	3	16	218	8	204	122
EFX43846	145615	pfam02570	CbiC	Precorrin-8X methylmutase. This is a family Precorrin-8X methylmutases also known as Precorrin isomerase, CbiC/CobH, EC:5.4.1.2. This enzyme catalyses the reaction: Precorrin-8X <=> hydrogenobyrinate. This enzyme is part of the Cobalamin (vitamin B12) biosynthetic pathway and catalyses a methyl rearrangement.	3e-41		46.27	201	99	2	21	219	2	195	164
EFX43846	32265	COG2082	CobH	Precorrin isomerase [Coenzyme metabolism]	1e-41		48.78	205	98	4	14	217	4	202	165
EFX43846	135447	PRK05575	cbiC	precorrin-8X methylmutase; Validated	1e-53		52.61	211	92	4	12	221	1	204	205
EFX43846	169343	PRK08286	cbiC	cobalt-precorrin-8X methylmutase; Validated	1e-70	Yes	64.29	210	75	0	12	221	1	210	261
EFX43847	143478	cd07562	Peptidase_S41_TRI	Tricorn protease; serine protease family S41. The tricorn protease (TRI), a member of the S41 peptidase family and named for its tricorn-like shape, exists only in some archaea and eubacteria. It has been shown to act as a carboxypeptidase, involved in the degradation of proteasomal products to preferentially yield di- and tripeptides, with subsequent and final degradations to free amino acid res…	5e-05		35.45	110	61	6	102	209	99	200	44.3
EFX43847	165627	PLN00049	PLN00049	carboxyl-terminal processing protease; Provisional	2e-07		27.78	180	112	6	95	264	198	369	52.8
EFX43847	143477	cd07561	Peptidase_S41_CPP_like	C-terminal processing peptidase-like; serine protease family S41. Bacterial protease homologs of the S41 family related to C-terminal processing peptidase (CPP). CPP-1 is believed to be important for the degradation of incorrectly synthesized proteins as well as protection from thermal and osmotic stresses. CPP is synthesized with an extension on its carboxyl-terminus and specifically recognizes …	1e-07		24.83	145	92	5	95	223	68	211	52.8
EFX43847	143475	cd06567	Peptidase_S41	C-terminal processing peptidase family S41. Peptidase family S41 (C-terminal processing peptidase or CTPase family) contains very different subfamilies; it includes photosystem II D1 C-terminal processing protease (CTPase), interphotoreceptor retinoid-binding protein IRBP and tricorn protease (TRI). CTPase and TRI both contain the PDZ domain while IRBP, although being very similar to the tail-spe…	4e-08		29.81	161	86	5	95	237	58	209	54.7
EFX43847	161775	TIGR00225	prc	C-terminal peptidase (prc). A C-terminal peptidase with different substrates in different species including processing of D1 protein of the photosystem II reaction center in higher plants and cleavage of a peptide of 11 residues from the precursor form of penicillin-binding protein in E.coli E.coli and H influenza have the most distal branch of the tree and their proteins have an N-terminal 200 a…	2e-08		26.07	211	141	6	46	242	95	304	55.8
EFX43847	171009	PRK11186	PRK11186	carboxy-terminal protease; Provisional	7e-09		27.27	143	96	5	98	236	367	505	57.4
EFX43847	31136	COG0793	Prc	Periplasmic protease [Cell envelope biogenesis, outer membrane]	5e-10		34.46	148	90	5	95	237	207	352	60.8
EFX43847	128541	smart00245	TSPc	tail specific protease. tail specific protease	5e-11		32.7	159	102	3	88	242	25	182	64.3
EFX43847	146289	pfam03572	Peptidase_S41	Peptidase family S41.	2e-12		32.89	152	94	3	95	239	4	154	68.9
EFX43847	143476	cd07560	Peptidase_S41_CPP	C-terminal processing peptidase; serine protease family S41. The C-terminal processing peptidase (CPP, EC 3.4.21.102) also known as tail-specific protease (tsp), the photosystem II D1 C-terminal processing protease (D1P), and other related S41 protease family members are present in this CD. CPP is synthesized as a precursor form with a carboxyl-terminal extension. It specifically recognizes a C-t…	9e-13	Yes	37.82	119	72	2	120	237	79	196	70.1
EFX43850	31330	COG1135	AbcC	ABC-type metal ion transport system, ATPase component [Inorganic ion transport and metabolism]	2e-32		32.9	231	144	4	2	223	1	229	135
EFX43850	33633	COG3842	PotA	ABC-type spermidine/putrescine transport systems, ATPase components [Amino acid transport and metabolism]	2e-32		35.53	228	143	3	2	228	5	229	135
EFX43850	132561	TIGR03522	GldA_ABC_ATP	gliding motility-associated ABC transporter ATP-binding subunit GldA. Members of this protein family are exclusive to the Bacteroidetes phylum (previously Cytophaga-Flavobacteria-Bacteroides). GldA is an ABC transporter ATP-binding protein (pfam00005) linked to a type of rapid surface gliding motility found in certain Bacteroidetes, such as Flavobacterium johnsoniae and Cytophaga hutchinsonii. Kn…	4e-33		32.61	230	151	3	1	230	1	226	137
EFX43850	73024	cd03265	ABC_DrrA	DrrA is the ATP-binding protein component of a bacterial exporter complex that confers resistance to the antibiotics daunorubicin and doxorubicin. In addition to DrrA, the complex includes an integral membrane protein called DrrB. DrrA belongs to the ABC family of transporters and shares sequence and functional similarities with a protein found in cancer cells called P-glycoprotein. ABC transport…	2e-33		34.53	223	142	3	3	224	1	220	139
EFX43850	31323	COG1126	GlnQ	ABC-type polar amino acid transport system, ATPase component [Amino acid transport and metabolism]	2e-33		32.29	223	149	2	1	222	1	222	139
EFX43850	33903	COG4152	COG4152	ABC-type uncharacterized transport system, ATPase component [General function prediction only]	1e-33		29.79	235	159	2	1	235	1	229	139
EFX43850	73025	cd03266	ABC_NatA_sodium_exporter	NatA is the ATPase component of a bacterial ABC-type Na+ transport system called NatAB, which catalyzes ATP-dependent electrogenic Na+ extrusion without mechanically coupled proton or K+ uptake. NatB possess six putative membrane spanning regions at its C-terminus. In B. subtilus, NatAB is inducible by agents such as ethanol and protonophores, which lower the protonmotive force across the membran…	1e-35		34.33	201	129	2	18	218	21	218	146
EFX43850	34199	COG4555	NatA	ABC-type Na+ transport system, ATPase component [Energy production and conversion / Inorganic ion transport and metabolism]	8e-36		34.38	224	141	4	2	223	1	220	146
EFX43850	31326	COG1131	CcmA	ABC-type multidrug transport system, ATPase component [Defense mechanisms]	6e-36		39.38	226	132	4	2	225	4	226	147
EFX43850	73027	cd03268	ABC_BcrA_bacitracin_resist	The BcrA subfamily represents ABC transporters involved in peptide antibiotic resistance. Bacitracin is a dodecapeptide antibiotic produced by B. licheniformis and B. subtilis. The synthesis of bacitracin is non-ribosomally catalyzed by a multienzyme complex BcrABC. Bacitracin has potent antibiotic activity against gram-positive bacteria. The inhibition of peptidoglycan biosynthesis is the best c…	3e-37	Yes	37.5	216	127	2	3	218	1	208	151
EFX43851	162967	TIGR02668	moaA_archaeal	probable molybdenum cofactor biosynthesis protein A, archaeal. This model describes an archaeal family related, and predicted to be functionally equivalent, to molybdenum cofactor biosynthesis protein A (MoaA) of bacteria (see TIGR02666).	0.0005		32.58	89	51	3	102	188	14	95	41.6
EFX43851	32721	COG2896	MoaA	Molybdenum cofactor biosynthesis enzyme [Coenzyme metabolism]	8e-05		30.11	93	52	3	102	189	15	99	44.3
EFX43851	30881	COG0535	COG0535	Predicted Fe-S oxidoreductases [General function prediction only]	3e-06		31.58	95	56	4	102	194	23	110	48.9
EFX43851	100105	cd01335	Radical_SAM	Radical SAM superfamily. Enzymes of this family generate radicals by combining a 4Fe-4S cluster and S-adenosylmethionine (SAM) in close proximity. They are characterized by a conserved CxxxCxxC motif, which coordinates the conserved iron-sulfur cluster. Mechanistically, they share the transfer of a single electron from the iron-sulfur cluster to SAM, which leads to its reductive cleavage to methi…	2e-06		36.36	88	49	4	102	187	1	83	49.7
EFX43851	167968	PRK05301	PRK05301	pyrroloquinoline quinone biosynthesis protein PqqE; Provisional	6e-08		35.29	85	49	1	104	188	23	101	54.7
EFX43851	162708	TIGR02109	PQQ_syn_pqqE	coenzyme PQQ biosynthesis protein E. This model describes coenzyme PQQ biosynthesis protein E, a gene required for the biosynthesis of pyrrolo-quinoline-quinone (coenzyme PQQ). PQQ is required for some glucose dehydrogenases and alcohol dehydrogenases.	9e-10	Yes	36.47	85	48	1	104	188	13	91	60.5
EFX43852	33137	COG3328	COG3328	Transposase and inactivated derivatives [DNA replication, recombination, and repair]	4e-56		37.78	360	212	7	18	377	9	356	214
EFX43852	109910	pfam00872	Transposase_mut	Transposase, Mutator family.	2e-84	Yes	45.81	358	189	2	25	377	21	378	308
EFX43855	143830	pfam00041	fn3	Fibronectin type III domain.	6e-05		39.74	78	39	4	307	376	3	80	45.1
EFX43855	128374	smart00060	FN3	Fibronectin type 3 domain. One of three types of internal repeat within the plasma protein, fibronectin. The tenth fibronectin type III repeat contains a RGD cell recognition sequence in a flexible loop between 2 strands. Type III modules are present in both extracellular and intracellular proteins.	1e-05		37.8	82	40	4	304	375	1	81	47.8
EFX43855	28945	cd00063	FN3	Fibronectin type 3 domain; One of three types of internal repeats found in the plasma protein fibronectin. Its tenth fibronectin type III repeat contains an RGD cell recognition sequence in a flexible loop between 2 strands. Approximately 2% of all animal proteins contain the FN3 repeat; including extracellular and intracellular proteins, membrane spanning cytokine receptors, growth hormone recep…	3e-06		36.17	94	50	4	304	388	1	93	48.9
EFX43855	128374	smart00060	FN3	Fibronectin type 3 domain. One of three types of internal repeat within the plasma protein, fibronectin. The tenth fibronectin type III repeat contains a RGD cell recognition sequence in a flexible loop between 2 strands. Type III modules are present in both extracellular and intracellular proteins.	3e-06		40	85	34	3	211	282	1	81	49.7
EFX43855	143830	pfam00041	fn3	Fibronectin type III domain.	2e-06		44.3	79	36	3	212	282	1	79	50.1
EFX43855	28945	cd00063	FN3	Fibronectin type 3 domain; One of three types of internal repeats found in the plasma protein fibronectin. Its tenth fibronectin type III repeat contains an RGD cell recognition sequence in a flexible loop between 2 strands. Approximately 2% of all animal proteins contain the FN3 repeat; including extracellular and intracellular proteins, membrane spanning cytokine receptors, growth hormone recep…	6e-08		43.21	81	37	3	211	282	1	81	54.7
EFX43855	145950	pfam03067	Chitin_bind_3	Chitin binding domain. This domain is found associated with a wide variety of cellulose binding domain. This domain however is a chitin binding domain. This domain is found in isolation in baculoviral spheroidins and spindolins, protein of unknown function.	5e-36		48.33	180	77	7	35	199	1	179	147
EFX43855	33204	COG3397	COG3397	Uncharacterized protein conserved in bacteria [Function unknown]	4e-44		45.25	221	107	5	9	216	2	221	174
EFX43855	171908	PRK13211	PRK13211	N-acetylglucosamine-binding protein A; Reviewed	3e-45	Yes	49.73	187	87	5	28	211	17	199	178
EFX43857	147927	pfam06030	DUF916	Bacterial protein of unknown function (DUF916). This family consists of several hypothetical bacterial proteins of unknown function.	1e-25		44.72	123	66	2	32	154	1	121	112
EFX43857	152233	pfam11797	DUF3324	Protein of unknown function C-terminal (DUF3324). This family consists of several hypothetical bacterial proteins of unknown function.	2e-30	Yes	48.15	135	69	1	166	299	4	138	129
EFX43861	171143	PRK11512	PRK11512	DNA-binding transcriptional repressor MarR; Provisional	8e-06		29.66	118	73	3	30	141	29	142	45.4
EFX43861	144584	pfam01047	MarR	MarR family. The Mar proteins are involved in the multiple antibiotic resistance, a non-specific resistance system. The expression of the mar operon is controlled by a repressor, MarR. A large number of compounds induce transcription of the mar operon. This is thought to be due to the compound binding to MarR, and the resulting complex stops MarR binding to the DNA. With the MarR repression lost,…	6e-06		40.68	59	35	0	38	96	1	59	45.8
EFX43861	162809	TIGR02337	HpaR	homoprotocatechuate degradation operon regulator, HpaR. This Helix-Turn-Helix transcriptional regulator is a member of the MarR family (pfam01047) and is found in association with operons for the degradation of 4-hydroxyphenylacetic acid via homoprotocatechuate.	2e-06		33.33	69	46	0	38	106	26	94	47.4
EFX43861	32031	COG1846	MarR	Transcriptional regulators [Transcription]	2e-07		36.67	90	57	0	38	127	20	109	50.4
EFX43861	128641	smart00347	HTH_MARR	helix_turn_helix multiple antibiotic resistance protein.	8e-11	Yes	34.65	101	65	1	32	131	1	101	62
EFX43862	30015	cd02558	PSRA_1	PSRA_1: Pseudouridine synthase, a subgroup of the RluA family. This group is comprised of bacterial proteins assigned to the RluA family of pseudouridine synthases. Pseudouridine synthases catalyze the isomerization of specific uridines in an RNA molecule to pseudouridines (5-ribosyluracil, psi). No cofactors are required. The RluA family is comprised of proteins related to Escherichia coli RluA.	4e-13		28.77	212	138	4	16	223	41	243	70.9
EFX43862	170285	PRK10158	PRK10158	23S rRNA/tRNA pseudouridine synthase A; Provisional	2e-14		28.3	212	135	6	16	222	16	215	75.1
EFX43862	73313	cd02557	PseudoU_synth_ScRIB2	PseudoU_synth_ScRIB2_like: Pseudouridine synthase, Saccharomyces cerevisiae RIB2_like. This group is comprised of eukaryotic and bacterial proteins similar to Saccharomyces cerevisiae RIB2, S. cerevisiae Pus6p and human hRPUDSD2. S. cerevisiae RIB2 displays two distinct catalytic activities. The N-terminal domain of RIB2 is RNA:psi-synthase which makes psi32 on cytoplasmic tRNAs. Psi32 is highly …	1e-14		32.64	193	92	5	14	190	16	186	75.9
EFX43862	30016	cd02563	PseudoU_synth_TruC	tRNA pseudouridine isomerase C: Pseudouridine synthases catalyze the isomerization of specific uridines in an tRNA molecule to pseudouridines (5-ribosyluracil, psi). No cofactors are required. TruC makes psi65 in tRNAs. This psi residue is not universally conserved.	1e-15		30.74	231	134	8	14	226	1	223	79.3
EFX43862	130682	TIGR01621	RluA-like	pseudouridine synthase Rlu family protein, TIGR01621. This model represents a clade of sequences within the pseudouridine synthase superfamily (pfam00849). The superfamily includes E. coli proteins: RluA, RluB, RluC, RluD, and RsuA. The sequences modeled here are most closely related to RluA. Neisseria, among those species hitting this model, does not appear to have an RluA homolog. It is presume…	1e-15		34.85	132	80	2	60	191	42	167	79.3
EFX43862	170895	PRK11025	PRK11025	23S rRNA pseudouridylate synthase C; Provisional	1e-17		31.63	215	130	4	16	222	95	300	85.9
EFX43862	30029	cd02869	PseudoU_synth_RluCD_like	PseudoU_synth_RsuA/RluD: Pseudouridine synthase, RsuA/RluD family. This group is comprised of eukaryotic, bacterial and archeal proteins similar to eight site specific Escherichia coli pseudouridine synthases: RsuA, RluA, RluB, RluC, RluD, RluE, RluF and TruA. Pseudouridine synthases catalyze the isomerization of specific uridines in a n RNA molecule to pseudouridines (5-ribosyluracil, psi) requi…	5e-19		39.15	189	109	4	23	209	1	185	90.5
EFX43862	171006	PRK11180	rluD	23S rRNA pseudouridine synthase D; Provisional	4e-19		34.65	202	121	8	16	214	86	279	90.9
EFX43862	30910	COG0564	RluA	Pseudouridylate synthases, 23S RNA-specific [Translation, ribosomal structure and biogenesis]	3e-24		35.32	218	130	6	14	226	78	289	107
EFX43862	161659	TIGR00005	rluA_subfam	pseudouridine synthase, RluA family. modifies uracil-65 in transfer RNAs to pseudouridine.	1e-24	Yes	36.07	219	127	4	16	225	74	288	109
EFX43863	171879	PRK13168	rumA	23S rRNA 5-methyluridine methyltransferase; Reviewed	0.0005		29.27	82	56	1	119	200	295	374	41.2
EFX43863	31243	COG1041	COG1041	Predicted DNA modification methylase [DNA replication, recombination, and repair]	0.0004		30.84	107	68	2	120	226	201	301	41.6
EFX43863	146308	pfam03602	Cons_hypoth95	Conserved hypothetical protein 95.	0.0002		32.98	94	58	3	118	210	45	134	42.4
EFX43863	171290	PRK11805	PRK11805	N5-glutamine S-adenosyl-L-methionine-dependent methyltransferase; Provisional	0.0001		35.8	81	44	3	119	197	136	210	43.1
EFX43863	163310	TIGR03533	L3_gln_methyl	protein-(glutamine-N5) methyltransferase, ribosomal protein L3-specific. Members of this protein family methylate ribosomal protein L3 on a glutamine side chain. This family is related to HemK, a protein-glutamine methyltranferase for peptide chain release factors.	7e-05		37.65	85	44	4	116	197	120	198	43.9
EFX43863	150199	pfam09445	Methyltransf_15	RNA cap guanine-N2 methyltransferase. RNA cap guanine-N2 methyltransferases such as Schizosaccharomyces pombe Tgs1 and Giardia lamblia Tgs2 catalyse methylation of the exocyclic N2 amine of 7-methylguanosine.	1e-06		28.47	137	85	4	120	247	4	136	49.7
EFX43863	171282	PRK11783	rlmL	23S rRNA m(2)G2445 methyltransferase; Provisional	1e-10		34.75	118	69	3	83	199	513	623	63.2
EFX43863	119192	pfam10672	Methyltrans_SAM	S-adenosylmethionine-dependent methyltransferase. Members of this family are S-adenosylmethionine-dependent methyltransferases from gamma-proteobacterial species. The diversity in the roles of methylation is matched by the almost bewildering number of methyltransferase enzymes that catalyse the methylation reaction. Although several classes of methyltransferase enzymes are known, the great majori…	1e-13		34.23	149	91	4	55	202	67	209	73.2
EFX43863	31289	COG1092	COG1092	Predicted SAM-dependent methyltransferases [General function prediction only]	3e-23	Yes	38.89	180	95	8	44	214	148	321	104
EFX43864	162842	TIGR02402	trehalose_TreZ	malto-oligosyltrehalose trehalohydrolase. Members of this family are the trehalose biosynthetic enzyme malto-oligosyltrehalose trehalohydrolase, formally known as 4-alpha-D-{(1->4)-alpha-D-glucano}trehalose trehalohydrolase (EC 3.2.1.141). It is the TreZ protein of the TreYZ pathway for trehalose biosynthesis, and alternative to the OtsAB system.	4e-28		30.7	355	182	16	39	384	1	300	121
EFX43864	166601	PLN02960	PLN02960	alpha-amylase	4e-33		29.45	309	209	5	79	385	330	631	138
EFX43864	166088	PLN02447	PLN02447	1,4-alpha-glucan branching enzyme	1e-46		31.65	357	230	5	38	385	115	466	183
EFX43864	139075	PRK12568	PRK12568	glycogen branching enzyme; Provisional	4e-96		48.48	361	182	3	25	385	126	482	347
EFX43864	173169	PRK14706	PRK14706	glycogen branching enzyme; Provisional	1e-97		51.67	360	165	6	26	385	27	377	352
EFX43864	30644	COG0296	GlgB	1,4-alpha-glucan branching enzyme [Carbohydrate transport and metabolism]	5e-98		49.2	376	183	3	10	385	10	377	353
EFX43864	173168	PRK14705	PRK14705	glycogen branching enzyme; Provisional	1e-106		51.72	379	171	4	10	384	607	977	382
EFX43864	171394	PRK12313	PRK12313	glycogen branching enzyme; Provisional	9e-117		55.59	376	163	3	10	385	10	381	416
EFX43864	168023	PRK05402	PRK05402	glycogen branching enzyme; Provisional	4e-127		58.78	376	152	1	10	385	108	480	450
EFX43864	130579	TIGR01515	branching_enzym	alpha-1,4-glucan:alpha-1,4-glucan 6-glycosyltransferase. A sequence from Arabidopsis thaliana, GP|9294564, scores just above trusted, but appears either to contain corrupt sequence or, more likely, to be a pseudogene as some of the conserved catalytic residues common to the alpha amylase family are not conserved here.	1e-133	Yes	58.78	376	148	1	10	385	1	369	472
EFX43865	166601	PLN02960	PLN02960	alpha-amylase	1e-06		26.9	171	100	5	80	237	728	886	49.7
EFX43865	166088	PLN02447	PLN02447	1,4-alpha-glucan branching enzyme	2e-09		31.58	171	89	9	83	238	569	726	58.5
EFX43865	145781	pfam02806	Alpha-amylase_C	Alpha amylase, C-terminal all-beta domain. Alpha amylase is classified as family 13 of the glycosyl hydrolases. The structure is an 8 stranded alpha/beta barrel containing the active site, interrupted by a ~70 a.a. calcium-binding domain protruding between beta strand 3 and alpha helix 3, and a carboxyl-terminal Greek key beta-barrel domain.	5e-10		39.8	98	45	4	144	240	1	85	60.8
EFX43865	173169	PRK14706	PRK14706	glycogen branching enzyme; Provisional	8e-52		42.74	241	137	1	1	241	381	620	199
EFX43865	139075	PRK12568	PRK12568	glycogen branching enzyme; Provisional	7e-64		47.11	242	127	1	1	241	486	727	239
EFX43865	30644	COG0296	GlgB	1,4-alpha-glucan branching enzyme [Carbohydrate transport and metabolism]	8e-66		51.82	247	113	3	1	241	381	627	246
EFX43865	173168	PRK14705	PRK14705	glycogen branching enzyme; Provisional	2e-66		47.54	244	127	1	1	244	982	1224	248
EFX43865	130579	TIGR01515	branching_enzym	alpha-1,4-glucan:alpha-1,4-glucan 6-glycosyltransferase. A sequence from Arabidopsis thaliana, GP|9294564, scores just above trusted, but appears either to contain corrupt sequence or, more likely, to be a pseudogene as some of the conserved catalytic residues common to the alpha amylase family are not conserved here.	5e-78		53.53	241	112	0	1	241	373	613	286
EFX43865	168023	PRK05402	PRK05402	glycogen branching enzyme; Provisional	2e-78		58.51	241	100	0	1	241	484	724	288
EFX43865	171394	PRK12313	PRK12313	glycogen branching enzyme; Provisional	2e-80	Yes	57.68	241	102	0	1	241	385	625	295
EFX43866	162697	TIGR02092	glgD	glucose-1-phosphate adenylyltransferase, GlgD subunit. This family is GlgD, an apparent regulatory protein that appears in an alpha2/beta2 heterotetramer with GlgC (glucose-1-phosphate adenylyltransferase, TIGR02091) in a subset of bacteria that use GlgC for glycogen biosynthesis.	8e-38		29.2	363	246	8	16	374	13	368	153
EFX43866	144176	pfam00483	NTP_transferase	Nucleotidyl transferase. This family includes a wide range of enzymes which transfer nucleotides onto phosphosugars.	2e-38		39.53	258	137	7	8	260	2	245	155
EFX43866	165884	PLN02241	PLN02241	glucose-1-phosphate adenylyltransferase	6e-58		35.34	416	210	11	4	364	30	441	220
EFX43866	133002	cd02508	ADP_Glucose_PP	ADP-glucose pyrophosphorylase is involved in the biosynthesis of glycogen or starch. ADP-glucose pyrophosphorylase (glucose-1-phosphate adenylyltransferase) catalyzes a very important step in the biosynthesis of alpha 1,4-glucans (glycogen or starch) in bacteria and plants: synthesis of the activated glucosyl donor, ADP-glucose, from glucose-1-phosphate and ATP. ADP-glucose pyrophosphorylase is a…	4e-59		51.46	239	77	4	8	246	1	200	224
EFX43866	167441	PRK02862	glgC	glucose-1-phosphate adenylyltransferase; Provisional	6e-61		35.68	398	207	9	4	359	2	392	230
EFX43866	167077	PRK00844	glgC	glucose-1-phosphate adenylyltransferase; Provisional	1e-69		41.36	382	193	6	5	360	5	381	259
EFX43866	167038	PRK00725	glgC	glucose-1-phosphate adenylyltransferase; Provisional	5e-86		45.38	390	178	9	4	364	14	397	313
EFX43866	162696	TIGR02091	glgC	glucose-1-phosphate adenylyltransferase. This enzyme, glucose-1-phosphate adenylyltransferase, is also called ADP-glucose pyrophosphorylase. The plant form is an alpha2,beta2 heterodimer, allosterically regulated in plants. Both subunits are homologous and included in this model. In bacteria, both homomeric forms of GlgC and more active heterodimers of GlgC and GlgD have been described. This mode…	1e-104		56.04	364	147	6	8	361	1	361	375
EFX43866	30797	COG0448	GlgC	ADP-glucose pyrophosphorylase [Carbohydrate transport and metabolism]	9e-111		55.8	362	157	2	1	360	1	361	396
EFX43866	167963	PRK05293	glgC	glucose-1-phosphate adenylyltransferase; Provisional	9e-145	Yes	66.58	377	110	1	3	363	1	377	509
EFX43867	100056	cd04651	LbH_G1P_AT_C	Glucose-1-phosphate adenylyltransferase, C-terminal Left-handed parallel beta helix (LbH) domain: Glucose-1-phosphate adenylyltransferase is also known as ADP-glucose synthase or ADP-glucose pyrophosphorylase. It catalyzes the first committed and rate-limiting step in starch biosynthesis in plants and glycogen biosynthesis in bacteria. It is the enzymatic site for regulation of storage polysaccha…	2e-13		47.73	88	40	3	287	369	10	96	72.8
EFX43867	167441	PRK02862	glgC	glucose-1-phosphate adenylyltransferase; Provisional	3e-18		24.1	361	222	11	1	325	1	345	89
EFX43867	165884	PLN02241	PLN02241	glucose-1-phosphate adenylyltransferase	6e-19		24.21	380	231	10	20	347	48	422	91.3
EFX43867	167077	PRK00844	glgC	glucose-1-phosphate adenylyltransferase; Provisional	4e-26		26.68	386	248	8	1	356	3	383	115
EFX43867	167038	PRK00725	glgC	glucose-1-phosphate adenylyltransferase; Provisional	3e-29		28.3	364	222	13	17	347	29	386	125
EFX43867	133002	cd02508	ADP_Glucose_PP	ADP-glucose pyrophosphorylase is involved in the biosynthesis of glycogen or starch. ADP-glucose pyrophosphorylase (glucose-1-phosphate adenylyltransferase) catalyzes a very important step in the biosynthesis of alpha 1,4-glucans (glycogen or starch) in bacteria and plants: synthesis of the activated glucosyl donor, ADP-glucose, from glucose-1-phosphate and ATP. ADP-glucose pyrophosphorylase is a…	3e-36		40	220	97	1	17	236	12	196	148
EFX43867	162696	TIGR02091	glgC	glucose-1-phosphate adenylyltransferase. This enzyme, glucose-1-phosphate adenylyltransferase, is also called ADP-glucose pyrophosphorylase. The plant form is an alpha2,beta2 heterodimer, allosterically regulated in plants. Both subunits are homologous and included in this model. In bacteria, both homomeric forms of GlgC and more active heterodimers of GlgC and GlgD have been described. This mode…	3e-36		31.3	345	220	7	17	347	12	353	148
EFX43867	167963	PRK05293	glgC	glucose-1-phosphate adenylyltransferase; Provisional	5e-48		33.05	348	229	3	2	345	2	349	187
EFX43867	30797	COG0448	GlgC	ADP-glucose pyrophosphorylase [Carbohydrate transport and metabolism]	4e-63		39.48	347	203	4	17	357	19	364	237
EFX43867	162697	TIGR02092	glgD	glucose-1-phosphate adenylyltransferase, GlgD subunit. This family is GlgD, an apparent regulatory protein that appears in an alpha2/beta2 heterotetramer with GlgC (glucose-1-phosphate adenylyltransferase, TIGR02091) in a subset of bacteria that use GlgC for glycogen biosynthesis.	5e-80	Yes	41.21	381	197	6	3	369	2	369	293
EFX43868	172589	PRK14099	PRK14099	glycogen synthase; Provisional	1e-06		44.44	45	25	0	5	49	3	47	47.8
EFX43868	165957	PLN02316	PLN02316	synthase/transferase	5e-09		30	130	82	3	3	129	612	735	55.8
EFX43868	166580	PLN02939	PLN02939	transferase, transferring glycosyl groups	1e-10		32.58	132	75	4	6	128	498	624	60.8
EFX43868	172588	PRK14098	PRK14098	glycogen synthase; Provisional	5e-12		28.57	140	89	3	1	129	1	140	65.5
EFX43868	30645	COG0297	GlgA	Glycogen synthase [Carbohydrate transport and metabolism]	1e-22		46.72	122	62	2	6	124	1	122	100
EFX43868	167020	PRK00654	glgA	glycogen synthase; Provisional	2e-23		45.97	124	65	2	6	129	1	122	103
EFX43868	162700	TIGR02095	glgA	glycogen/starch synthases, ADP-glucose type. This family consists of glycogen (or starch) synthases that use ADP-glucose (EC 2.4.1.21), rather than UDP-glucose (EC 2.4.1.11) as in animals, as the glucose donor. This enzyme is found in bacteria and plants. Whether the name given is glycogen synthase or starch synthase depends on context, and therefore on substrate.	1e-23		44.09	127	68	2	6	129	1	127	103
EFX43868	149396	pfam08323	Glyco_transf_5	Starch synthase catalytic domain.	4e-28		54.7	117	45	3	8	122	1	111	119
EFX43868	99965	cd03791	GT1_Glycogen_synthase_DULL1_like	This family is most closely related to the GT1 family of glycosyltransferases. Glycogen synthase catalyzes the formation and elongation of the alpha-1,4-glucose backbone using ADP-glucose, the second and key step of glycogen biosynthesis. This family includes starch synthases of plants, such as DULL1 in Zea mays and glycogen synthases of various organisms.	6e-29	Yes	51.24	121	54	1	7	122	1	121	122
EFX43869	99994	cd03825	GT1_wcfI_like	This family is most closely related to the GT1 family of glycosyltransferases. wcfI in Bacteroides fragilis has been shown to be involved in the capsular polysaccharide biosynthesis.	1e-07		25.54	278	144	10	74	337	137	365	53.5
EFX43869	149396	pfam08323	Glyco_transf_5	Starch synthase catalytic domain.	1e-19		51.52	99	46	2	1	99	132	228	93.6
EFX43869	165957	PLN02316	PLN02316	synthase/transferase	3e-44		33.24	352	183	8	2	339	750	1063	175
EFX43869	172588	PRK14098	PRK14098	glycogen synthase; Provisional	1e-53		35.28	343	208	7	1	338	154	487	206
EFX43869	166580	PLN02939	PLN02939	transferase, transferring glycosyl groups	9e-57		37.8	336	192	8	17	338	654	986	216
EFX43869	172589	PRK14099	PRK14099	glycogen synthase; Provisional	3e-59		41.4	343	190	6	1	339	146	481	224
EFX43869	30645	COG0297	GlgA	Glycogen synthase [Carbohydrate transport and metabolism]	2e-75		46.3	324	170	3	19	339	158	480	278
EFX43869	162700	TIGR02095	glgA	glycogen/starch synthases, ADP-glucose type. This family consists of glycogen (or starch) synthases that use ADP-glucose (EC 2.4.1.21), rather than UDP-glucose (EC 2.4.1.11) as in animals, as the glucose donor. This enzyme is found in bacteria and plants. Whether the name given is glycogen synthase or starch synthase depends on context, and therefore on substrate.	2e-78		47.93	338	170	3	1	337	141	473	288
EFX43869	99965	cd03791	GT1_Glycogen_synthase_DULL1_like	This family is most closely related to the GT1 family of glycosyltransferases. Glycogen synthase catalyzes the formation and elongation of the alpha-1,4-glucose backbone using ADP-glucose, the second and key step of glycogen biosynthesis. This family includes starch synthases of plants, such as DULL1 in Zea mays and glycogen synthases of various organisms.	1e-85		51.04	337	162	3	1	336	142	476	312
EFX43869	167020	PRK00654	glgA	glycogen synthase; Provisional	5e-88	Yes	50.73	341	157	5	1	338	136	468	320
EFX43872	111529	pfam02638	DUF187	Uncharacterized BCR, COG1649.	2e-41		41.12	304	143	10	2	289	56	339	166
EFX43872	31835	COG1649	COG1649	Uncharacterized protein conserved in bacteria [Function unknown]	3e-61	Yes	38.42	367	178	11	6	350	62	402	231
EFX43874	167495	PRK03103	PRK03103	DNA polymerase IV; Reviewed	8e-11	Yes	45.31	64	35	0	1	64	346	409	61.2
EFX43875	33137	COG3328	COG3328	Transposase and inactivated derivatives [DNA replication, recombination, and repair]	5e-56		37.5	360	213	7	1	360	9	356	214
EFX43875	109910	pfam00872	Transposase_mut	Transposase, Mutator family.	3e-84	Yes	45.81	358	189	2	8	360	21	378	308
EFX43876	145432	pfam02274	Amidinotransf	Amidinotransferase. This family contains glycine (EC:2.1.4.1) and inosamine (EC:2.1.4.2) amidinotransferases, enzymes involved in creatine and streptomycin biosynthesis respectively. This family also includes arginine deiminases, EC:3.5.3.6. These enzymes catalyse the reaction: arginine + H2O <=> citrulline + NH3. Also found in this family is the Streptococcus anti tumour glycoprotein.	1e-14		64.41	59	21	0	9	67	1	59	74.7
EFX43876	32416	COG2235	ArcA	Arginine deiminase [Amino acid transport and metabolism]	2e-26		49.61	129	63	2	1	127	1	129	113
EFX43876	162193	TIGR01078	arcA	arginine deiminase. Arginine deiminase is the first enzyme of the arginine deiminase pathway of arginine degradation.	7e-30		52.76	127	60	0	7	133	1	127	125
EFX43876	167223	PRK01388	PRK01388	arginine deiminase; Provisional	1e-34	Yes	52.08	144	68	1	1	144	2	144	140
EFX43877	99805	cd06209	BenDO_FAD_NAD	Benzoate dioxygenase reductase (BenDO) FAD/NAD binding domain. Oxygenases oxidize hydrocarbons using dioxygen as the oxidant. As a Class I bacterial dioxygenases, benzoate dioxygenase like proteins combine an [2Fe-2S] cluster containing N-terminal ferredoxin at the end fused to an FAD/NADP(P) domain. In dioxygenase FAD/NAD(P) binding domain, the reductase transfers 2 electrons from NAD(P)H to the…	7e-19		29.49	234	146	7	172	405	13	227	90.9
EFX43877	99778	cd00322	FNR_like	Ferredoxin reductase (FNR), an FAD and NAD(P) binding protein, was intially identified as a chloroplast reductase activity, catalyzing the electron transfer from reduced iron-sulfur protein ferredoxin to NADP+ as the final step in the electron transport mechanism of photosystem I. FNR transfers electrons from reduced ferredoxin to FAD (forming FADH2 via a semiquinone intermediate) and then transf…	4e-20		32.09	215	130	6	191	403	23	223	95.1
EFX43877	99810	cd06214	PA_degradation_oxidoreductase_like	NAD(P) binding domain of ferredoxin reductase like phenylacetic acid (PA) degradation oxidoreductase. PA oxidoreductases of E. coli hydroxylate PA-CoA in the second step of PA degradation. Members of this group typically fuse a ferredoxin reductase-like domain with an iron-sulfur binding cluster domain. Ferredoxins catalyze electron transfer between an NAD(P)-binding domain of the alpha/beta clas…	1e-20		30.71	254	154	7	160	405	1	240	97.1
EFX43877	131215	TIGR02160	PA_CoA_Oxy5	phenylacetate-CoA oxygenase/reductase, PaaK subunit. Phenylacetate-CoA oxygenase is comprised of a five gene complex responsible for the hydroxylation of phenylacetate-CoA (PA-CoA) as the second catabolic step in phenylacetic acid (PA) degradation. Although the exact function of this enzyme has not been determined, it has been shown to be required for phenylacetic acid degradation and has been pr…	4e-22		30.29	241	148	7	172	405	14	241	102
EFX43877	99788	cd06191	FNR_iron_sulfur_binding	Iron-sulfur binding Ferredoxin Reductase (FNR) proteins combine the FAD and NAD(P) binding regions of FNR with a C-terminal iron-sulfur binding cluster domain. FNR was intially identified as a chloroplast reductase activity catalyzing the electron transfer from reduced iron-sulfur protein ferredoxin to NADP+ as the final step in the electron transport mechanism of photosystem I. FNR transfers ele…	4e-24		30.34	234	148	5	173	405	12	231	108
EFX43877	99811	cd06215	FNR_iron_sulfur_binding_1	Iron-sulfur binding ferredoxin reductase (FNR) proteins combine the FAD and NAD(P) binding regions of FNR with an iron-sulfur binding cluster domain. Ferredoxin-NADP+ (oxido)reductase is an FAD-containing enzyme that catalyzes the reversible electron transfer between NADP(H) and electron carrier proteins such as ferredoxin and flavodoxin. Isoforms of these flavoproteins (i.e. having a non-covalen…	2e-26		31.54	241	149	6	167	405	5	231	116
EFX43877	31221	COG1018	Hmp	Flavodoxin reductases (ferredoxin-NADPH reductases) family 1 [Energy production and conversion]	6e-37		41.34	254	119	10	159	407	4	232	150
EFX43877	31220	COG1017	Hmp	Hemoglobin-like flavoprotein [Energy production and conversion]	4e-46		61.33	150	58	0	7	156	1	150	181
EFX43877	99781	cd06184	flavohem_like_fad_nad_binding	FAD_NAD(P)H binding domain of flavohemoglobin. Flavohemoglobins have a globin domain containing a B-type heme fused with a ferredoxin reductase-like FAD/NAD-binding domain. Flavohemoglobins detoxify nitric oxide (NO) via an NO dioxygenase reaction. The hemoglobin domain adopts a globin fold with an embedded heme molecule. Flavohemoglobins also have a C-terminal reductase domain with bindiing site…	3e-68		53.75	253	109	3	155	407	1	245	254
EFX43877	171955	PRK13289	PRK13289	nitric oxide dioxygenase; Provisional	2e-125	Yes	56.51	407	169	3	7	413	1	399	445
EFX43878	29311	cd00233	VIP2	VIP2; A family of actin-ADP-ribosylating toxin. A member of the Bacillus-prodiced vegetative insecticidal proteins (VIPs) possesses high specificity against the major insect pest, corn rootworms, and belongs to a classs of binary toxins and regulators of biological pathways distinct from classical A-B toxins. A novel family of insecticidal ADP-ribosyltransferses were isolated from Bacillus cereus…	4e-32	Yes	38.66	194	112	3	2	191	3	193	133
EFX43879	146242	pfam03495	Binary_toxB	Clostridial binary toxin B/anthrax toxin PA. The N-terminal region of this family contains a calcium-binding motif that may be an EF-hand.	2e-102	Yes	49.17	421	195	7	62	482	3	404	369
EFX43880	73059	cd03300	ABC_PotA_N	PotA is an ABC-type transporter and the ATPase component of the spermidine/putrescine-preferential uptake system consisting of PotA, -B, -C, and -D. PotA has two domains with the N-terminal domain containing the ATPase activity and the residues required for homodimerization with PotA and heterdimerization with PotB. ABC transporters are a large family of proteins involved in the transport of a wi…	7e-40		37.77	233	141	2	8	240	1	229	160
EFX43880	34199	COG4555	NatA	ABC-type Na+ transport system, ATPase component [Energy production and conversion / Inorganic ion transport and metabolism]	2e-40		36.62	213	133	2	7	218	1	212	162
EFX43880	172118	PRK13536	PRK13536	nodulation factor exporter subunit NodI; Provisional	5e-41		33.12	308	193	5	8	313	8	304	164
EFX43880	132561	TIGR03522	GldA_ABC_ATP	gliding motility-associated ABC transporter ATP-binding subunit GldA. Members of this protein family are exclusive to the Bacteroidetes phylum (previously Cytophaga-Flavobacteria-Bacteroides). GldA is an ABC transporter ATP-binding protein (pfam00005) linked to a type of rapid surface gliding motility found in certain Bacteroidetes, such as Flavobacterium johnsoniae and Cytophaga hutchinsonii. Kn…	7e-42		31.92	307	196	5	8	309	3	301	166
EFX43880	130355	TIGR01288	nodI	ATP-binding ABC transporter family nodulation protein NodI. This model does not recognize the highly divergent NodI from Azorhizobium caulinodans.	4e-43		33.66	309	190	5	8	313	5	301	171
EFX43880	73022	cd03263	ABC_subfamily_A	The ABCA subfamily mediates the transport of a variety of lipid compounds. Mutations of members of ABCA subfamily are associated with human genetic diseases, such as, familial high-density lipoprotein (HDL) deficiency, neonatal surfactant deficiency, degenerative retinopathies, and congenital keratinization disorders. The ABCA1 protein is involved in disorders of cholesterol transport and high-de…	1e-44		42.08	221	124	2	8	226	1	219	176
EFX43880	172119	PRK13537	PRK13537	nodulation ABC transporter NodI; Provisional	1e-45		33.22	307	196	3	8	314	6	303	179
EFX43880	130256	TIGR01188	drrA	daunorubicin resistance ABC transporter ATP-binding subunit. This model describes daunorubicin resistance ABC transporter, ATP binding subunit in bacteria and archaea. This model is restricted in its scope to preferentially recognize the ATP binding subunit associated with effux of the drug, daunorubicin. This transport system belong to the larger ATP-Binding Cassette (ABC) transporter superfamil…	3e-53		35.64	303	187	2	15	310	1	302	204
EFX43880	73024	cd03265	ABC_DrrA	DrrA is the ATP-binding protein component of a bacterial exporter complex that confers resistance to the antibiotics daunorubicin and doxorubicin. In addition to DrrA, the complex includes an integral membrane protein called DrrB. DrrA belongs to the ABC family of transporters and shares sequence and functional similarities with a protein found in cancer cells called P-glycoprotein. ABC transport…	1e-53		42.92	219	125	0	8	226	1	219	206
EFX43880	31326	COG1131	CcmA	ABC-type multidrug transport system, ATPase component [Defense mechanisms]	8e-54	Yes	38.56	306	171	3	7	311	4	293	206
EFX43881	31184	COG0842	COG0842	ABC-type multidrug transport system, permease component [Defense mechanisms]	0.0003		37.5	72	44	1	191	261	91	162	42.4
EFX43881	31854	COG1668	NatB	ABC-type Na+ efflux pump, permease component [Energy production and conversion / Inorganic ion transport and metabolism]	4e-07	Yes	22.93	266	170	10	2	250	3	250	51.6
EFX43882	48031	cd00586	4HBT	4-hydroxybenzoyl-CoA thioesterase (4HBT). Catalyzes the final step in the 4-chlorobenzoate degradation pathway in which 4-chlorobenzoate is converted to 4-hydroxybenzoate in certain soil-dwelling bacteria. 4HBT forms a homotetramer with four active sites. There is no evidence to suggest that 4HBT is related to the type I thioesterases functioning in primary or secondary metabolic pathways. Each s…	2e-07	Yes	28.87	97	68	1	9	104	3	99	50.4
EFX43883	144338	pfam00698	Acyl_transf_1	Acyl transferase domain.	7e-16		28.79	198	132	5	4	197	2	194	80.5
EFX43883	163029	TIGR02813	omega_3_PfaA	polyketide-type polyunsaturated fatty acid synthase PfaA. Members of the seed for this alignment are involved in omega-3 polyunsaturated fatty acid biosynthesis, such as the protein PfaA from the eicosapentaenoic acid biosynthesis operon in Photobacterium profundum strain SS9. PfaA is encoded together with PfaB, PfaC, and PfaD, and the functions of the individual polypeptides have not yet been de…	2e-24		30.2	298	187	8	2	280	581	876	108
EFX43883	33130	COG3321	COG3321	Polyketide synthase modules and related proteins [Secondary metabolites biosynthesis, transport, and catabolism]	2e-27		33.45	278	180	3	4	278	529	804	119
EFX43883	129060	smart00827	PKS_AT	Acyl transferase domain in polyketide synthase (PKS) enzymes.	2e-27		31.21	282	178	8	6	277	1	276	119
EFX43883	132175	TIGR03131	malonate_mdcH	malonate decarboxylase, epsilon subunit. Members of this protein family are the epsilon subunit of malonate decarboxylase. This subunit has malonyl-CoA/dephospho-CoA acyltransferase activity. Malonate decarboxylase may be a soluble enzyme, or linked to membrane subunits and active as a sodium pump. The epsilon subunit is closely related to the malonyl CoA-acyl carrier protein (ACP) transacylase f…	6e-30		32.03	281	180	6	2	280	1	272	127
EFX43883	166393	PLN02752	PLN02752	[acyl-carrier protein] S-malonyltransferase	2e-33		30.36	303	191	7	3	289	52	350	139
EFX43883	30679	COG0331	FabD	(acyl-carrier-protein) S-malonyltransferase [Lipid metabolism]	3e-48		37.88	293	174	5	3	289	5	295	188
EFX43883	161724	TIGR00128	fabD	malonyl CoA-acyl carrier protein transacylase. The seed alignment for this family of proteins contains a single member each from a number of bacterial species but also an additional pair of closely related, uncharacterized proteins from B. subtilis, one of which has a long C-terminal extension.	2e-51	Yes	37.59	290	175	4	2	287	3	290	199
EFX43884	169287	PRK08217	fabG	3-ketoacyl-(acyl-carrier-protein) reductase; Provisional	9e-44		38.65	251	140	5	5	245	5	251	172
EFX43884	162550	TIGR01829	AcAcCoA_reduct	acetoacetyl-CoA reductase. (R)-3-hydroxyacyl-CoA + NADP+ = 3-oxoacyl-CoA + NADPH. Members of this family may act in the biosynthesis of poly-beta-hydroxybutyrate (e.g. Rhizobium meliloti) and related poly-beta-hydroxyalkanoates. Note that the member of this family from Azospirillum brasilense, designated NodG, appears to lack acetoacetyl-CoA reductase activity and to act instead in the production…	3e-44		39.75	239	144	0	7	245	2	240	174
EFX43884	171819	PRK12935	PRK12935	acetoacetyl-CoA reductase; Provisional	8e-45		39.75	244	145	2	2	245	4	245	176
EFX43884	171749	PRK12824	PRK12824	acetoacetyl-CoA reductase; Provisional	4e-45		39.83	241	145	0	5	245	2	242	177
EFX43884	171752	PRK12827	PRK12827	short chain dehydrogenase; Provisional	2e-45		43.15	241	133	2	9	245	10	250	177
EFX43884	171750	PRK12825	fabG	3-ketoacyl-(acyl-carrier-protein) reductase; Provisional	5e-49		44.35	239	133	0	7	245	8	246	190
EFX43884	168099	PRK05565	fabG	3-ketoacyl-(acyl-carrier-protein) reductase; Provisional	1e-53		46.86	239	127	0	6	244	6	244	205
EFX43884	168154	PRK05653	fabG	3-ketoacyl-(acyl-carrier-protein) reductase; Validated	1e-55		47.92	240	124	1	6	245	6	244	211
EFX43884	162551	TIGR01830	3oxo_ACP_reduc	3-oxoacyl-(acyl-carrier-protein) reductase. This model represents 3-oxoacyl-[ACP] reductase, also called 3-ketoacyl-acyl carrier protein reductase, an enzyme of fatty acid biosynthesis.	9e-57		47.9	238	124	0	8	245	1	238	216
EFX43884	168093	PRK05557	fabG	3-ketoacyl-(acyl-carrier-protein) reductase; Validated	1e-60	Yes	46.47	241	129	0	6	246	6	246	229
EFX43885	149192	pfam07977	FabA	FabA-like domain. This enzyme domain has a HotDog fold.	4e-08		35.04	117	55	5	11	122	31	131	53.1
EFX43885	48029	cd00493	FabA_FabZ	FabA/Z, beta-hydroxyacyl-acyl carrier protein (ACP)-dehydratases: One of several distinct enzyme types of the dissociative, type II, fatty acid synthase system (found in bacteria and plants) required to complete successive cycles of fatty acid elongation. The third step of the elongation cycle, the dehydration of beta-hydroxyacyl-ACP to trans-2-acyl-ACP, is catalyzed by FabA or FabZ. FabA is bifu…	2e-14		38.28	128	67	2	1	128	15	130	73.9
EFX43885	171889	PRK13188	PRK13188	bifunctional UDP-3-O-[3-hydroxymyristoyl] N-acetylglucosamine deacetylase/(3R)-hydroxymyristoyl-[acyl-carrier-protein] dehydratase; Reviewed	9e-16		36.72	128	64	3	8	132	351	464	78.2
EFX43885	166713	PRK00006	fabZ	(3R)-hydroxymyristoyl-ACP dehydratase; Reviewed	3e-18		39.84	128	63	2	1	128	31	144	86.7
EFX43885	48033	cd01288	FabZ	FabZ is a 17kD beta-hydroxyacyl-acyl carrier protein (ACP) dehydratase that primarily catalyzes the dehydration of beta-hydroxyacyl-ACP to trans-2-acyl-ACP, the third step in the elongation phase of the bacterial/ plastid, type II, fatty-acid biosynthesis pathway.	3e-20		42.97	128	59	1	1	128	16	129	92.8
EFX43885	31107	COG0764	FabA	3-hydroxymyristoyl/3-hydroxydecanoyl-(acyl carrier protein) dehydratases [Lipid metabolism]	3e-20		45.24	126	51	4	2	125	30	139	93.2
EFX43885	130811	TIGR01750	fabZ	beta-hydroxyacyl-[acyl carrier protein] dehydratase FabZ. This enzyme, FabZ, shows overlapping substrate specificity with FabA with regard to chain length in fatty acid biosynthesis. FabZ works preferentially on shorter chains and is often designated (3R)-hydroxymyristoyl-[acyl carrier protein] dehydratase, although its actual specificity is broader. Unlike FabA, FabZ does not function as an isom…	7e-21	Yes	42.97	128	61	2	1	128	24	139	95.1
EFX43886	167563	PRK03624	PRK03624	putative acetyltransferase; Provisional	1e-05	Yes	27.72	101	62	3	49	145	37	130	48.1
EFX43887	33221	COG3415	COG3415	Transposase and inactivated derivatives [DNA replication, recombination, and repair]	0.0002	Yes	25.42	118	76	2	38	155	20	125	41.2
EFX43888	170124	PRK09846	recT	recombination and repair protein RecT; Reviewed	0.0002		24.49	147	101	4	37	173	75	221	42.4
EFX43888	33518	COG3723	RecT	Recombinational DNA repair protein (RecE pathway) [DNA replication, recombination, and repair]	4e-06		25.27	186	127	4	49	231	85	261	48.1
EFX43888	129703	TIGR00616	rect	recombinase, phage RecT family. This family is based on the phylogenomic analysis of JA Eisen (1999, Ph.D. Thesis, Stanford University). RecT and homologs are found in prophage regions of bacterial genomes. RecT works with a partner protein, RecE.	1e-06		29.66	145	90	5	39	173	83	225	50.1
EFX43888	162598	TIGR01913	bet_lambda	phage recombination protein Bet. This model represents the phage recombination protein Bet from a number of phage, including phage lambda. All members of this family are found in phage genomes or in putative prophage regions of bacterial genomes.	2e-07		36.11	72	42	2	28	97	31	100	52.4
EFX43888	146460	pfam03837	RecT	RecT family. The DNA single-strand annealing proteins (SSAPs), such as RecT, Red-beta, ERF and Rad52, function in RecA-dependent and RecA-independent DNA recombination pathways. This family includes proteins related to RecT.	1e-13	Yes	30.97	155	94	6	40	187	31	179	73.2
EFX43889	73024	cd03265	ABC_DrrA	DrrA is the ATP-binding protein component of a bacterial exporter complex that confers resistance to the antibiotics daunorubicin and doxorubicin. In addition to DrrA, the complex includes an integral membrane protein called DrrB. DrrA belongs to the ABC family of transporters and shares sequence and functional similarities with a protein found in cancer cells called P-glycoprotein. ABC transport…	5e-36		37.27	220	132	3	5	218	1	220	147
EFX43889	130355	TIGR01288	nodI	ATP-binding ABC transporter family nodulation protein NodI. This model does not recognize the highly divergent NodI from Azorhizobium caulinodans.	2e-37		30.9	301	190	5	4	297	4	293	152
EFX43889	34199	COG4555	NatA	ABC-type Na+ transport system, ATPase component [Energy production and conversion / Inorganic ion transport and metabolism]	9e-38		36.32	223	136	3	4	220	1	223	153
EFX43889	33903	COG4152	COG4152	ABC-type uncharacterized transport system, ATPase component [General function prediction only]	6e-38		31.88	298	195	4	4	299	2	293	154
EFX43889	163452	TIGR03740	galliderm_ABC	gallidermin-class lantibiotic protection ABC transporter, ATP-binding subunit. Model TIGR03731 represents the family of all lantibiotics related to gallidermin, including epidermin, mutatin, and nisin. This protein family describes the ATP-binding subunit of a gallidermin/epidermin class lantibiotic protection transporter. It is largely restricted to gallidermin-family lantibiotic biosynthesis an…	4e-38		37.78	225	136	2	5	229	1	221	154
EFX43889	31326	COG1131	CcmA	ABC-type multidrug transport system, ATPase component [Defense mechanisms]	4e-40		41.23	228	127	4	1	221	1	228	161
EFX43889	73022	cd03263	ABC_subfamily_A	The ABCA subfamily mediates the transport of a variety of lipid compounds. Mutations of members of ABCA subfamily are associated with human genetic diseases, such as, familial high-density lipoprotein (HDL) deficiency, neonatal surfactant deficiency, degenerative retinopathies, and congenital keratinization disorders. The ABCA1 protein is involved in disorders of cholesterol transport and high-de…	5e-41		39.64	222	124	5	5	218	1	220	164
EFX43889	132561	TIGR03522	GldA_ABC_ATP	gliding motility-associated ABC transporter ATP-binding subunit GldA. Members of this protein family are exclusive to the Bacteroidetes phylum (previously Cytophaga-Flavobacteria-Bacteroides). GldA is an ABC transporter ATP-binding protein (pfam00005) linked to a type of rapid surface gliding motility found in certain Bacteroidetes, such as Flavobacterium johnsoniae and Cytophaga hutchinsonii. Kn…	4e-43		34.65	303	184	8	5	299	3	299	171
EFX43889	130256	TIGR01188	drrA	daunorubicin resistance ABC transporter ATP-binding subunit. This model describes daunorubicin resistance ABC transporter, ATP binding subunit in bacteria and archaea. This model is restricted in its scope to preferentially recognize the ATP binding subunit associated with effux of the drug, daunorubicin. This transport system belong to the larger ATP-Binding Cassette (ABC) transporter superfamil…	5e-44		34.23	298	183	5	12	297	1	297	174
EFX43889	73027	cd03268	ABC_BcrA_bacitracin_resist	The BcrA subfamily represents ABC transporters involved in peptide antibiotic resistance. Bacitracin is a dodecapeptide antibiotic produced by B. licheniformis and B. subtilis. The synthesis of bacitracin is non-ribosomally catalyzed by a multienzyme complex BcrABC. Bacitracin has potent antibiotic activity against gram-positive bacteria. The inhibition of peptidoglycan biosynthesis is the best c…	2e-44	Yes	42.86	210	116	2	5	212	1	208	176
EFX43892	130355	TIGR01288	nodI	ATP-binding ABC transporter family nodulation protein NodI. This model does not recognize the highly divergent NodI from Azorhizobium caulinodans.	9e-28		31.37	204	139	1	15	218	10	212	119
EFX43892	34199	COG4555	NatA	ABC-type Na+ transport system, ATPase component [Energy production and conversion / Inorganic ion transport and metabolism]	8e-29		31.2	234	154	6	9	238	1	231	122
EFX43892	73023	cd03264	ABC_drug_resistance_like	ABC-type multidrug transport system, ATPase component. The biological function of this family is not well characterized, but display ABC domains similar to members of ABCA subfamily. ABC transporters are a large family of proteins involved in the transport of a wide variety of different compounds, like sugars, ions, peptides, and more complex organic molecules. The nucleotide binding domain shows…	5e-30		32.7	211	139	3	10	220	1	208	127
EFX43892	73025	cd03266	ABC_NatA_sodium_exporter	NatA is the ATPase component of a bacterial ABC-type Na+ transport system called NatAB, which catalyzes ATP-dependent electrogenic Na+ extrusion without mechanically coupled proton or K+ uptake. NatB possess six putative membrane spanning regions at its C-terminus. In B. subtilus, NatAB is inducible by agents such as ethanol and protonophores, which lower the protonmotive force across the membran…	7e-31		30	210	143	2	11	220	10	215	129
EFX43892	73022	cd03263	ABC_subfamily_A	The ABCA subfamily mediates the transport of a variety of lipid compounds. Mutations of members of ABCA subfamily are associated with human genetic diseases, such as, familial high-density lipoprotein (HDL) deficiency, neonatal surfactant deficiency, degenerative retinopathies, and congenital keratinization disorders. The ABCA1 protein is involved in disorders of cholesterol transport and high-de…	6e-31		33.96	212	136	3	10	219	1	210	130
EFX43892	73027	cd03268	ABC_BcrA_bacitracin_resist	The BcrA subfamily represents ABC transporters involved in peptide antibiotic resistance. Bacitracin is a dodecapeptide antibiotic produced by B. licheniformis and B. subtilis. The synthesis of bacitracin is non-ribosomally catalyzed by a multienzyme complex BcrABC. Bacitracin has potent antibiotic activity against gram-positive bacteria. The inhibition of peptidoglycan biosynthesis is the best c…	4e-33		36.49	211	128	2	10	220	1	205	137
EFX43892	132561	TIGR03522	GldA_ABC_ATP	gliding motility-associated ABC transporter ATP-binding subunit GldA. Members of this protein family are exclusive to the Bacteroidetes phylum (previously Cytophaga-Flavobacteria-Bacteroides). GldA is an ABC transporter ATP-binding protein (pfam00005) linked to a type of rapid surface gliding motility found in certain Bacteroidetes, such as Flavobacterium johnsoniae and Cytophaga hutchinsonii. Kn…	6e-34		36.92	214	131	4	10	222	3	213	140
EFX43892	31326	COG1131	CcmA	ABC-type multidrug transport system, ATPase component [Defense mechanisms]	5e-36		36.36	220	137	3	6	223	1	219	147
EFX43892	33903	COG4152	COG4152	ABC-type uncharacterized transport system, ATPase component [General function prediction only]	4e-38		37.67	223	134	3	10	232	3	220	154
EFX43892	73028	cd03269	ABC_putative_ATPase	This subfamily is involved in drug resistance, nodulation, lipid transport, and bacteriocin and lantibiotic immunity. In eubacteria and archaea, the typical organization consists of one ABC and one or two IMs. Eukaryote systems of the ABCA subfamily display ABC domains strongly similar to this family. ABC transporters are a large family of proteins involved in the transport of a wide variety of d…	1e-42	Yes	40.76	211	121	2	10	220	1	207	169
EFX43893	31272	COG1074	RecB	ATP-dependent exoDNAse (exonuclease V) beta subunit (contains helicase and exonuclease domains) [DNA replication, recombination, and repair]	5e-05		52.83	53	24	1	69	120	19	71	46.2
EFX43893	163019	TIGR02785	addA_Gpos	recombination helicase AddA, Firmicutes type. AddAB, also called RexAB, substitutes for RecBCD in several bacterial lineages. These DNA recombination proteins act before synapse and are particularly important for DNA repair of double-stranded breaks by homologous recombination. The term AddAB is used broadly, with AddA homologous between the Firmicutes (as modeled here) and the alphaproteobacteri…	2e-05		34.29	105	55	3	56	147	4	107	47.8
EFX43893	130146	TIGR01074	rep	ATP-dependent DNA helicase Rep. Designed to identify rep members of the uvrD/rep subfamily.	6e-14		45.16	93	35	3	567	659	531	607	76.3
EFX43893	163019	TIGR02785	addA_Gpos	recombination helicase AddA, Firmicutes type. AddAB, also called RexAB, substitutes for RecBCD in several bacterial lineages. These DNA recombination proteins act before synapse and are particularly important for DNA repair of double-stranded breaks by homologous recombination. The term AddAB is used broadly, with AddA homologous between the Firmicutes (as modeled here) and the alphaproteobacteri…	4e-17		24.06	557	314	19	201	661	332	875	86.7
EFX43893	31272	COG1074	RecB	ATP-dependent exoDNAse (exonuclease V) beta subunit (contains helicase and exonuclease domains) [DNA replication, recombination, and repair]	3e-18		26.14	505	300	16	217	661	341	832	90.5
EFX43893	170916	PRK11054	helD	DNA helicase IV; Provisional	5e-29		31.2	359	185	11	38	348	183	527	125
EFX43893	130146	TIGR01074	rep	ATP-dependent DNA helicase Rep. Designed to identify rep members of the uvrD/rep subfamily.	8e-53		34.84	399	250	5	54	445	2	397	205
EFX43893	144246	pfam00580	UvrD-helicase	UvrD/REP helicase. The Rep family helicases are composed of four structural domains. The Rep family function as dimers. REP helicases catalyse ATP dependent unwinding of double stranded DNA to single stranded DNA. Bacillus subtilis addA and Escherichia coli exodeoxyribonuclease V beta have large insertions near to the carboxy-terminus relative to other members of the family.	5e-57		42.12	425	213	11	54	455	1	415	219
EFX43893	170824	PRK10919	PRK10919	ATP-dependent DNA helicase Rep; Provisional	1e-65		32.4	642	371	18	52	662	1	610	247
EFX43893	171277	PRK11773	uvrD	DNA-dependent helicase II; Provisional	3e-67		32.52	655	383	18	53	678	9	633	253
EFX43893	130147	TIGR01075	uvrD	DNA helicase II. Designed to identify uvrD members of the uvrD/rep subfamily.	9e-69		33.18	654	380	18	53	678	4	628	258
EFX43893	162191	TIGR01073	pcrA	ATP-dependent DNA helicase PcrA. Designed to identify pcrA members of the uvrD/rep subfamily.	2e-83		36.83	630	352	14	54	662	5	609	306
EFX43893	30559	COG0210	UvrD	Superfamily I DNA and RNA helicases [DNA replication, recombination, and repair]	5e-84	Yes	37.69	650	327	15	54	662	3	615	308
EFX43894	146743	pfam04265	TPK_B1_binding	Thiamin pyrophosphokinase, vitamin B1 binding domain. Family of thiamin pyrophosphokinase (EC:2.7.6.2). Thiamin pyrophosphokinase (TPK) catalyses the transfer of a pyrophosphate group from ATP to vitamin B1 (thiamin) to form the coenzyme thiamin pyrophosphate (TPP). Thus, TPK is important for the formation of a coenzyme required for central metabolic functions. The structure of thiamin pyrophosph…	0.0001		40.35	57	33	1	151	207	11	66	42.7
EFX43894	166355	PLN02714	PLN02714	thiamin pyrophosphokinase	4e-06		28.43	197	102	9	27	192	44	232	47.4
EFX43894	113050	pfam04263	TPK_catalytic	Thiamin pyrophosphokinase, catalytic domain. Family of thiamin pyrophosphokinase (EC:2.7.6.2). Thiamin pyrophosphokinase (TPK) catalyses the transfer of a pyrophosphate group from ATP to vitamin B1 (thiamin) to form the coenzyme thiamin pyrophosphate (TPP). Thus, TPK is important for the formation of a coenzyme required for central metabolic functions. The structure of thiamin pyrophosphokinase s…	8e-09		40.63	96	54	3	16	110	6	99	56.2
EFX43894	31752	COG1564	THI80	Thiamine pyrophosphokinase [Coenzyme metabolism]	5e-23		37.74	212	123	5	6	213	4	210	103
EFX43894	153431	cd07995	TPK	Thiamine pyrophosphokinase. Thiamine pyrophosphokinase (TPK, EC:2.7.6.2, also spelled thiamin pyrophosphokinase) catalyzes the transfer of a pyrophosphate group from ATP to vitamin B1 (thiamine) to form the coenzyme thiamine pyrophosphate (TPP). TPP is required for central metabolic functions, and thiamine deficiency is associated with potentially fatal human diseases. The structure of thiamine p…	6e-31		42.58	209	114	4	7	211	2	208	129
EFX43894	162328	TIGR01378	thi_PPkinase	thiamine pyrophosphokinase. This model has been revised. Originally, it described strictly eukaryotic thiamine pyrophosphokinase. However, it is now expanded to include also homologous enzymes, apparently functionally equivalent, from species that rely on thiamine pyrophosphokinase rather than thiamine-monophosphate kinase (TIGR01379) to produce the active TPP cofactor. This includes the thiamine…	3e-33	Yes	42.41	191	107	2	21	209	14	203	137
EFX43895	169790	PRK09303	PRK09303	adaptive-response sensory kinase; Validated	2e-17		28.02	232	149	6	406	619	144	375	86.7
EFX43895	33642	COG3852	NtrB	Signal transduction histidine kinase, nitrogen specific [Signal transduction mechanisms]	5e-18		29.41	238	141	10	402	619	124	354	89
EFX43895	128669	smart00387	HATPase_c	Histidine kinase-like ATPases. Histidine kinase-, DNA gyrase B-, phytochrome-like ATPases.	5e-19		43.24	111	57	2	515	620	2	111	92.4
EFX43895	30987	COG0642	BaeS	Signal transduction histidine kinase [Signal transduction mechanisms]	3e-19		40.15	137	77	4	481	615	192	325	93.2
EFX43895	172130	PRK13557	PRK13557	histidine kinase; Provisional	2e-19		27.24	257	154	7	390	618	107	358	93.6
EFX43895	34607	COG5002	VicK	Signal transduction histidine kinase [Signal transduction mechanisms]	9e-20		30.3	231	126	7	413	618	227	447	94.7
EFX43895	170933	PRK11073	glnL	nitrogen regulation protein NR(II); Provisional	7e-24		34.23	222	121	8	404	605	118	334	108
EFX43895	172364	PRK13837	PRK13837	two-component VirA-like sensor kinase; Provisional	3e-26		30	250	150	6	402	631	444	688	116
EFX43895	170392	PRK10364	PRK10364	sensor protein ZraS; Provisional	3e-35		32.42	256	164	4	378	625	201	455	146
EFX43895	171082	PRK11360	PRK11360	sensory histidine kinase AtoS; Provisional	5e-42	Yes	38.36	232	137	2	393	621	375	603	168
EFX43896	171144	PRK11517	PRK11517	transcriptional regulatory protein YedW; Provisional	2e-26		30.36	224	149	2	5	228	2	218	115
EFX43896	31088	COG0745	OmpR	Response regulators consisting of a CheY-like receiver domain and a winged-helix DNA-binding domain [Signal transduction mechanisms / Transcription]	3e-28		40.52	232	124	4	5	229	2	226	120
EFX43896	170121	PRK09836	PRK09836	DNA-binding transcriptional activator CusR; Provisional	2e-28		34.53	223	140	3	5	226	2	219	121
EFX43896	170649	PRK10710	PRK10710	DNA-binding transcriptional regulator BaeR; Provisional	2e-28		30.53	226	154	2	5	230	12	234	121
EFX43896	130454	TIGR01387	cztR_silR_copR	heavy metal response regulator. Members of this family contain a response regulator receiver domain (Pfam:PF00072) and an associated transcriptional regulatory region (Pfam:PF00486). This group is separated phylogenetically from related proteins with similar architecture and contains a number of proteins associated with heavy metal resistance efflux systems for copper, silver, cadmium, and/or zin…	1e-28		34.23	222	139	3	6	226	1	216	122
EFX43896	170288	PRK10161	PRK10161	transcriptional regulator PhoB; Provisional	1e-32		34.33	233	142	5	1	229	1	226	135
EFX43896	169897	PRK09468	ompR	osmolarity response regulator; Provisional	3e-34		37.89	227	138	2	5	228	7	233	140
EFX43896	170504	PRK10529	PRK10529	DNA-binding transcriptional activator KdpE; Provisional	4e-35		35.87	223	139	2	7	228	4	223	144
EFX43896	131209	TIGR02154	PhoB	phosphate regulon transcriptional regulatory protein PhoB. PhoB is a DNA-binding response regulator protein acting with PhoR in a 2-component system responding to phosphate ion. PhoB acts as a positive regulator of gene expression for phosphate-related genes such as phoA, phoS, phoE and ugpAB as well as itself. It is often found proximal to genes for the high-affinity phosphate ABC transporter (p…	5e-36		39.13	230	128	6	5	229	4	226	147
EFX43896	164540	CHL00148	orf27	Ycf27; Reviewed	2e-38	Yes	37.07	232	142	2	2	229	5	236	155
EFX43897	31608	COG1418	COG1418	Predicted HD superfamily hydrolase [General function prediction only]	2e-07		31.93	166	82	6	25	175	36	185	51.6
EFX43897	170263	PRK10119	PRK10119	hypothetical protein; Provisional	1e-16	Yes	31.68	202	119	5	23	214	23	215	82.8
EFX43899	32149	COG1966	CstA	Carbon starvation protein, predicted membrane protein [Signal transduction mechanisms]	5e-117		47.99	548	228	10	33	575	1	496	417
EFX43899	145602	pfam02554	CstA	Carbon starvation protein CstA. This family consists of Carbon starvation protein CstA a predicted membrane protein. It has been suggested that CstA is involved in peptide utilisation.	3e-131	Yes	63.25	400	129	2	33	432	1	382	464
EFX43900	161994	TIGR00680	kdpA	K+-transporting ATPase, KdpA. Kdp is a high affinity ATP-driven K+ transport system in Escherichia coli. It is composed of three membrane-bound subunits, KdpA, KdpB and KdpC and one small peptide, KdpF. KdpA is the K+-transporting subunit of this complex. During assembly of the complex, KdpA and KdpC bind to each other. This interaction is thought to stabilize the complex [PubMed:9858692]. Data i…	1e-152		50	558	276	3	3	558	6	562	535
EFX43900	32243	COG2060	KdpA	K+-transporting ATPase, A chain [Inorganic ion transport and metabolism]	4e-167		55.73	558	243	3	3	558	5	560	583
EFX43900	168082	PRK05482	PRK05482	potassium-transporting ATPase subunit A; Provisional	3e-171		57.59	540	224	4	21	558	24	560	597
EFX43900	112618	pfam03814	KdpA	Potassium-transporting ATPase A subunit.	2e-180	Yes	57.73	556	233	2	4	558	1	555	628
EFX43901	170619	PRK10671	copA	copper exporting ATPase; Provisional	9e-15		26.92	286	190	8	9	283	255	532	77.4
EFX43901	170902	PRK11033	zntA	zinc/cadmium/mercury/lead-transporting ATPase; Provisional	4e-15		27.68	224	144	4	77	291	240	454	78.6
EFX43901	162389	TIGR01494	ATPase_P-type	ATPase, P-type (transporting), HAD superfamily, subfamily IC. The crystal structure of one calcium-pumping ATPase and an analysis of the fold of the catalytic domain of the P-type ATPases have been published. These reveal that the catalytic core of these enzymes is a haloacid dehalogenase(HAD)-type aspartate-nucleophile hydrolase. The location of the ATP-binding loop in between the first and seco…	2e-16		30.35	257	156	8	42	286	2	247	82.8
EFX43901	162399	TIGR01525	ATPase-IB_hvy	heavy metal translocating P-type ATPase. This alignment encompasses two equivalog models for the copper and cadmium-type heavy metal transporting P-type ATPases (TIGR01511 and TIGR01512) as well as those species which score ambiguously between both models. For more comments and references, see the files on TIGR01511 and 01512.	3e-19		32.53	249	143	6	92	328	73	308	92
EFX43901	162397	TIGR01512	ATPase-IB2_Cd	heavy metal-(Cd/Co/Hg/Pb/Zn)-translocating P-type ATPase. .	3e-21		28.67	279	178	6	54	326	35	298	99
EFX43901	130575	TIGR01511	ATPase-IB1_Cu	copper-(or silver)-translocating P-type ATPase. One member from Halobacterium is annotated as "molybdenum-binding protein" although no evidence can be found for this classification.	9e-22		28.31	332	222	7	3	328	16	337	100
EFX43901	130561	TIGR01497	kdpB	K+-transporting ATPase, B subunit. One sequence is apparently mis-annotated in the primary literature, but properly annotated by TIGR.	3e-112		58.01	381	151	3	3	377	31	408	400
EFX43901	172506	PRK14010	PRK14010	potassium-transporting ATPase subunit B; Provisional	7e-120		56.58	380	157	5	1	377	29	403	426
EFX43901	32398	COG2216	KdpB	High-affinity K+ transport system, ATPase chain B [Inorganic ion transport and metabolism]	2e-129	Yes	62.3	382	138	5	1	377	29	409	458
EFX43901	167162	PRK01122	PRK01122	potassium-transporting ATPase subunit B; Provisional	2e-129		62.66	383	138	3	1	379	31	412	457
EFX43902	130585	TIGR01522	ATPase-IIA2_Ca	golgi membrane calcium-translocating P-type ATPase. The calcium P-type ATPases have been characterized as Type IIA based on a phylogenetic analysis which distinguishes this group from the Type IIB PMCA calcium pump modelled by TIGR01517. A separate analysis divides Type IIA into sub-types, SERCA and PMR1 the former of which is modelled by TIGR01116.	1e-19		34.68	173	85	3	7	151	521	693	92.8
EFX43902	162389	TIGR01494	ATPase_P-type	ATPase, P-type (transporting), HAD superfamily, subfamily IC. The crystal structure of one calcium-pumping ATPase and an analysis of the fold of the catalytic domain of the P-type ATPases have been published. These reveal that the catalytic core of these enzymes is a haloacid dehalogenase(HAD)-type aspartate-nucleophile hydrolase. The location of the ATP-binding loop in between the first and seco…	1e-21		43.65	126	63	2	12	137	345	462	99.8
EFX43902	170619	PRK10671	copA	copper exporting ATPase; Provisional	5e-22		49.52	105	53	0	8	112	644	748	100
EFX43902	130575	TIGR01511	ATPase-IB1_Cu	copper-(or silver)-translocating P-type ATPase. One member from Halobacterium is annotated as "molybdenum-binding protein" although no evidence can be found for this classification.	1e-23		41.48	135	78	1	1	135	392	525	106
EFX43902	162399	TIGR01525	ATPase-IB_hvy	heavy metal translocating P-type ATPase. This alignment encompasses two equivalog models for the copper and cadmium-type heavy metal transporting P-type ATPases (TIGR01511 and TIGR01512) as well as those species which score ambiguously between both models. For more comments and references, see the files on TIGR01511 and 01512.	4e-24		45.6	125	67	1	1	124	371	495	107
EFX43902	32399	COG2217	ZntA	Cation transport ATPase [Inorganic ion transport and metabolism]	3e-28		48.48	132	68	0	1	132	524	655	121
EFX43902	130561	TIGR01497	kdpB	K+-transporting ATPase, B subunit. One sequence is apparently mis-annotated in the primary literature, but properly annotated by TIGR.	2e-97		77.18	241	55	0	2	242	434	674	351
EFX43902	172506	PRK14010	PRK14010	potassium-transporting ATPase subunit B; Provisional	1e-97		72.24	245	68	0	2	246	429	673	352
EFX43902	167162	PRK01122	PRK01122	potassium-transporting ATPase subunit B; Provisional	2e-102		76.67	240	56	0	3	242	437	676	367
EFX43902	32398	COG2216	KdpB	High-affinity K+ transport system, ATPase chain B [Inorganic ion transport and metabolism]	7e-104	Yes	78.42	241	52	0	2	242	435	675	372
EFX43903	172503	PRK14002	PRK14002	potassium-transporting ATPase subunit C; Provisional	9e-36		40.76	184	107	2	20	203	4	185	145
EFX43903	172501	PRK14000	PRK14000	potassium-transporting ATPase subunit C; Provisional	2e-36		42.47	186	85	4	28	203	12	185	147
EFX43903	172500	PRK13999	PRK13999	potassium-transporting ATPase subunit C; Provisional	1e-37		44.04	193	84	5	20	193	1	188	151
EFX43903	172504	PRK14003	PRK14003	potassium-transporting ATPase subunit C; Provisional	6e-41		45.79	190	91	2	21	203	8	192	163
EFX43903	166906	PRK00315	PRK00315	potassium-transporting ATPase subunit C; Reviewed	2e-42		47.12	191	92	4	20	203	1	189	168
EFX43903	111555	pfam02669	KdpC	K+-transporting ATPase, c chain. This family consists of K+-transporting ATPase, c chain, KdpC. KdpC forms strong interactions with the KdpA subunit, serving to assemble and stabilize the Kdp complex. It has been suggested that KdpC could be one of the connecting links between the energy providing subunit KdpB and the K+-transporting subunit KdpA. The K+ transport system actively transports K+ io…	5e-46		50	188	87	4	20	203	4	188	179
EFX43903	129764	TIGR00681	kdpC	K+-transporting ATPase, C subunit. This chain has a single predicted transmembrane region near the amino end. It is part of a K+-transport ATPase that contains two other membrane-bound subunits, KdpA and KdpB, and a small subunit KdpF. KdpA is the K+-translocating subunit, KdpB the ATP-hydrolyzing subunit. During assembly of the complex, KdpA and KdpC bind to each other. This interaction is thoug…	3e-46		49.73	187	89	3	20	203	3	187	180
EFX43903	32339	COG2156	KdpC	K+-transporting ATPase, c chain [Inorganic ion transport and metabolism]	1e-48		55.62	169	71	2	38	203	23	190	188
EFX43903	172496	PRK13995	PRK13995	potassium-transporting ATPase subunit C; Provisional	2e-49		50	184	78	3	34	204	18	200	191
EFX43903	172498	PRK13997	PRK13997	potassium-transporting ATPase subunit C; Provisional	5e-63	Yes	58.2	189	79	0	16	204	4	192	236
EFX43904	30174	cd01987	USP_OKCHK	USP domain is located between the N-terminal sensor domain and C-terminal catalytic domain of this Osmosensitive K+ channel histidine kinase family. The family of KdpD sensor kinase proteins regulates the kdpFABC operon responsible for potassium transport. The USP domain is homologous to the universal stress protein Usp Usp is a small cytoplasmic bacterial protein whose expression is enhanced whe…	2e-10		31.78	129	80	4	246	371	1	124	63.9
EFX43904	30174	cd01987	USP_OKCHK	USP domain is located between the N-terminal sensor domain and C-terminal catalytic domain of this Osmosensitive K+ channel histidine kinase family. The family of KdpD sensor kinase proteins regulates the kdpFABC operon responsible for potassium transport. The USP domain is homologous to the universal stress protein Usp Usp is a small cytoplasmic bacterial protein whose expression is enhanced whe…	9e-16		42.06	126	66	3	644	765	2	124	82
EFX43904	145711	pfam02702	KdpD	Osmosensitive K+ channel His kinase sensor domain. This is a family of KdpD sensor kinase proteins that regulate the kdpFABC operon responsible for potassium transport. The aligned region corresponds to the N-terminal cytoplasmic part of the protein which may be the sensor domain responsible for sensing turgor pressure.	2e-42		47.37	209	105	2	21	224	3	211	170
EFX43904	170478	PRK10490	PRK10490	sensor protein KdpD; Provisional	6e-46		33.78	376	230	8	6	371	7	373	182
EFX43904	32387	COG2205	KdpD	Osmosensitive K+ channel histidine kinase [Signal transduction mechanisms]	1e-54		38.22	382	227	5	2	377	1	379	210
EFX43904	145711	pfam02702	KdpD	Osmosensitive K+ channel His kinase sensor domain. This is a family of KdpD sensor kinase proteins that regulate the kdpFABC operon responsible for potassium transport. The aligned region corresponds to the N-terminal cytoplasmic part of the protein which may be the sensor domain responsible for sensing turgor pressure.	2e-75		65.24	210	73	0	412	621	2	211	280
EFX43904	170478	PRK10490	PRK10490	sensor protein KdpD; Provisional	1e-80		44.17	360	186	5	413	765	22	373	297
EFX43904	32387	COG2205	KdpD	Osmosensitive K+ channel histidine kinase [Signal transduction mechanisms]	1e-94	Yes	50.27	372	178	3	398	765	5	373	343
EFX43905	31059	COG0715	TauA	ABC-type nitrate/sulfonate/bicarbonate transport systems, periplasmic components [Inorganic ion transport and metabolism]	3e-06		28	175	108	6	1	169	166	328	47.4
EFX43905	130789	TIGR01728	SsuA_fam	ABC transporter, substrate-binding protein, aliphatic sulfonates family. Members of this family are substrate-binding periplasmic proteins of ABC transporters. This subfamily includes SsuA, a member of a transporter operon needed to obtain sulfur from aliphatic sulfonates. Related proteins outside the scope of this model include taurine (NH2-CH2-CH2-S03H) binding proteins, the probable sulfate es…	1e-09	Yes	26.04	169	113	5	1	167	130	288	58.5
EFX43906	31850	COG1664	CcmA	Integral membrane protein CcmA involved in cell shape determination [Cell envelope biogenesis, outer membrane]	1e-12		29.37	126	87	1	20	145	22	145	68.2
EFX43906	146918	pfam04519	DUF583	Protein of unknown function, DUF583. This family contains several uncharacterized hypothetical proteins.	5e-13	Yes	37.89	95	59	0	22	116	1	95	69.3
EFX43907	99961	cd03785	GT1_MurG	MurG is an N-acetylglucosaminyltransferase, the last enzyme involved in the intracellular phase of peptidoglycan biosynthesis. It transfers N-acetyl-D-glucosamine (GlcNAc) from UDP-GlcNAc to the C4 hydroxyl of a lipid-linked N-acetylmuramoyl pentapeptide (NAM). The resulting disaccharide is then transported across the cell membrane, where it is polymerized into NAG-NAM cell-wall repeat structure.…	7e-05		24.76	311	183	17	8	301	1	277	44.3
EFX43907	31051	COG0707	MurG	UDP-N-acetylglucosamine:LPS N-acetylglucosamine transferase [Cell envelope biogenesis, outer membrane]	1e-11		25.77	291	177	14	99	371	82	351	67
EFX43907	115573	pfam06925	MGDG_synth	Monogalactosyldiacylglycerol (MGDG) synthase. This family represents a conserved region of approximately 180 residues within plant and bacterial monogalactosyldiacylglycerol (MGDG) synthase (EC:2.4.1.46). In Arabidopsis, there are two types of MGDG synthase which differ in their N-terminal portion: type A and type B.	6e-17		34.29	140	87	4	49	184	31	169	84.7
EFX43907	166246	PLN02605	PLN02605	1,2-diacylglycerol 3-beta-galactosyltransferase	2e-29		27.81	392	243	18	9	377	1	375	126
EFX43907	172171	PRK13608	PRK13608	diacylglycerol glucosyltransferase; Provisional	4e-41		31.74	334	196	10	5	323	4	320	164
EFX43907	172172	PRK13609	PRK13609	diacylglycerol glucosyltransferase; Provisional	2e-47	Yes	32	375	237	10	4	369	2	367	185
EFX43908	173511	PTZ00293	PTZ00293	thymidine kinase; Provisional	2e-12		29.55	176	109	7	1	172	13	177	67.8
EFX43908	109327	pfam00265	TK	Thymidine kinase.	1e-21		37.14	175	98	4	1	172	10	175	98.6
EFX43908	31624	COG1435	Tdk	Thymidine kinase [Nucleotide transport and metabolism]	2e-42		47.59	187	93	2	1	182	13	199	167
EFX43908	167781	PRK04296	PRK04296	thymidine kinase; Provisional	5e-54	Yes	56.67	180	75	2	1	177	11	190	206
EFX43910	167619	PRK03837	PRK03837	transcriptional regulator NanR; Provisional	0.0002		27.98	168	92	6	7	151	9	170	42
EFX43910	138620	PRK11534	PRK11534	DNA-binding transcriptional regulator CsiR; Provisional	3e-05		26.24	202	136	6	19	209	13	212	44.7
EFX43910	170199	PRK09990	PRK09990	DNA-binding transcriptional regulator GlcC; Provisional	4e-06		28.16	206	121	8	3	189	5	202	47.8
EFX43910	171104	PRK11414	PRK11414	putative DNA-binding transcriptional regulator; Provisional	4e-07		26.83	205	143	2	9	206	7	211	50.8
EFX43910	128639	smart00345	HTH_GNTR	helix_turn_helix gluconate operon transcriptional repressor.	2e-08		55.56	54	23	1	22	74	5	58	55.1
EFX43910	153418	cd07377	WHTH_GntR	Winged helix-turn-helix (WHTH) DNA-binding domain of the GntR family of transcriptional regulators. This CD represents the winged HTH DNA-binding domain of the GntR (named after the gluconate operon repressor in Bacillus subtilis) family of bacterial transcriptional regulators and their putative homologs found in eukaryota and archaea. The GntR family has over 6000 members distributed among almos…	2e-09		57.89	57	23	1	22	77	10	66	58.2
EFX43910	109450	pfam00392	GntR	Bacterial regulatory proteins, gntR family. This family of regulatory proteins consists of the N-terminal HTH region of GntR-like bacterial transcription factors. At the C-terminus there is usually an effector-binding/oligomerisation domain. The GntR-like proteins include the following sub-families: MocR, YtrR, FadR, AraR, HutC and PlmA, DevA, DasR. Many of these proteins have been shown experime…	1e-09		51.67	60	28	1	16	74	3	62	59.3
EFX43910	32369	COG2186	FadR	Transcriptional regulators [Transcription]	1e-10		52.7	74	34	1	6	78	3	76	62.8
EFX43910	132381	TIGR03338	phnR_burk	phosphonate utilization associated transcriptional regulator. This family of proteins are members of the GntR family (pfam00392) containing an N-terminal helix-turn-helix (HTH) motif. This clade is found adjacent to or inside of operons for the degradation of 2-aminoethylphosphonate (AEP) in Polaromonas, Burkholderia, Ralstonia and Verminephrobacter.	9e-14		28.71	209	132	5	4	203	2	202	72.8
EFX43910	31987	COG1802	GntR	Transcriptional regulators [Transcription]	2e-15	Yes	44.22	147	81	1	5	151	8	153	78.2
EFX43913	172428	PRK13912	PRK13912	nuclease NucT; Provisional	0.0002		30.33	122	78	4	326	441	30	150	43.9
EFX43913	29051	cd00138	PLDc	Phospholipase D. Active site motifs; The PLD superfamily includes enzymes involved in signal transduction, lipid biosynthesis, endonucleases and open reading frames in pathogenic viruses and bacteria. PLD hydrolyzes the terminal phosphodiester bond of phospholipids to phosphatidic acid and a hydrophilic constituent. Phosphatidic acid is a compound that is heavily involved in signal transduction. …	1e-11		33.58	134	78	3	329	451	21	154	67.4
EFX43913	171048	PRK11263	PRK11263	cardiolipin synthase 2; Provisional	2e-37		30.39	362	241	7	133	487	9	366	153
EFX43913	31691	COG1502	Cls	Phosphatidylserine/phosphatidylglycerophosphate/cardiolipin synthases and related enzymes [Lipid metabolism]	3e-54		36.79	405	231	9	90	474	19	418	208
EFX43913	167251	PRK01642	cls	cardiolipin synthetase; Reviewed	9e-73		36.05	466	273	10	41	494	26	478	270
EFX43913	171510	PRK12452	PRK12452	cardiolipin synthetase; Reviewed	4e-94	Yes	37.32	493	277	7	17	494	34	509	341
EFX43914	80312	cd04862	PaeLigD_Pol_like	PaeLigD_Pol_like: Polymerase (Pol) domain of bacterial LigD proteins similar to Pseudomonas aeruginosa (Pae) LigD. The LigD Pol domain belongs to the archaeal/eukaryal primase (AEP) superfamily. In prokaryotes, LigD along with Ku is required for non-homologous end joining (NHEJ)-mediated repair of DNA double-strand breaks (DSB). NHEJ-mediated DNA DSB repair is error-prone. PaeLigD is monomeric, c…	9e-17		33.11	148	97	2	1	146	80	227	82.4
EFX43914	80314	cd04864	LigD_Pol_like_1	LigD_Pol_like_1: Polymerase (Pol) domain of mostly bacterial LigD proteins similar to Pseudomonas aeruginosa (Pae) LigD, subgroup 1. The LigD Pol domain belongs to the archaeal/eukaryal primase (AEP) superfamily. In prokaryotes, LigD along with Ku is required for non-homologous end joining (NHEJ)-mediated repair of DNA double-strand breaks (DSB). NHEJ-mediated DNA DSB repair is error-prone. It ha…	1e-17		34.11	129	85	0	18	146	100	228	85.5
EFX43914	168321	PRK05972	ligD	ATP-dependent DNA ligase; Reviewed	4e-18		30.41	171	117	2	1	169	676	846	87
EFX43914	80311	cd04861	LigD_Pol_like	LigD_Pol_like: Polymerase (Pol) domain of bacterial LigD proteins similar to Pseudomonas aeruginosa (Pae) LigD. The LigD Pol domain belongs to the archaeal/eukaryal primase (AEP) superfamily. In prokaryotes, LigD along with Ku is required for non-homologous end joining (NHEJ)-mediated repair of DNA double-strand breaks (DSB). NHEJ-mediated DNA DSB repair is error-prone. PaeLigD is monomeric, cont…	3e-20		39.07	151	84	3	1	146	80	227	94
EFX43914	163014	TIGR02778	ligD_pol	DNA polymerase LigD, polymerase domain. DNA repair of double-stranded breaks by non-homologous end joining (NHEJ) is accomplished by a two-protein system that is present in a minority of prokaryotes. One component is the Ku protein (see TIGR02772), which binds DNA ends. The other is a DNA ligase, a protein that is a multidomain polypeptide in most of those bacteria that have NHEJ, a permuted poly…	1e-20		38.19	144	83	2	10	147	101	244	95.1
EFX43914	163013	TIGR02776	NHEJ_ligase_prk	DNA ligase D. Members of this protein family are DNA ligases involved in the repair of DNA double-stranded breaks by non-homologous end joining (NHEJ). The system of the bacterial Ku protein (TIGR02772) plus this DNA ligase is seen in about 20 % of bacterial genomes to date and at least one archaeon (Archeoglobus fulgidus). This model describes a central and a C-terminal domain. These two domains…	7e-27		39.53	172	100	4	2	169	374	545	115
EFX43914	33095	COG3285	COG3285	Predicted eukaryotic-type DNA primase [DNA replication, recombination, and repair]	6e-29		39.68	189	110	4	2	186	107	295	122
EFX43914	80315	cd04865	LigD_Pol_like_2	LigD_Pol_like_2: Polymerase (Pol) domain of bacterial LigD proteins similar to Pseudomonas aeruginosa (Pae) LigD, subgroup 2. The LigD Pol domain belongs to the archaeal/eukaryal primase (AEP) superfamily. In prokaryotes, LigD along with Ku is required for non-homologous end joining (NHEJ)-mediated repair of DNA double-strand breaks (DSB). NHEJ-mediated DNA DSB repair is error-prone. It has been …	2e-30		45.7	151	74	3	1	146	81	228	127
EFX43914	80316	cd04866	LigD_Pol_like_3	LigD_Pol_like_3: Polymerase (Pol) domain of bacterial LigD proteins similar to Pseudomonas aeruginosa (Pae) LigD, subgroup 3. The LigD Pol domain belongs to the archaeal/eukaryal primase (AEP) superfamily. In prokaryotes, LigD along with Ku is required for non-homologous end joining (NHEJ)-mediated repair of DNA double-strand breaks (DSB). NHEJ-mediated DNA DSB repair is error-prone. It has been …	2e-30		45.21	146	78	2	3	146	78	223	128
EFX43914	137442	PRK09633	ligD	ATP-dependent DNA ligase; Reviewed	1e-36	Yes	44.31	167	91	2	4	168	414	580	148
EFX43915	168321	PRK05972	ligD	ATP-dependent DNA ligase; Reviewed	0.0004		31.58	57	39	0	25	81	582	638	39.3
EFX43915	80313	cd04863	MtLigD_Pol_like	MtLigD_Pol_like: Polymerase (Pol) domain of bacterial LigD proteins similar to Mycobacterium tuberculosis (Mt)LigD. The LigD Pol domain belongs to the archaeal/eukaryal primase (AEP) superfamily. In prokaryotes, LigD along with Ku is required for non-homologous end joining (NHEJ)-mediated repair of DNA double-strand breaks (DSB). NHEJ-mediated DNA DSB repair is error-prone. MtLigD is monomeric an…	0.0001		34.62	52	34	0	44	95	5	56	40.4
EFX43915	170023	PRK09632	PRK09632	ATP-dependent DNA ligase; Reviewed	3e-07		28.4	81	58	0	15	95	7	87	49.7
EFX43915	80315	cd04865	LigD_Pol_like_2	LigD_Pol_like_2: Polymerase (Pol) domain of bacterial LigD proteins similar to Pseudomonas aeruginosa (Pae) LigD, subgroup 2. The LigD Pol domain belongs to the archaeal/eukaryal primase (AEP) superfamily. In prokaryotes, LigD along with Ku is required for non-homologous end joining (NHEJ)-mediated repair of DNA double-strand breaks (DSB). NHEJ-mediated DNA DSB repair is error-prone. It has been …	9e-08		48.94	47	24	0	49	95	10	56	51.2
EFX43915	80311	cd04861	LigD_Pol_like	LigD_Pol_like: Polymerase (Pol) domain of bacterial LigD proteins similar to Pseudomonas aeruginosa (Pae) LigD. The LigD Pol domain belongs to the archaeal/eukaryal primase (AEP) superfamily. In prokaryotes, LigD along with Ku is required for non-homologous end joining (NHEJ)-mediated repair of DNA double-strand breaks (DSB). NHEJ-mediated DNA DSB repair is error-prone. PaeLigD is monomeric, cont…	1e-08		47.92	48	25	0	49	96	10	57	54.3
EFX43915	33095	COG3285	COG3285	Predicted eukaryotic-type DNA primase [DNA replication, recombination, and repair]	7e-09		30	80	56	0	16	95	2	81	55.1
EFX43915	163013	TIGR02776	NHEJ_ligase_prk	DNA ligase D. Members of this protein family are DNA ligases involved in the repair of DNA double-stranded breaks by non-homologous end joining (NHEJ). The system of the bacterial Ku protein (TIGR02772) plus this DNA ligase is seen in about 20 % of bacterial genomes to date and at least one archaeon (Archeoglobus fulgidus). This model describes a central and a C-terminal domain. These two domains…	5e-10		42.42	66	38	0	25	90	282	347	58.5
EFX43915	163014	TIGR02778	ligD_pol	DNA polymerase LigD, polymerase domain. DNA repair of double-stranded breaks by non-homologous end joining (NHEJ) is accomplished by a two-protein system that is present in a minority of prokaryotes. One component is the Ku protein (see TIGR02772), which binds DNA ends. The other is a DNA ligase, a protein that is a multidomain polypeptide in most of those bacteria that have NHEJ, a permuted poly…	9e-14		41.67	84	46	1	25	105	3	86	71.2
EFX43915	80316	cd04866	LigD_Pol_like_3	LigD_Pol_like_3: Polymerase (Pol) domain of bacterial LigD proteins similar to Pseudomonas aeruginosa (Pae) LigD, subgroup 3. The LigD Pol domain belongs to the archaeal/eukaryal primase (AEP) superfamily. In prokaryotes, LigD along with Ku is required for non-homologous end joining (NHEJ)-mediated repair of DNA double-strand breaks (DSB). NHEJ-mediated DNA DSB repair is error-prone. It has been …	4e-14		50.75	67	33	0	40	106	1	67	72.4
EFX43915	137442	PRK09633	ligD	ATP-dependent DNA ligase; Reviewed	2e-18	Yes	50.59	85	42	0	22	106	318	402	86.3
EFX43916	169293	PRK08224	ligC	ATP-dependent DNA ligase; Reviewed	3e-16		34	200	113	4	1	192	5	193	82
EFX43916	170023	PRK09632	PRK09632	ATP-dependent DNA ligase; Reviewed	2e-16		28.92	287	176	7	21	297	479	747	82.8
EFX43916	169040	PRK07636	ligB	ATP-dependent DNA ligase; Reviewed	4e-17		30.65	186	114	5	27	211	25	196	84.7
EFX43916	163013	TIGR02776	NHEJ_ligase_prk	DNA ligase D. Members of this protein family are DNA ligases involved in the repair of DNA double-stranded breaks by non-homologous end joining (NHEJ). The system of the bacterial Ku protein (TIGR02772) plus this DNA ligase is seen in about 20 % of bacterial genomes to date and at least one archaeon (Archeoglobus fulgidus). This model describes a central and a C-terminal domain. These two domains…	2e-17		34.32	236	137	9	82	308	28	254	85.9
EFX43916	153266	cd07905	Adenylation_DNA_ligase_LigC	The Adenylation domain of Mycobacterium tuberculosis LigC-like ATP-dependent DNA ligases is a component of the catalytic core unit. Bacterial DNA ligases are divided into two broad classes: NAD-dependent and ATP-dependent. All bacterial species have a NAD-dependent DNA ligase (LigA). Some bacterial genomes contain multiple genes for DNA ligases that are predicted to use ATP as their cofactor, inc…	4e-18		34.67	199	103	5	6	192	2	185	88.2
EFX43916	31978	COG1793	CDC9	ATP-dependent DNA ligase [DNA replication, recombination, and repair]	9e-19		29.56	318	186	12	7	304	119	418	90.1
EFX43916	137442	PRK09633	ligD	ATP-dependent DNA ligase; Reviewed	9e-19		26.73	318	192	9	8	305	1	297	90.1
EFX43916	168321	PRK05972	ligD	ATP-dependent DNA ligase; Reviewed	6e-20		30.1	299	186	8	7	296	244	528	94
EFX43916	163015	TIGR02779	NHEJ_ligase_lig	DNA polymerase LigD, ligase domain. DNA repair of double-stranded breaks by non-homologous end joining (NHEJ) is accomplished by a two-protein system that is present in a minority of prokaryotes. One component is the Ku protein (see TIGR02772), which binds DNA ends. The other is a DNA ligase, a protein that is a multidomain polypeptide in most of those bacteria that have NHEJ, a permuted polypept…	5e-20		31.48	305	180	9	15	308	7	293	94.4
EFX43916	153267	cd07906	Adenylation_DNA_ligase_LigD	The Adenylation domain of Mycobacterium tuberculosis LigD-like ATP-dependent DNA ligases is a component of the catalytic core unit. Bacterial DNA ligases are divided into two broad classes: NAD-dependent and ATP-dependent. All bacterial species have a NAD-dependent DNA ligase (LigA). Some bacterial genomes contain multiple genes for DNA ligases that are predicted to use ATP as their cofactor, inc…	1e-22	Yes	39.29	196	105	4	7	201	3	185	103
EFX43917	63880	cd00788	KU70	Ku-core domain, Ku70 subfamily; Ku70 is a subunit of the Ku protein, which plays a key role in multiple nuclear processes such as DNA repair, chromosome maintenance, transcription regulation, and V(D)J recombination. The mechanism underlying the regulation of all the diverse functions of Ku is still unclear, although it seems that Ku is a multifunctional protein that works in the nuclei. In mamma…	0.0005		25.84	178	104	9	1	154	63	236	40.4
EFX43917	111611	pfam02735	Ku	Ku70/Ku80 beta-barrel domain. The Ku heterodimer (composed of Ku70 and Ku80) contributes to genomic integrity through its ability to bind DNA double-strand breaks and facilitate repair by the non-homologous end-joining pathway. This is the central DNA-binding beta-barrel domain. This domain is found in both the Ku70 and Ku80 proteins that form a DNA binding heterodimer.	1e-08		30.46	151	90	7	1	138	51	199	56.2
EFX43917	128831	smart00559	Ku78	Ku70 and Ku80 are 70kDa and 80kDa subunits of the Lupus Ku autoantigen. This is a single stranded DNA- and ATP-depedent helicase that has a role in chromosome translocation. This is a domain of unknown function C-terminal to its von Willebrand factor A domain, that also occurs in bacterial hypothetical proteins.	2e-09		35.64	101	57	4	5	98	8	107	58.5
EFX43917	63879	cd00594	KU	Ku-core domain; includes the central DNA-binding beta-barrels, polypeptide rings, and the C-terminal arm of Ku proteins. The Ku protein consists of two tightly associated homologous subunits, Ku70 and Ku80, and was originally identified as an autoantigen recognized by the sera of patients with an autoimmunity disease. In eukaryotes, the Ku heterodimer contributes to genomic integrity through its …	2e-17		35.16	219	117	10	1	197	57	272	85.1
EFX43917	31464	COG1273	COG1273	Ku-homolog [Replication, recombination, and repair]	6e-36		43.35	203	110	4	1	199	57	258	146
EFX43917	163009	TIGR02772	Ku_bact	Ku protein, prokaryotic. Members of this protein family are Ku proteins of non-homologous end joining (NHEJ) DNA repair in bacteria and in at least one member of the archaea (Archaeoglobus fulgidus). Most members are encoded by a gene adjacent to the gene for the DNA ligase that completes the repair. The NHEJ system is broadly but rather sparsely distributed, being present in about one fifth of t…	1e-41		42.93	205	112	2	1	201	55	258	165
EFX43917	63881	cd00789	KU_like	Ku-core domain, Ku-like subfamily; composed of prokaryotic homologs of the eukaryotic DNA binding protein Ku. The alignment includes the core domain shared by the prokaryotic YkoV-like proteins and the eukaryotic Ku70 and Ku80. The prokaryotic Ku homologs are predicted to form homodimers. It is proposed that the Ku homologs are functionally associated with ATP-dependent DNA ligase and the eukaryo…	6e-47	Yes	50.75	199	96	1	5	201	58	256	182
EFX43918	162726	TIGR02141	modB_ABC	molybdate ABC transporter, permease protein. Molybdate is chemically similar to sulfate, thiosulfate, and selenate. These related substrates, and sometimes molybdate itself, can be transported by the homologous sulfate receptor. Some apparent molybdenum transport operons include a permease related to this ModB, although less similar than some sulfate permease proteins and not included in this mod…	2e-05		27.73	220	121	7	85	293	1	193	45.8
EFX43918	170878	PRK10999	malF	maltose transporter membrane protein; Provisional	5e-13		29.25	253	157	10	70	304	267	515	71.2
EFX43918	33938	COG4209	LplB	ABC-type polysaccharide transport system, permease component [Carbohydrate transport and metabolism]	4e-19		27.88	269	186	5	24	286	14	280	91.7
EFX43918	170532	PRK10561	PRK10561	glycerol-3-phosphate transporter permease; Provisional	3e-25		29.14	278	179	7	44	312	11	279	111
EFX43918	31368	COG1175	UgpA	ABC-type sugar transport systems, permease components [Carbohydrate transport and metabolism]	5e-43	Yes	40.32	248	145	2	57	302	37	283	170
EFX43919	169926	PRK09500	potC	spermidine/putrescine ABC transporter membrane protein; Reviewed	0.0002		25.95	158	106	3	59	210	46	198	42.4
EFX43919	170877	PRK10998	malG	maltose transporter permease; Provisional	1e-23		32.09	215	140	3	69	277	82	296	105
EFX43919	33626	COG3833	MalG	ABC-type maltose transport systems, permease component [Carbohydrate transport and metabolism]	3e-30		36.76	253	152	6	30	277	33	282	128
EFX43919	170861	PRK10973	PRK10973	glycerol-3-phosphate transporter membrane protein; Provisional	9e-31		32.51	203	134	2	70	270	75	276	129
EFX43919	30744	COG0395	UgpE	ABC-type sugar transport system, permease component [Carbohydrate transport and metabolism]	2e-46	Yes	45.88	255	132	5	27	276	28	281	181
EFX43920	169882	PRK09452	potA	putrescine/spermidine ABC transporter ATPase protein; Reviewed	1e-21		45.92	98	53	0	34	131	31	128	97.8
EFX43920	171111	PRK11432	fbpC	ferric transporter ATP-binding subunit; Provisional	5e-23		46.15	117	58	1	16	132	7	118	102
EFX43920	73059	cd03300	ABC_PotA_N	PotA is an ABC-type transporter and the ATPase component of the spermidine/putrescine-preferential uptake system consisting of PotA, -B, -C, and -D. PotA has two domains with the N-terminal domain containing the ATPase activity and the residues required for homodimerization with PotA and heterdimerization with PotB. ABC transporters are a large family of proteins involved in the transport of a wi…	2e-24		49.5	101	51	0	31	131	11	111	106
EFX43920	33633	COG3842	PotA	ABC-type spermidine/putrescine transport systems, ATPase components [Amino acid transport and metabolism]	1e-25		53.4	103	47	1	31	132	16	118	110
EFX43920	170879	PRK11000	PRK11000	maltose/maltodextrin transporter ATP-binding protein; Provisional	5e-27		59.55	89	36	0	43	131	26	114	115
EFX43920	163196	TIGR03265	PhnT2	putative 2-aminoethylphosphonate ABC transporter, ATP-binding protein. This ABC transporter ATP-binding protein is found in a number of genomes in operon-like contexts strongly suggesting a substrate specificity for 2-aminoethylphosphonate (2-AEP). The characterized PhnSTUV system is absent in the genomes in which this system is found. These genomes encode systems for the catabolism of 2-AEP, mak…	5e-27		48.25	114	54	1	18	131	7	115	115
EFX43920	73018	cd03259	ABC_Carb_Solutes_like	ABC Carbohydrate and Solute Transporters-like subgroup. This family is comprised of proteins involved in the transport of apparently unrelated solutes and proteins specific for di- and oligosaccharides and polyols. ABC transporters are a large family of proteins involved in the transport of a wide variety of different compounds, like sugars, ions, peptides and more complex organic molecules. The …	8e-29		54.9	102	46	0	31	132	11	112	121
EFX43920	33631	COG3839	MalK	ABC-type sugar transport systems, ATPase components [Carbohydrate transport and metabolism]	5e-31		55	120	49	1	13	132	1	115	128
EFX43920	73060	cd03301	ABC_MalK_N	The N-terminal ATPase domain of the maltose transporter, MalK. ATP binding cassette (ABC) proteins function from bacteria to human, mediating the translocation of substances into and out of cells or organelles. ABC transporters contain two transmembrane-spanning domains (TMDs) or subunits and two nucleotide binding domains (NBDs) or subunits that couple transport to the hydrolysis of ATP. In the …	4e-33		63.73	102	37	0	31	132	11	112	135
EFX43920	171228	PRK11650	ugpC	glycerol-3-phosphate transporter ATP-binding subunit; Provisional	7e-34	Yes	54.62	119	50	1	13	131	1	115	138
EFX43921	31315	COG1118	CysA	ABC-type sulfate/molybdate transport systems, ATPase component [Inorganic ion transport and metabolism]	1e-32		37.16	218	124	3	1	218	127	331	135
EFX43921	169882	PRK09452	potA	putrescine/spermidine ABC transporter ATPase protein; Reviewed	5e-33		54.03	124	55	1	1	124	137	258	137
EFX43921	171111	PRK11432	fbpC	ferric transporter ATP-binding subunit; Provisional	4e-33		43.9	164	85	3	1	163	126	283	137
EFX43921	33633	COG3842	PotA	ABC-type spermidine/putrescine transport systems, ATPase components [Amino acid transport and metabolism]	2e-34		58.41	113	47	0	1	113	126	238	142
EFX43921	73059	cd03300	ABC_PotA_N	PotA is an ABC-type transporter and the ATPase component of the spermidine/putrescine-preferential uptake system consisting of PotA, -B, -C, and -D. PotA has two domains with the N-terminal domain containing the ATPase activity and the residues required for homodimerization with PotA and heterdimerization with PotB. ABC transporters are a large family of proteins involved in the transport of a wi…	1e-34		59.29	113	46	0	1	113	120	232	142
EFX43921	162242	TIGR01187	potA	spermidine/putrescine ABC transporter ATP-binding subunit. This model describes spermidine/putrescine ABC transporter, ATP binding subunit in bacteria and its equivalents in archaea. This transport system belong to the larger ATP-Binding Cassette (ABC) transporter superfamily. The characteristic feature of these transporter is the obligatory coupling of ATP hydrolysis to substrate translocation. …	2e-36		38.22	225	128	5	1	217	90	311	147
EFX43921	73060	cd03301	ABC_MalK_N	The N-terminal ATPase domain of the maltose transporter, MalK. ATP binding cassette (ABC) proteins function from bacteria to human, mediating the translocation of substances into and out of cells or organelles. ABC transporters contain two transmembrane-spanning domains (TMDs) or subunits and two nucleotide binding domains (NBDs) or subunits that couple transport to the hydrolysis of ATP. In the …	3e-37		75.53	94	23	0	1	94	120	213	150
EFX43921	170879	PRK11000	PRK11000	maltose/maltodextrin transporter ATP-binding protein; Provisional	1e-49		48.28	203	93	3	1	198	123	318	192
EFX43921	171228	PRK11650	ugpC	glycerol-3-phosphate transporter ATP-binding subunit; Provisional	6e-59		48.97	243	110	3	1	239	124	356	223
EFX43921	33631	COG3839	MalK	ABC-type sugar transport systems, ATPase components [Carbohydrate transport and metabolism]	5e-62	Yes	52.54	236	90	5	1	234	123	338	233
EFX43923	33665	COG3876	COG3876	Uncharacterized protein conserved in bacteria [Function unknown]	3e-74		44.74	304	168	0	1	304	106	409	274
EFX43923	148594	pfam07075	DUF1343	Protein of unknown function (DUF1343). This family consists of several hypothetical bacterial proteins of around 400 residues in length. The function of this family is unknown.	2e-80	Yes	50.99	304	144	2	1	304	61	359	295
EFX43924	112512	pfam03702	UPF0075	Uncharacterized protein family (UPF0075). The proteins is this family are about 370 amino acids long and have no known function.	1e-33		37.28	228	128	4	14	241	4	216	139
EFX43924	32524	COG2377	COG2377	Predicted molecular chaperone distantly related to HSP70-fold metalloproteases [Posttranslational modification, protein turnover, chaperones]	3e-38		41.67	228	119	5	14	241	8	221	154
EFX43924	169989	PRK09585	anmK	anhydro-N-acetylmuramic acid kinase; Reviewed	1e-39	Yes	43.86	228	111	4	14	241	5	215	159
EFX43925	32524	COG2377	COG2377	Predicted molecular chaperone distantly related to HSP70-fold metalloproteases [Posttranslational modification, protein turnover, chaperones]	8e-11		37.12	132	78	2	2	133	241	367	62
EFX43925	112512	pfam03702	UPF0075	Uncharacterized protein family (UPF0075). The proteins is this family are about 370 amino acids long and have no known function.	1e-18		43.18	132	68	2	2	133	236	360	87.4
EFX43925	169989	PRK09585	anmK	anhydro-N-acetylmuramic acid kinase; Reviewed	1e-21	Yes	45.19	135	66	3	2	136	235	361	97.4
EFX43926	163563	TIGR03851	chitin_NgcE	carbohydrate ABC transporter, N-acetylglucosamine/diacetylchitobiose-binding protein. Members of this protein family are the substrate-binding protein, a lipid-anchored protein of Gram-positive bacteria in all examples found so far, that include NgcE of the chitin-degrader, Streptomyces olivaceoviridis, and close homologs from other species likely to share the same function. NgcE binds both N-ace…	0.0005		21.16	293	182	9	17	274	6	284	42
EFX43926	31839	COG1653	UgpB	ABC-type sugar transport system, periplasmic component [Carbohydrate transport and metabolism]	6e-10		28.57	224	143	7	39	253	33	248	61.6
EFX43926	32365	COG2182	MalE	Maltose-binding periplasmic proteins/domains [Carbohydrate transport and metabolism]	2e-12	Yes	25.85	414	247	17	38	441	42	405	70.1
EFX43927	32579	COG2509	COG2509	Uncharacterized FAD-dependent dehydrogenases [General function prediction only]	5e-97	Yes	44.7	481	242	10	3	475	19	483	350
EFX43930	162350	TIGR01419	nitro_reg_IIA	PTS IIA-like nitrogen-regulatory protein PtsN. Members of this family are found in Proteobacteria, Chlamydia, and the spirochete Treponema pallidum.	0.0005		27.17	92	60	2	91	175	33	124	40.4
EFX43930	170804	PRK10896	PRK10896	PTS IIA-like nitrogen-regulatory protein PtsN; Provisional	0.0002		27.72	101	65	3	102	196	51	149	41.6
EFX43930	170085	PRK09765	PRK09765	2-O-a-mannosyl-D-glycerate specific PTS transporten components IIABC; Provisional	0.0001		27.18	103	70	2	98	195	42	144	42.4
EFX43930	162067	TIGR00848	fruA	PTS system, fructose subfamily, IIA component. permeases of unknown specificities. The fructose permeases of this family phosphorylate fructose on the 1-position. Those of family 4.6 phosphorylate fructose on the 6-position. The Fru family PTS systems typically have 3 domains, IIA, IIB and IIC, which may be found as 1 or more proteins. The fructose and mannitol transporters form separate phylogen…	0.0001		25	100	70	2	64	158	1	100	42.7
EFX43930	34286	COG4668	MtlA	Mannitol/fructose-specific phosphotransferase system, IIA domain [Carbohydrate transport and metabolism]	2e-06		35.96	114	62	6	71	175	7	118	48.1
EFX43930	172317	PRK13779	PRK13779	bifunctional fructose-specific PTS IIA/HPr protein; Provisional	1e-06		32.2	118	71	4	65	175	4	119	49.3
EFX43930	170955	PRK11109	PRK11109	bifunctional fructose-specific PTS IIA/HPr protein; Provisional	2e-07		31.3	115	72	3	85	195	24	135	51.6
EFX43930	31948	COG1762	PtsN	Phosphotransferase system mannitol/fructose-specific IIA domain (Ntr-type) [Carbohydrate transport and metabolism / Signal transduction mechanisms]	3e-08		31	100	65	2	61	156	2	101	54.7
EFX43930	29266	cd00211	PTS_IIA_fru	PTS_IIA, PTS system, fructose/mannitol specific IIA subunit. The bacterial phosphoenolpyruvate: sugar phosphotransferase system (PTS) is a multi-protein system involved in the regulation of a variety of metabolic and transcriptional processes. This family is one of four structurally and functionally distinct group IIA PTS system cytoplasmic enzymes, necessary for the uptake of carbohydrates acros…	2e-10		30.71	127	79	3	65	186	1	123	61.2
EFX43930	144085	pfam00359	PTS_EIIA_2	Phosphoenolpyruvate-dependent sugar phosphotransferase system, EIIA 2.	8e-13	Yes	31.88	138	92	2	63	199	1	137	69.7
EFX43931	170086	PRK09772	PRK09772	transcriptional antiterminator BglG; Provisional	0.0001		27.4	73	53	0	327	399	92	164	44.3
EFX43931	171172	PRK11564	PRK11564	stationary phase inducible protein CsiE; Provisional	8e-05		31.71	82	56	0	333	414	263	344	44.7
EFX43931	144460	pfam00874	PRD	PRD domain. The PRD domain (for PTS Regulation Domain), is the phosphorylatable regulatory domain found in bacterial transcriptional antiterminator such as BglG, SacY and LicT, as well as in activators such as MtlR and LevR. The PRD is phosphorylated on one or two conserved histidine residues. PRD-containing proteins are involved in the regulation of catabolic operons in Gram+ and Gram- bacteria …	7e-12		42.22	90	51	1	310	399	2	90	67.8
EFX43931	33506	COG3711	BglG	Transcriptional antiterminator [Transcription]	9e-14	Yes	28	400	252	9	21	417	21	387	74.3
EFX43932	169769	PRK09279	PRK09279	pyruvate phosphate dikinase; Provisional	1e-31		28	450	229	14	156	529	424	854	134
EFX43932	162549	TIGR01828	pyru_phos_dikin	pyruvate, phosphate dikinase. This model represents pyruvate,phosphate dikinase, also called pyruvate,orthophosphate dikinase. It is similar in sequence to other PEP-utilizing enzymes.	1e-32		29.46	465	215	20	151	529	413	850	137
EFX43932	30919	COG0574	PpsA	Phosphoenolpyruvate synthase/pyruvate phosphate dikinase [Carbohydrate transport and metabolism]	7e-36		34.1	390	185	16	177	536	383	730	148
EFX43932	162349	TIGR01418	PEP_synth	phosphoenolpyruvate synthase. Also called pyruvate,water dikinase and PEP synthase. The member from Methanococcus jannaschii contains a large intein. This enzyme generates phosphoenolpyruvate (PEP) from pyruvate, hydrolyzing ATP to AMP and releasing inorganic phosphate in the process. The enzyme shows extensive homology to other enzymes that use PEP as substrate or product. This enzyme may provid…	1e-39		31.22	426	224	14	160	545	386	782	160
EFX43932	170923	PRK11061	PRK11061	fused phosphoenolpyruvate-protein phosphotransferase PtsP/GAF domain; Provisional	1e-77		32.04	568	366	11	6	568	179	731	287
EFX43932	33405	COG3605	PtsP	Signal transduction protein containing GAF and PtsI domains [Signal transduction mechanisms]	5e-91		35.73	543	342	7	4	544	178	715	331
EFX43932	145842	pfam02896	PEP-utilizers_C	PEP-utilising enzyme, TIM barrel domain.	3e-109		63.36	292	105	2	254	545	3	292	391
EFX43932	171003	PRK11177	PRK11177	phosphoenolpyruvate-protein phosphotransferase; Provisional	2e-165		49.74	573	283	2	4	572	2	573	578
EFX43932	130484	TIGR01417	PTS_I_fam	phosphoenolpyruvate-protein phosphotransferase. This model recognizes a distinct clade of phophoenolpyruvate (PEP)-dependent enzymes. Most members are known or deduced to function as the phosphoenolpyruvate-protein phosphotransferase (or enzyme I) of PTS sugar transport systems. However, some species with both a member of this family and a homolog of the phosphocarrier protein HPr lack a IIC comp…	1e-165		52.04	565	270	1	4	568	1	564	579
EFX43932	31278	COG1080	PtsA	Phosphoenolpyruvate-protein kinase (PTS system EI component in bacteria) [Carbohydrate transport and metabolism]	5e-177	Yes	54.88	574	254	2	2	571	1	573	617
EFX43933	171089	PRK11377	PRK11377	dihydroxyacetone kinase subunit M; Provisional	7e-05		32	75	51	0	7	81	162	236	41.6
EFX43933	172317	PRK13779	PRK13779	bifunctional fructose-specific PTS IIA/HPr protein; Provisional	2e-07		31.65	79	51	1	5	80	419	497	49.7
EFX43933	170955	PRK11109	PRK11109	bifunctional fructose-specific PTS IIA/HPr protein; Provisional	6e-08		33.33	87	55	1	1	84	286	372	52
EFX43933	172320	PRK13782	PRK13782	phosphocarrier protein Chr; Provisional	1e-08		40.91	66	39	0	1	66	2	67	54.3
EFX43933	172318	PRK13780	PRK13780	phosphocarrier protein HPr; Provisional	7e-09		45	60	33	0	3	62	4	63	55.1
EFX43933	172317	PRK13779	PRK13779	bifunctional fructose-specific PTS IIA/HPr protein; Provisional	1e-09		35.44	79	48	1	5	80	295	373	57.4
EFX43933	32108	COG1925	FruB	Phosphotransferase system, HPr-related proteins [Carbohydrate transport and metabolism]	5e-11		48.33	60	31	0	1	60	2	61	62
EFX43933	170763	PRK10850	PRK10850	phosphohistidinoprotein-hexose phosphotransferase component of PTS system (Hpr); Provisional	2e-11		38.75	80	49	0	1	80	2	81	63.2
EFX43933	29444	cd00367	PTS-HPr_like	Histidine-containing phosphocarrier protein (HPr)-like proteins. HPr is a central component of the bacterial phosphoenolpyruvate sugar phosphotransferase system (PTS). The PTS catalyses the phosphorylation of sugar substrates during their translocation across the cell membrane. The phosphoryl group from phosphoenolpyruvate is transferred to HPr by enzyme I (EI). Phospho-HPr then transfers the pho…	2e-13		50	62	31	0	6	67	3	64	70.1
EFX43933	144100	pfam00381	PTS-HPr	PTS HPr component phosphorylation site.	3e-15		53.23	62	29	0	1	62	1	62	76.3
EFX43933	130076	TIGR01003	PTS_HPr_family	Phosphotransferase System HPr (HPr) Family. The HPr family are bacterial proteins (or domains of proteins) which function in phosphoryl transfer system (PTS) systems. They include energy-coupling components which catalyze sugar uptake via a group translocation mechanism. The functions of most of these proteins are not known, but they presumably function in PTS-related regulatory capacities. All s…	2e-15	Yes	49.38	81	41	0	1	81	2	82	76.6
EFX43934	34286	COG4668	MtlA	Mannitol/fructose-specific phosphotransferase system, IIA domain [Carbohydrate transport and metabolism]	1e-08		40	105	52	4	47	147	41	138	54.7
EFX43934	170955	PRK11109	PRK11109	bifunctional fructose-specific PTS IIA/HPr protein; Provisional	4e-10		35.46	141	76	6	12	147	9	139	59.7
EFX43934	170804	PRK10896	PRK10896	PTS IIA-like nitrogen-regulatory protein PtsN; Provisional	3e-13		31.33	150	96	6	1	147	7	152	70.1
EFX43934	162350	TIGR01419	nitro_reg_IIA	PTS IIA-like nitrogen-regulatory protein PtsN. Members of this family are found in Proteobacteria, Chlamydia, and the spirochete Treponema pallidum.	2e-17		35.29	136	85	3	12	147	11	143	84
EFX43934	170085	PRK09765	PRK09765	2-O-a-mannosyl-D-glycerate specific PTS transporten components IIABC; Provisional	2e-20		30.41	148	102	1	1	147	1	148	94.4
EFX43934	170155	PRK09913	PRK09913	putative fructose-like phosphotransferase system subunit EIIA; Provisional	1e-20		32.62	141	93	2	7	147	4	142	94.7
EFX43934	144085	pfam00359	PTS_EIIA_2	Phosphoenolpyruvate-dependent sugar phosphotransferase system, EIIA 2.	7e-24		40.85	142	78	3	6	147	2	137	105
EFX43934	162067	TIGR00848	fruA	PTS system, fructose subfamily, IIA component. permeases of unknown specificities. The fructose permeases of this family phosphorylate fructose on the 1-position. Those of family 4.6 phosphorylate fructose on the 6-position. The Fru family PTS systems typically have 3 domains, IIA, IIB and IIC, which may be found as 1 or more proteins. The fructose and mannitol transporters form separate phylogen…	9e-27		44.96	129	71	0	6	134	1	129	115
EFX43934	29266	cd00211	PTS_IIA_fru	PTS_IIA, PTS system, fructose/mannitol specific IIA subunit. The bacterial phosphoenolpyruvate: sugar phosphotransferase system (PTS) is a multi-protein system involved in the regulation of a variety of metabolic and transcriptional processes. This family is one of four structurally and functionally distinct group IIA PTS system cytoplasmic enzymes, necessary for the uptake of carbohydrates acros…	2e-27		46.1	141	71	2	7	147	1	136	117
EFX43934	31948	COG1762	PtsN	Phosphotransferase system mannitol/fructose-specific IIA domain (Ntr-type) [Carbohydrate transport and metabolism / Signal transduction mechanisms]	1e-30	Yes	44	150	82	2	2	150	1	149	127
EFX43935	170432	PRK10427	PRK10427	putative fructose-like phosphotransferase EIIB subunit 3; Provisional	2e-12		35.87	92	59	0	3	94	4	95	70.1
EFX43935	129909	TIGR00829	FRU	PTS system, fructose-specific, IIB component. Bacterial PTS transporters transport and concomitantly phosphorylate their sugar substrates, and typically consist of multiple subunits or protein domains. The Fru family is a large and complex family which includes several sequenced fructose and mannitol-specific permeases as well as several PTS components of unknown specificities. The fructose compo…	1e-15		55.29	85	38	0	4	88	1	85	80.9
EFX43935	31634	COG1445	FrwB	Phosphotransferase system fructose-specific component IIB [Carbohydrate transport and metabolism]	1e-17		55.79	95	42	0	2	96	3	97	87
EFX43935	99911	cd05569	PTS_IIB_fructose	PTS_IIB_fructose: subunit IIB of enzyme II (EII) of the fructose-specific phosphoenolpyruvate:carbohydrate phosphotransferase system (PTS). In this system, EII (also referred to as FruAB) is a fructose-specific permease made up of two proteins (FruA and FruB) each containing 3 domains. The FruA protein contains two tandem nonidentical IIB domains and a C-terminal IIC transmembrane domain. Both II…	9e-18		57.45	94	39	1	3	96	1	93	87.8
EFX43935	170085	PRK09765	PRK09765	2-O-a-mannosyl-D-glycerate specific PTS transporten components IIABC; Provisional	4e-64		33.54	483	290	8	6	478	169	630	241
EFX43935	138559	PRK11404	PRK11404	putative PTS transporter components IIBC; Provisional	8e-68		33.33	477	295	6	1	471	4	463	253
EFX43935	162354	TIGR01427	PTS_IIC_fructo	PTS system, fructose subfamily, IIC component. This model represents the IIC component, or IIC region of a IIABC or IIBC polypeptide of a phosphotransferase system for carbohydrate transport. Members of this family belong to the fructose-specific subfamily of the broader family (pfam02378) of PTS IIC proteins. Members should be found as part of the same chain or in the same operon as fructose fam…	6e-71		46.7	349	172	6	128	471	7	346	264
EFX43935	170472	PRK10478	PRK10478	putative fructose-like permease EIIC subunit 2; Provisional	6e-72		48.44	320	146	4	122	440	5	306	267
EFX43935	31490	COG1299	FruA	Phosphotransferase system, fructose-specific IIC component [Carbohydrate transport and metabolism]	8e-76		52.02	346	155	4	136	478	2	339	280
EFX43935	170651	PRK10712	PRK10712	fructose-specific PTS system IIBC component; Provisional	5e-98	Yes	44.21	475	235	10	2	472	105	553	354
EFX43936	170598	PRK10646	PRK10646	putative ATPase; Provisional	9e-16		38.14	118	70	2	30	144	28	145	79
EFX43936	129254	TIGR00150	HI0065_YjeE	ATPase, YjeE family. Members of this family have a conserved nucleotide-binding motif GXXGXGKT and a nucleotide-binding fold. Member protein YjeE of Haemophilus influenzae (HI0065) was shown to have ATPase activity.	8e-20		44.44	108	59	1	30	136	22	129	92
EFX43936	111276	pfam02367	UPF0079	Uncharacterized P-loop hydrolase UPF0079. This uncharacterized family contains a P-loop.	5e-20		42.98	121	68	1	16	135	1	121	92.8
EFX43936	31145	COG0802	COG0802	Predicted ATPase or kinase [General function prediction only]	5e-27	Yes	47.01	134	70	1	12	144	7	140	115
EFX43937	129429	TIGR00329	gcp_kae1	metallohydrolase, glycoprotease/Kae1 family. This subfamily includes the well-studied secreted O-sialoglycoprotein endopeptidase (glycoprotease, EC 3.4.24.57) of Pasteurella haemolytica, a pathogen. A member from Riemerella anatipestifer, associated with cohemolysin activity, likewise is exported without benefit of a classical signal peptide and shows glycoprotease activity on the test substrate …	5e-05		26.83	82	60	0	38	119	40	121	44.3
EFX43937	170003	PRK09605	PRK09605	O-sialoglycoprotein endopeptidase/protein kinase; Reviewed	3e-05		32.88	73	48	1	38	109	39	111	45.1
EFX43937	163435	TIGR03723	bact_gcp	putative glycoprotease GCP. This model represents bacterial members of a protein family that is widely distributed. In a few pathogenic species, the protein is exported in a way that may represent an exceptional secondary function. This model plus companion (archaeal) model TIGR03722 together span the prokaryotic member sequences of TIGR00329, a protein family that appears universal in life, and …	2e-06		27.03	111	65	2	14	108	1	111	48.9
EFX43937	144420	pfam00814	Peptidase_M22	Glycoprotease family. The Peptidase M22 proteins are part of the HSP70-actin superfamily. The region represented here is an insert into the fold and is not found in the rest of the family (beyond the Peptidase M22 family). Included in this family are the Rhizobial NodU proteins and the HypF regulator. This region also contains the histidine dyad believed to coordinate the metal ion and hence prov…	9e-12		45.21	73	40	0	42	114	24	96	67
EFX43937	31407	COG1214	COG1214	Inactive homolog of metal-dependent proteases, putative molecular chaperone [Posttranslational modification, protein turnover, chaperones]	2e-21		48.18	110	54	2	14	121	3	111	99
EFX43937	163437	TIGR03725	bact_YeaZ	universal bacterial protein YeaZ. This family describes a protein family, YeaZ, that appears to be universal in bacteria, but whose function is unknown. This family is related to the gcp (glycoprotease) protein family, also universal in bacteria and unknown in function. In Gram-positive lineages, members of these two related families often belong to the same operon, along with the ribosomal-prote…	6e-23	Yes	48.67	113	54	1	14	126	1	109	103
EFX43938	167563	PRK03624	PRK03624	putative acetyltransferase; Provisional	0.0006		25.38	130	85	5	16	138	1	125	39.7
EFX43938	144249	pfam00583	Acetyltransf_1	Acetyltransferase (GNAT) family. This family contains proteins with N-acetyltransferase functions such as Elp3-related proteins.	6e-08		38.46	78	45	1	64	138	2	79	53.1
EFX43938	30804	COG0456	RimI	Acetyltransferases [General function prediction only]	6e-12		46.99	83	43	1	81	162	91	173	66.2
EFX43938	169918	PRK09491	rimI	ribosomal-protein-alanine N-acetyltransferase; Provisional	3e-16		38.19	144	73	5	23	158	7	142	80.5
EFX43938	162430	TIGR01575	rimI	ribosomal-protein-alanine acetyltransferase. Members of this model belong to the GCN5-related N-acetyltransferase (GNAT) superfamily. This model covers prokarotes and the archaea. The seed contains a characterized accession for Gram negative E. coli. An untraceable characterized accession (PIR|S66013) for Gram positive B. subtilis scores well (205.0) in the full alignment. Characterized members a…	3e-27	Yes	43.94	132	73	1	27	158	1	131	117
EFX43939	163437	TIGR03725	bact_YeaZ	universal bacterial protein YeaZ. This family describes a protein family, YeaZ, that appears to be universal in bacteria, but whose function is unknown. This family is related to the gcp (glycoprotease) protein family, also universal in bacteria and unknown in function. In Gram-positive lineages, members of these two related families often belong to the same operon, along with the ribosomal-prote…	1e-07		44.12	68	38	0	31	98	27	94	53.1
EFX43939	31407	COG1214	COG1214	Inactive homolog of metal-dependent proteases, putative molecular chaperone [Posttranslational modification, protein turnover, chaperones]	6e-08		43.75	64	36	0	35	98	35	98	54.3
EFX43939	173533	PTZ00340	PTZ00340	O-sialoglycoprotein endopeptidase; Provisional	5e-34		31.97	319	197	7	1	307	15	325	140
EFX43939	144420	pfam00814	Peptidase_M22	Glycoprotease family. The Peptidase M22 proteins are part of the HSP70-actin superfamily. The region represented here is an insert into the fold and is not found in the rest of the family (beyond the Peptidase M22 family). Included in this family are the Rhizobial NodU proteins and the HypF regulator. This region also contains the histidine dyad believed to coordinate the metal ion and hence prov…	3e-37		38.16	283	115	8	10	292	2	224	151
EFX43939	163434	TIGR03722	arch_KAE1	universal archaeal protein Kae1. This family represents the archaeal protein Kae1. Its partner Bud32 is fused with it in about half of the known archaeal genomes. The pair, which appears universal in the archaea, corresponds to EKC/KEOPS complex in eukaryotes. A recent characterization of the member from Pyrococcus abyssi, as an iron-binding, atypical DNA-binding protein with an apurinic lyase ac…	2e-41		36	300	178	6	1	300	12	297	165
EFX43939	170003	PRK09605	PRK09605	O-sialoglycoprotein endopeptidase/protein kinase; Reviewed	2e-42		36.33	289	172	6	26	313	37	314	169
EFX43939	129429	TIGR00329	gcp_kae1	metallohydrolase, glycoprotease/Kae1 family. This subfamily includes the well-studied secreted O-sialoglycoprotein endopeptidase (glycoprotease, EC 3.4.24.57) of Pasteurella haemolytica, a pathogen. A member from Riemerella anatipestifer, associated with cohemolysin activity, likewise is exported without benefit of a classical signal peptide and shows glycoprotease activity on the test substrate …	1e-68		44.22	294	162	2	1	292	12	305	256
EFX43939	30879	COG0533	QRI7	Metal-dependent proteases with possible chaperone activity [Posttranslational modification, protein turnover, chaperones]	8e-75		50.79	317	151	4	1	313	15	330	276
EFX43939	170002	PRK09604	PRK09604	putative DNA-binding/iron metalloprotein/AP endonuclease; Reviewed	4e-83		52.38	315	147	3	1	313	15	328	304
EFX43939	163435	TIGR03723	bact_gcp	putative glycoprotease GCP. This model represents bacterial members of a protein family that is widely distributed. In a few pathogenic species, the protein is exported in a way that may represent an exceptional secondary function. This model plus companion (archaeal) model TIGR03722 together span the prokaryotic member sequences of TIGR00329, a protein family that appears universal in life, and …	2e-88	Yes	55.03	298	132	2	1	296	13	310	321
EFX43940	170166	PRK09932	PRK09932	glycerate kinase II; Provisional	3e-104		53.74	374	173	0	3	376	2	375	374
EFX43940	161679	TIGR00045	TIGR00045	glycerate kinase. The only characterized member of this family so far is the glycerate kinase GlxK (EC 2.7.1.31) of E. coli. This enzyme acts after glyoxylate carboligase and 2-hydroxy-3-oxopropionate reductase (tartronate semialdehyde reductase) in the conversion of glyoxylate to 3-phosphoglycerate (the D-glycerate pathway) as a part of allantoin degradation.	1e-108		59.36	374	152	0	3	376	1	374	389
EFX43940	137832	PRK10342	PRK10342	glycerate kinase I; Provisional	6e-109		56.42	374	163	0	3	376	2	375	390
EFX43940	145634	pfam02595	Gly_kinase	Glycerate kinase family. This is family of Glycerate kinases.	9e-122		62.83	374	139	0	3	376	2	375	432
EFX43940	32112	COG1929	COG1929	Glycerate kinase [Carbohydrate transport and metabolism]	4e-130	Yes	65.24	374	130	0	3	376	2	375	460
EFX43941	32578	COG2508	COG2508	Regulator of polyketide synthase expression [Signal transduction mechanisms / Secondary metabolites biosynthesis, transport, and catabolism]	6e-09		50.94	53	23	1	3	52	349	401	55.1
EFX43941	171130	PRK11477	PRK11477	carbohydrate diacid transcriptional activator CdaR; Provisional	5e-09		48.44	64	33	0	4	67	318	381	55.5
EFX43941	33627	COG3835	CdaR	Sugar diacid utilization regulator [Transcription / Signal transduction mechanisms]	2e-10	Yes	52.63	57	27	0	1	57	306	362	60.1
EFX43943	171045	PRK11253	ldcA	L,D-carboxypeptidase A; Provisional	2e-08		29.2	137	85	2	162	295	159	286	55.5
EFX43943	132882	cd07025	Peptidase_S66	LD-Carboxypeptidase, a serine protease, includes microcin C7 self immunity protein. LD-carboxypeptidase (Muramoyltetrapeptide carboxypeptidase; EC 3.4.17.13; Merops family S66; initially described as Carboxypeptidase II) family also includes the microcin c7 self-immunity protein (MccF) as well as uncharacterized proteins including hypothetical proteins. LD-carboxypeptidase hydrolyzes the amide bo…	7e-27		30.3	297	173	8	2	294	16	282	117
EFX43943	145282	pfam02016	Peptidase_S66	LD-carboxypeptidase. Muramoyl-tetrapeptide carboxypeptidase hydrolyses a peptide bond between a di-basic amino acid and the C-terminal D-alanine in the tetrapeptide moiety in peptidoglycan. This cleaves the bond between an L- and a D-amino acid. The function of this activity is in murein recycling. This family also includes the microcin c7 self-immunity protein. This family corresponds to Merops …	3e-27		29.24	301	173	6	2	296	15	281	118
EFX43943	31806	COG1619	LdcA	Uncharacterized proteins, homologs of microcin C7 resistance protein MccF [Defense mechanisms]	6e-33		31.09	312	178	7	2	306	28	309	137
EFX43943	132883	cd07062	Peptidase_S66_mccF_like	Microcin C7 self-immunity protein determines resistance to exogenous microcin C7. Microcin C7 self-immunity protein (mccF): MccF, a homolog of the LD-carboxypeptidase family, mediates resistance against exogenously added microcin C7 (MccC7), a ribosomally-encoded peptide antibiotic that contains a phosphoramidate linkage to adenosine monophosphate at its C-terminus. The plasmid-encoded mccF gene …	7e-38	Yes	36.07	305	168	9	2	295	20	308	153
EFX43944	31438	COG1245	COG1245	Predicted ATPase, RNase L inhibitor (RLI) homolog [General function prediction only]	1e-09		29.17	192	95	8	396	554	98	281	60.8
EFX43944	31320	COG1123	COG1123	ATPase components of various ABC-type transport systems, contain duplicated ATPase [General function prediction only]	1e-10		30.74	231	114	11	60	276	307	505	64.3
EFX43944	72980	cd03221	ABCF_EF-3	ABCF_EF-3 Elongation factor 3 (EF-3) is a cytosolic protein required by fungal ribosomes for in vitro protein synthesis and for in vivo growth. EF-3 stimulates the binding of the EF-1: GTP: aa-tRNA ternary complex to the ribosomal A site by facilitated release of the deacylated tRNA from the E site. The reaction requires ATP hydrolysis. EF-3 contains two ATP nucleotide binding sequence (NBS) moti…	3e-11		46.58	73	39	0	45	117	1	73	66.6
EFX43944	33903	COG4152	COG4152	ABC-type uncharacterized transport system, ATPase component [General function prediction only]	1e-11		26.27	255	132	6	43	285	1	211	67.8
EFX43944	72980	cd03221	ABCF_EF-3	ABCF_EF-3 Elongation factor 3 (EF-3) is a cytosolic protein required by fungal ribosomes for in vitro protein synthesis and for in vivo growth. EF-3 stimulates the binding of the EF-1: GTP: aa-tRNA ternary complex to the ribosomal A site by facilitated release of the deacylated tRNA from the E site. The reaction requires ATP hydrolysis. EF-3 contains two ATP nucleotide binding sequence (NBS) moti…	7e-15		66.2	71	24	0	208	278	71	141	78.6
EFX43944	33903	COG4152	COG4152	ABC-type uncharacterized transport system, ATPase component [General function prediction only]	7e-19		30.42	240	139	8	372	586	3	239	92
EFX43944	172037	PRK13409	PRK13409	putative ATPase RIL; Provisional	1e-22		25.75	497	282	21	74	557	103	525	104
EFX43944	31438	COG1245	COG1245	Predicted ATPase, RNase L inhibitor (RLI) homolog [General function prediction only]	7e-23		25.88	514	263	21	73	557	103	527	105
EFX43944	163431	TIGR03719	ABC_ABC_ChvD	ATP-binding cassette protein, ChvD family. Members of this protein family have two copies of the ABC transporter ATP-binding cassette, but are found outside the common ABC transporter operon structure that features integral membrane permease proteins and substrate-binding proteins encoded next to the ATP-binding cassette (ABC domain) protein. The member protein ChvD from Agrobacterium tumefaciens…	6e-23		29.69	256	133	5	44	296	322	533	105
EFX43944	31320	COG1123	COG1123	ATPase components of various ABC-type transport systems, contain duplicated ATPase [General function prediction only]	2e-23		26.96	560	304	21	44	559	5	503	107
EFX43944	170982	PRK11147	PRK11147	ABC transporter ATPase component; Reviewed	4e-24		28.26	322	172	8	34	347	306	576	109
EFX43944	171294	PRK11819	PRK11819	putative ABC transporter ATP-binding protein; Reviewed	4e-25		30.98	255	131	5	44	296	323	534	112
EFX43944	72980	cd03221	ABCF_EF-3	ABCF_EF-3 Elongation factor 3 (EF-3) is a cytosolic protein required by fungal ribosomes for in vitro protein synthesis and for in vivo growth. EF-3 stimulates the binding of the EF-1: GTP: aa-tRNA ternary complex to the ribosomal A site by facilitated release of the deacylated tRNA from the E site. The reaction requires ATP hydrolysis. EF-3 contains two ATP nucleotide binding sequence (NBS) moti…	2e-25		39.2	176	60	1	384	559	12	140	113
EFX43944	163431	TIGR03719	ABC_ABC_ChvD	ATP-binding cassette protein, ChvD family. Members of this protein family have two copies of the ABC transporter ATP-binding cassette, but are found outside the common ABC transporter operon structure that features integral membrane permease proteins and substrate-binding proteins encoded next to the ATP-binding cassette (ABC domain) protein. The member protein ChvD from Agrobacterium tumefaciens…	1e-25		32.75	284	141	8	391	632	24	299	114
EFX43944	171294	PRK11819	PRK11819	putative ABC transporter ATP-binding protein; Reviewed	5e-27		34.51	284	130	10	391	629	25	297	119
EFX43944	170588	PRK10636	PRK10636	putative ABC transporter ATP-binding protein; Provisional	2e-27		28.69	366	181	9	1	357	288	582	120
EFX43944	30834	COG0488	Uup	ATPase components of ABC transporters with duplicated ATPase domains [General function prediction only]	2e-32		37.66	308	146	7	371	641	3	301	136
EFX43944	171294	PRK11819	PRK11819	putative ABC transporter ATP-binding protein; Reviewed	2e-85		36.8	538	298	12	59	578	21	534	312
EFX43944	163431	TIGR03719	ABC_ABC_ChvD	ATP-binding cassette protein, ChvD family. Members of this protein family have two copies of the ABC transporter ATP-binding cassette, but are found outside the common ABC transporter operon structure that features integral membrane permease proteins and substrate-binding proteins encoded next to the ATP-binding cassette (ABC domain) protein. The member protein ChvD from Agrobacterium tumefaciens…	1e-86		37.8	537	294	13	59	578	20	533	317
EFX43944	170982	PRK11147	PRK11147	ABC transporter ATPase component; Reviewed	4e-88		34.55	657	386	15	44	685	3	630	322
EFX43944	170588	PRK10636	PRK10636	putative ABC transporter ATP-binding protein; Provisional	9e-90		34.69	591	359	7	59	648	16	580	327
EFX43944	30834	COG0488	Uup	ATPase components of ABC transporters with duplicated ATPase domains [General function prediction only]	3e-97	Yes	45.47	541	277	6	44	580	3	529	352
EFX43945	110784	pfam01812	5-FTHF_cyc-lig	5-formyltetrahydrofolate cyclo-ligase family. 5-formyltetrahydrofolate cyclo-ligase or methenyl-THF synthetase EC:6.3.3.2 catalyses the interchange of 5-formyltetrahydrofolate (5-FTHF) to 5-10-methenyltetrahydrofolate, this requires ATP and Mg2+. 5-FTHF is used in chemotherapy where it is clinically known as Leucovorin.	2e-07		32.64	193	117	4	9	199	1	182	52
EFX43945	170371	PRK10333	PRK10333	putative ligase; Provisional	4e-11		23.4	188	133	3	16	202	2	179	63.9
EFX43945	30561	COG0212	COG0212	5-formyltetrahydrofolate cyclo-ligase [Coenzyme metabolism]	2e-12		32.67	202	114	5	9	203	5	191	68.2
EFX43945	162988	TIGR02727	MTHFS_bact	5,10-methenyltetrahydrofolate synthetase. This enzyme, 5,10-methenyltetrahydrofolate synthetase, is also called 5-formyltetrahydrofolate cycloligase. Function of bacterial proteins in this family was inferred originally from the known activity of eukaryotic homologs. Recently, activity was shown explicitly for the member from Mycoplasma pneumonia. Members of this family from alpha- and gamma-prot…	6e-18	Yes	38.02	192	107	3	9	199	1	181	86.7
EFX43946	29625	cd01419	MoaC_A	MoaC family, archaeal. Members of this family are involved in molybdenum cofactor (Moco) biosynthesis, an essential cofactor of a diverse group of redox enzymes. MoaC, a small hexameric protein, converts, together with MoaA, a guanosine derivative to the precursor Z by inserting the carbon-8 of the purine between the 2' and 3' ribose carbon atoms, which is the first of three phases of Moco biosyn…	2e-30		52.5	120	56	1	16	135	1	119	127
EFX43946	172970	PRK14499	PRK14499	molybdenum cofactor biosynthesis protein MoaC/MOSC-domain-containing protein; Provisional	4e-32		51.01	149	72	1	5	152	3	151	133
EFX43946	171419	PRK12343	PRK12343	putative molybdenum cofactor biosynthesis protein MoaC; Reviewed	2e-34		55.04	129	56	2	7	135	1	127	140
EFX43946	145247	pfam01967	MoaC	MoaC family. Members of this family are involved in molybdenum cofactor biosynthesis. However their molecular function is not known.	1e-40		62.04	137	49	2	16	150	1	136	161
EFX43946	29624	cd00528	MoaC	MoaC family. Members of this family are involved in molybdenum cofactor (Moco) biosynthesis, an essential cofactor of a diverse group of redox enzymes. MoaC, a small hexameric protein, converts, together with MoaA, a guanosine derivative to the precursor Z by inserting the carbon-8 of the purine between the 2' and 3' ribose carbon atoms, which is the first of three phases of Moco biosynthesis.	4e-43		63.24	136	49	1	16	150	1	136	169
EFX43946	167557	PRK03604	moaC	bifunctional molybdenum cofactor biosynthesis protein MoaC/MogA; Provisional	4e-44		55.41	157	69	1	6	162	1	156	172
EFX43946	29626	cd01420	MoaC_PE	MoaC family, prokaryotic and eukaryotic. Members of this family are involved in molybdenum cofactor (Moco) biosynthesis, an essential cofactor of a diverse group of redox enzymes. MoaC, a small hexameric protein, converts, together with MoaA, a guanosine derivative to the precursor Z by inserting the carbon-8 of the purine between the 2' and 3' ribose carbon atoms, which is the first of three pha…	1e-45		65	140	48	1	16	154	1	140	178
EFX43946	129670	TIGR00581	moaC	molybdenum cofactor biosynthesis protein MoaC. MoaC catalyzes an early step in molybdenum cofactor biosynthesis in E. coli. The Arabidopsis homolog Cnx3 complements MoaC deficiency in E. coli (MUID:95197640). Eukarotic members of this family branch within the bacterial branch, with the archaeal members as an apparent outgroup. This protein is absent in a number of the pathogens with smaller genom…	1e-46		61.49	148	56	1	5	152	1	147	181
EFX43946	30663	COG0315	MoaC	Molybdenum cofactor biosynthesis enzyme [Coenzyme metabolism]	6e-48		64.05	153	55	0	5	157	4	156	185
EFX43946	169818	PRK09364	moaC	molybdenum cofactor biosynthesis protein MoaC; Provisional	9e-53	Yes	64.29	154	54	1	5	157	4	157	201
EFX43947	144548	pfam00994	MoCF_biosynth	Probable molybdopterin binding domain. This domain is found a variety of proteins involved in biosynthesis of molybdopterin cofactor. The domain is presumed to bind molybdopterin. The structure of this domain is known, and it forms an alpha/beta structure. In the known structure of Gephyrin this domain mediates trimerisation.	6e-10		36.8	125	70	3	6	124	1	122	59.3
EFX43947	131715	TIGR02667	moaB_proteo	molybdenum cofactor biosynthesis protein B, proteobacterial. This model represents the MoaB protein molybdopterin biosynthesis regions in Proteobacteria. This crystallized but incompletely characterized protein is thought to be involved in, though not required for, early steps in molybdopterin biosynthesis. It may bind a molybdopterin precursor. A distinctive conserved motif PCN near the C-termin…	3e-13		36.64	131	79	3	4	133	6	133	70.5
EFX43947	161746	TIGR00177	molyb_syn	molybdenum cofactor synthesis domain. The Drosophila protein cinnamon, the Arabidopsis protein cnx1, and rat protein gephyrin each have one domain like MoeA and one like MoaB and Mog. These domains are, however, distantly related to each other, as captured by this model. Gephyrin is unusual in that it seems to be a tubulin-binding neuroprotein involved in the clustering of both blycine receptors …	8e-15		38.35	133	66	4	17	145	22	142	75.9
EFX43947	129085	smart00852	MoCF_biosynth	Probable molybdopterin binding domain. This domain is found a variety of proteins involved in biosynthesis of molybdopterin cofactor. The domain is presumed to bind molybdopterin. The structure of this domain is known, and it forms an alpha/beta structure. In the known structure of Gephyrin this domain mediates trimerisation.	1e-16		42.31	130	69	5	6	134	1	125	81.6
EFX43947	58165	cd00758	MoCF_BD	MoCF_BD: molybdenum cofactor (MoCF) binding domain (BD). This domain is found a variety of proteins involved in biosynthesis of molybdopterin cofactor, like MoaB, MogA, and MoeA. The domain is presumed to bind molybdopterin.	3e-21		48.48	132	55	4	4	135	1	119	97.1
EFX43947	167557	PRK03604	moaC	bifunctional molybdenum cofactor biosynthesis protein MoaC/MogA; Provisional	5e-28		48.41	157	78	3	6	162	159	312	119
EFX43947	169851	PRK09417	mogA	molybdenum cofactor biosynthesis protein MogA; Provisional	1e-28		46.1	141	75	1	2	141	3	143	121
EFX43947	166340	PLN02699	PLN02699	molybdopterin biosynthesis protein MoeA	8e-29		43.67	158	85	1	4	157	469	626	122
EFX43947	30867	COG0521	MoaB	Molybdopterin biosynthesis enzymes [Coenzyme metabolism]	2e-31		46.5	157	80	4	3	157	8	162	130
EFX43947	58167	cd00886	MogA_MoaB	MogA_MoaB family. Members of this family are involved in biosynthesis of the molybdenum cofactor (MoCF) an essential cofactor of a diverse group of redox enzymes. MoCF biosynthesis is an evolutionarily conserved pathway present in eubacteria, archaea, and eukaryotes. MoCF contains a tricyclic pyranopterin, termed molybdopterin (MPT). MogA, together with MoeA, is responsible for the metal incorpor…	2e-41	Yes	58.55	152	62	1	4	155	2	152	164
EFX43948	172968	PRK14497	PRK14497	putative molybdopterin biosynthesis protein MoeA/unknown domain fusion protein; Provisional	7e-05		27.38	168	110	5	169	329	170	332	44.3
EFX43948	58168	cd00887	MoeA	MoeA family. Members of this family are involved in biosynthesis of the molybdenum cofactor (MoCF), an essential cofactor of a diverse group of redox enzymes. MoCF biosynthesis is an evolutionarily conserved pathway present in eubacteria, archaea and eukaryotes. MoCF contains a tricyclic pyranopterin, termed molybdopterin (MPT). MoeA, together with MoaB, is responsible for the metal incorporation…	5e-06		30.89	123	77	2	182	297	170	291	48.1
EFX43948	161746	TIGR00177	molyb_syn	molybdenum cofactor synthesis domain. The Drosophila protein cinnamon, the Arabidopsis protein cnx1, and rat protein gephyrin each have one domain like MoeA and one like MoaB and Mog. These domains are, however, distantly related to each other, as captured by this model. Gephyrin is unusual in that it seems to be a tubulin-binding neuroprotein involved in the clustering of both blycine receptors …	6e-07		31.47	143	83	5	182	311	2	142	51.2
EFX43948	144548	pfam00994	MoCF_biosynth	Probable molybdopterin binding domain. This domain is found a variety of proteins involved in biosynthesis of molybdopterin cofactor. The domain is presumed to bind molybdopterin. The structure of this domain is known, and it forms an alpha/beta structure. In the known structure of Gephyrin this domain mediates trimerisation.	3e-07		34.43	122	69	4	185	297	2	121	52
EFX43948	30867	COG0521	MoaB	Molybdopterin biosynthesis enzymes [Coenzyme metabolism]	1e-07		32.53	83	56	0	181	263	8	90	53.5
EFX43948	30651	COG0303	MoeA	Molybdopterin biosynthesis enzyme [Coenzyme metabolism]	9e-08		29.7	165	93	4	140	297	151	299	53.9
EFX43948	129085	smart00852	MoCF_biosynth	Probable molybdopterin binding domain. This domain is found a variety of proteins involved in biosynthesis of molybdopterin cofactor. The domain is presumed to bind molybdopterin. The structure of this domain is known, and it forms an alpha/beta structure. In the known structure of Gephyrin this domain mediates trimerisation.	9e-08		34.68	124	70	6	185	298	2	124	53.9
EFX43948	58167	cd00886	MogA_MoaB	MogA_MoaB family. Members of this family are involved in biosynthesis of the molybdenum cofactor (MoCF) an essential cofactor of a diverse group of redox enzymes. MoCF biosynthesis is an evolutionarily conserved pathway present in eubacteria, archaea, and eukaryotes. MoCF contains a tricyclic pyranopterin, termed molybdopterin (MPT). MogA, together with MoeA, is responsible for the metal incorpor…	3e-08		38.1	84	51	1	181	263	1	84	55.5
EFX43948	58165	cd00758	MoCF_BD	MoCF_BD: molybdenum cofactor (MoCF) binding domain (BD). This domain is found a variety of proteins involved in biosynthesis of molybdopterin cofactor, like MoaB, MogA, and MoeA. The domain is presumed to bind molybdopterin.	1e-12		33.59	131	84	3	182	311	1	129	70.5
EFX43948	58169	cd03522	MoeA_like	MoeA_like. This domain is similar to a domain found in a variety of proteins involved in biosynthesis of molybdopterin cofactor, like MoaB, MogA, and MoeA. There this domain is presumed to bind molybdopterin. The exact function of this subgroup is unknown.	2e-69	Yes	48.74	318	157	1	16	333	1	312	258
EFX43949	164559	CHL00182	tatC	Sec-independent translocase component C; Provisional	1e-13		29.38	211	143	4	14	222	14	220	72.8
EFX43949	162597	TIGR01912	TatC-Arch	Twin arginine targeting (Tat) protein translocase TatC, Archaeal clade. This model represents the TatC translocase component of the Sec-independent protein translocation system. This system is responsible for translocation of folded proteins, often with bound cofactors across the periplasmic membrane. A related model (TIGR00945) represents the bacterial clade of this family. TatC is often found (…	2e-22		34.48	174	113	1	75	247	60	233	102
EFX43949	170826	PRK10921	PRK10921	twin-arginine protein translocation system subunit TatC; Provisional	5e-25		32.06	262	156	7	16	263	1	254	110
EFX43949	162125	TIGR00945	tatC	Twin arginine targeting (Tat) protein translocase TatC. This model represents the TatC translocase component of the Sec-independent protein translocation system. This system is responsible for translocation of folded proteins, often with bound cofactors across the periplasmic membrane. A related model (TIGR01912) represents the archaeal clade of this family. TatC is often found in a gene cluster …	2e-25		34.48	203	130	2	26	227	3	203	111
EFX43949	31148	COG0805	TatC	Sec-independent protein secretion pathway component TatC [Intracellular trafficking and secretion]	3e-26		36.93	241	145	2	25	259	11	250	114
EFX43949	144483	pfam00902	TatC	Sec-independent protein translocase protein (TatC). The bacterial Tat system has a remarkable ability to transport folded proteins even enzyme complexes across the cytoplasmic membrane. It is structurally and mechanistically similar to the Delta pH-driven thylakoidal protein import pathway. A functional Tat system or Delta pH-dependent pathway requires three integral membrane proteins: TatA/Tha4,…	4e-27	Yes	35.68	213	133	2	25	234	1	212	117
EFX43950	173604	PTZ00414	PTZ00414	10 kDa heat shock protein; Provisional	1e-09		36.26	91	54	2	2	92	12	98	57.4
EFX43950	172999	PRK14533	groES	co-chaperonin GroES; Provisional	6e-14		52.87	87	37	2	4	90	5	87	71.6
EFX43950	30583	COG0234	GroS	Co-chaperonin GroES (HSP10) [Posttranslational modification, protein turnover, chaperones]	4e-27		65.22	92	31	1	2	92	3	94	115
EFX43950	109232	pfam00166	Cpn10	Chaperonin 10 Kd subunit. This family contains GroES and Gp31-like chaperonins. Gp31 is a functional co-chaperonin that is required for the folding and assembly of Gp23, a major capsid protein, during phage morphogenesis.	5e-28		62.64	91	34	0	2	92	2	92	118
EFX43950	73192	cd00320	cpn10	Chaperonin 10 Kd subunit (cpn10 or GroES); Cpn10 cooperates with chaperonin 60 (cpn60 or GroEL), an ATPase, to assist the folding and assembly of proteins and is found in eubacterial cytosol, as well as in the matrix of mitochondria and chloroplasts. It forms heptameric rings with a dome-like structure, forming a lid to the large cavity of the tetradecameric cpn60 cylinder and thereby tightly reg…	2e-28		67.39	92	29	1	2	92	2	93	119
EFX43950	166922	PRK00364	groES	co-chaperonin GroES; Reviewed	7e-29	Yes	67.39	92	29	1	2	92	3	94	121
EFX43951	173406	PTZ00114	PTZ00114	Heat shock protein 60; Provisional	4e-162		55.74	549	235	6	2	542	33	581	567
EFX43951	164496	CHL00093	groEL	chaperonin GroEL	4e-180		60.04	528	205	4	1	523	1	527	627
EFX43951	48161	cd03344	GroEL	GroEL_like type I chaperonin. Chaperonins are involved in productive folding of proteins. They share a common general morphology, a double toroid of 2 stacked rings, each composed of 7-9 subunits. The symmetry of type I is seven-fold and they are found in eubacteria (GroEL) and in organelles of eubacterial descent (hsp60 and RBP). With the aid of cochaperonin GroES, GroEL encapsulates non-native …	0		71.15	520	148	2	3	520	1	520	720
EFX43951	166719	PRK00013	groEL	chaperonin GroEL; Reviewed	0	Yes	75.47	534	127	3	1	530	1	534	776
EFX43951	171768	PRK12849	groEL	chaperonin GroEL; Reviewed	0		70.38	530	155	2	1	528	1	530	728
EFX43951	171769	PRK12850	groEL	chaperonin GroEL; Reviewed	0		66.99	521	170	2	2	520	2	522	690
EFX43951	171770	PRK12851	groEL	chaperonin GroEL; Reviewed	0		68.21	519	163	2	2	518	3	521	692
EFX43951	171771	PRK12852	groEL	chaperonin GroEL; Reviewed	0		63.38	527	190	3	2	525	3	529	652
EFX43951	172594	PRK14104	PRK14104	chaperonin GroEL; Provisional	0		62.36	526	195	3	2	524	3	528	646
EFX43951	162814	TIGR02348	GroEL	chaperonin GroL. This family consists of GroEL, the larger subunit of the GroEL/GroES cytosolic chaperonin. It is found in bacteria, organelles derived from bacteria, and occasionally in the Archaea. The bacterial GroEL/GroES group I chaperonin is replaced a group II chaperonin, usually called the thermosome in the Archaeota and CCT (chaperone-containing TCP) in the Eukaryota. GroEL, thermosome s…	0		72.33	524	143	2	2	523	1	524	744
EFX43952	29514	cd01193	INT_IntI	IntI (E2) integrases, site-specific tyrosine recombinases, DNA breaking-rejoining enzymes, N- and C-terminal domains. This CD includes integrases which are components of multiresistant integrons and mediate recombination between a proximal attI site and a secondary target called the attC (or 59-base element) present on various mobile gene cassettes. Integron-integrases are present in many natural…	5e-06		38.46	65	36	2	28	92	182	242	45.4
EFX43952	162772	TIGR02225	recomb_XerD	tyrosine recombinase XerD. The phage integrase family describes a number of recombinases with tyrosine active sites that transiently bind covalently to DNA. Many are associated with mobile DNA elements, including phage, transposons, and phase variation loci. This model represents XerD, one of two closely related chromosomal proteins along with XerC (TIGR02224). XerC and XerD are site-specific rec…	3e-06		44.62	65	32	2	39	103	226	286	46.2
EFX43952	29495	cd00397	DNA_BRE_C	DNA breaking-rejoining enzymes, C-terminal catalytic domain. The DNA breaking-rejoining enzyme superfamily includes type IB topoisomerases and tyrosine recombinases that share the same fold in their catalytic domain containing six conserved active site residues. The best-studied members of this diverse superfamily include human topoisomerase I, the bacteriophage lambda integrase, the bacteriophag…	2e-06		35.9	78	48	1	4	81	80	155	47
EFX43952	144254	pfam00589	Phage_integrase	Phage integrase family. Members of this family cleave DNA substrates by a series of staggered cuts, during which the protein becomes covalently linked to the DNA through a catalytic tyrosine residue at the carboxy end of the alignment. The catalytic site residues in CRE recombinase are Arg-173, His-289, Arg-292 and Tyr-324.	2e-06		38.71	93	48	4	4	95	85	169	46.6
EFX43952	34580	COG4974	XerD	Site-specific recombinase XerD [DNA replication, recombination, and repair]	1e-06		43.75	64	32	2	32	95	228	287	47.4
EFX43952	166866	PRK00236	xerC	site-specific tyrosine recombinase XerC; Reviewed	8e-07		36.96	92	51	3	1	92	199	283	48.1
EFX43952	29503	cd01182	INT_REC_C	DNA breaking-rejoining enzymes, intergrase/recombinases, C-terminal catalytic domain. The tyrosine recombinase/integrase family share the same catalytic domain containing six conserved active site residues. The best-studied members of this diverse family include the bacteriophage lambda integrase, the bacteriophage P1 Cre recombinase, the yeast Flp recombinase and the bacterial XerD/C recombinase…	9e-08		42.22	90	43	4	4	91	80	162	51.2
EFX43952	29515	cd01194	INT_Tn554A_C	Tn544A and related transposases, DNA breaking-rejoining enzymes, integrase/recombinases, C-terminal catalytic domain. This CD includes various bacterial transposases similar to TnpA from transposon Tn554.	1e-08		37.5	88	49	2	9	95	96	178	53.9
EFX43952	29520	cd01199	INT_Tn1545_C	Tn1545-related conjugative transposon integrases, site-specific recombinases, DNA breaking-rejoining enzymes, C-terminal catalytic domain. This CD includes bacterial (gram positive) and phage integrases, including those similar to Tn1545, Tn5252, and Tn5276 conjugative transposon integrases and Lactobacillus phage phi adh integrase.	6e-12		37.86	103	61	2	2	104	106	205	65.1
EFX43952	29510	cd01189	INT_phiLC3_C	phiLC3 phage and phage-related integrases, site-specific recombinases, DNA breaking-rejoining enzymes, C-terminal catalytic domain. This CD includes various bacterial (mainly gram positive) and phage integrases, including those similar to Lactococcus phage phiLC3, TPW22, Tuc2009, BK5-T, A2, bIL285, bIL286, bIL311, ul36 and phi g1e; Staphylococcus aureus phage phi13 and phi42; Oenococcus oeni phag…	6e-13	Yes	45.45	88	41	2	8	95	109	189	68.2
EFX43955	148772	pfam07352	Phage_Mu_Gam	Bacteriophage Mu Gam like protein. This family consists of bacterial and phage Gam proteins. The gam gene of bacteriophage Mu encodes a protein which protects linear double stranded DNA from exonuclease degradation in vitro and in vivo.	5e-14	Yes	29.41	153	98	3	28	178	1	145	73.2
EFX43956	146841	pfam04404	ERF	ERF superfamily. The DNA single-strand annealing proteins (SSAPs), such as RecT, Red-beta, ERF and Rad52, function in RecA-dependent and RecA-independent DNA recombination pathways. This family includes proteins related to ERF.	8e-06	Yes	32.31	130	70	6	6	128	1	119	46.2
EFX43957	136097	PRK06863	PRK06863	single-stranded DNA-binding protein; Provisional	1e-15		32.8	125	78	2	2	124	4	124	77.8
EFX43957	172274	PRK13732	PRK13732	single-stranded DNA-binding protein; Provisional	3e-16		32.81	128	80	3	2	124	6	132	79.7
EFX43957	168888	PRK07274	PRK07274	single-stranded DNA-binding protein; Provisional	6e-22		41.04	134	76	3	1	134	1	131	99
EFX43957	72968	cd04496	SSB_OBF	SSB_OBF: A subfamily of OB folds similar to the OB fold of ssDNA-binding protein (SSB). SSBs bind with high affinity to ssDNA. They bind to and protect ssDNA intermediates during DNA metabolic pathways. All bacterial and eukaryotic SSBs studied to date oligomerize to bring together four OB folds in their active state. The majority (e.g. Escherichia coli SSB) have a single OB fold per monomer, whi…	2e-22		51	100	49	0	5	104	1	100	100
EFX43957	161963	TIGR00621	ssb	single stranded DNA-binding protein (ssb). This family is based on the phylogenomic analysis of JA Eisen (1999, Ph.D. Thesis, Stanford University).	6e-26		38.89	162	71	3	1	134	3	164	112
EFX43957	168660	PRK06752	PRK06752	single-stranded DNA-binding protein; Validated	3e-27		51.43	105	50	1	1	105	1	104	116
EFX43957	30974	COG0629	Ssb	Single-stranded DNA-binding protein [DNA replication, recombination, and repair]	2e-27		40.83	169	62	5	1	134	2	167	117
EFX43957	109492	pfam00436	SSB	Single-strand binding protein family. This family includes single stranded binding proteins and also the primosomal replication protein N (PriB). PriB forms a complex with PriA, PriC and ssDNA.	3e-30		57.69	104	43	1	2	104	1	104	126
EFX43957	168889	PRK07275	PRK07275	single-stranded DNA-binding protein; Provisional	2e-37		50.61	164	50	3	1	134	1	163	150
EFX43957	168659	PRK06751	PRK06751	single-stranded DNA-binding protein; Provisional	3e-39	Yes	46.55	174	52	3	1	134	1	173	156
EFX43958	33137	COG3328	COG3328	Transposase and inactivated derivatives [DNA replication, recombination, and repair]	5e-56		37.5	360	213	7	1	360	9	356	214
EFX43958	109910	pfam00872	Transposase_mut	Transposase, Mutator family.	3e-84	Yes	45.81	358	189	2	8	360	21	378	308
EFX43960	173820	cd07496	Peptidases_S8_13	Peptidase S8 family domain, uncharacterized subfamily 13. This family is a member of the Peptidases S8 or Subtilases serine endo- and exo-peptidase clan. They have an Asp/His/Ser catalytic triad similar to that found in trypsin-like proteases, but do not share their three-dimensional structure and are not homologous to trypsin. The stability of subtilases may be enhanced by calcium, some members …	0.0006		33	100	53	4	338	430	190	282	42.4
EFX43960	143863	pfam00082	Peptidase_S8	Subtilase family. Subtilases are a family of serine proteases. They appear to have independently and convergently evolved an Asp/Ser/His catalytic triad, like that found in the trypsin serine proteases (see pfam00089). Structure is an alpha/beta fold containing a 7-stranded parallel beta sheet, order 2314567.	0.0001		27.64	246	138	11	206	435	57	278	44.7
EFX43960	173814	cd07489	Peptidases_S8_5	Peptidase S8 family domain, uncharacterized subfamily 5. gap in seq This family is a member of the Peptidases S8 or Subtilases serine endo- and exo-peptidase clan. They have an Asp/His/Ser catalytic triad similar to that found in trypsin-like proteases, but do not share their three-dimensional structure and are not homologous to trypsin. The stability of subtilases may be enhanced by calcium, som…	6e-05		28.02	257	135	15	213	459	70	286	45.8
EFX43960	173808	cd07482	Peptidases_S8_Lantibiotic_specific_protease	Peptidase S8 family domain in Lantiobiotic (lanthionine-containing antibiotics) specific proteases. Lantiobiotic (lanthionine-containing antibiotics) specific proteases are very similar in structure to serine proteases. Lantibiotics are ribosomally synthesised antimicrobial agents derived from ribosomally synthesised peptides with antimicrobial activities against Gram-positive bacteria. The prote…	1e-05		29.19	185	107	7	202	369	43	220	48.1
EFX43960	173803	cd07477	Peptidases_S8_Subtilisin_subset	Peptidase S8 family domain in Subtilisin proteins. This group is composed of many different subtilisins: Pro-TK-subtilisin, subtilisin Carlsberg, serine protease Pb92 subtilisin, and BPN subtilisins just to name a few. Pro-TK-subtilisin is a serine protease from the hyperthermophilic archaeon Thermococcus kodakaraensis and consists of a signal peptide, a propeptide, and a mature domain. TK-subtil…	2e-07		26.77	198	117	7	209	406	38	207	54.3
EFX43960	173809	cd07483	Peptidases_S8_Subtilisin_Novo-like	Peptidase S8 family domain in Subtilisin_Novo-like proteins. Subtilisins are a group of alkaline proteinases originating from different strains of Bacillus subtilis. Novo is one of the strains that produced enzymes belonging to this group. The enzymes obtained from the Novo and BPN' strains are identical. The Carlsburg and Novo subtilisins are thought to have arisen from a common ancestral protei…	1e-07		31.71	205	115	12	208	406	82	267	54.7
EFX43960	173810	cd07484	Peptidases_S8_Thermitase_like	Peptidase S8 family domain in Thermitase-like proteins. Thermitase is a non-specific, trypsin-related serine protease with a very high specific activity. It contains a subtilisin like domain. The tertiary structure of thermitase is similar to that of subtilisin BPN'. It contains a Asp/His/Ser catalytic triad. Members of the peptidases S8 (subtilisin and kexin) and S53 (sedolisin) clan include end…	5e-15		31.77	277	142	12	161	430	16	252	79
EFX43960	173792	cd04843	Peptidases_S8_11	Peptidase S8 family domain, uncharacterized subfamily 11. This family is a member of the Peptidases S8 or Subtilases serine endo- and exo-peptidase clan. They have an Asp/His/Ser catalytic triad similar to that found in trypsin-like proteases, but do not share their three-dimensional structure and are not homologous to trypsin. The stability of subtilases may be enhanced by calcium, some members …	8e-78	Yes	55.75	287	106	6	160	435	1	277	287
EFX43963	34971	COG5412	COG5412	Phage-related protein [Function unknown]	3e-13		25.81	399	218	13	427	813	219	551	73.6
EFX43963	150779	pfam10145	PhageMin_Tail	Phage-related minor tail protein. Members of this family are found in putative phage tail tape measure proteins.	4e-30		46.77	201	107	0	82	282	1	201	129
EFX43963	162519	TIGR01760	tape_meas_TP901	phage tail tape measure protein, TP901 family, core region. This model represents a reasonably well conserved core region of a family of phage tail proteins. The member from phage TP901-1 was characterized as a tail length tape measure protein in that a shortened form of the protein leads to phage with proportionately shorter tails.	1e-49	Yes	38.63	321	195	2	53	371	10	330	194
EFX43964	168184	PRK05691	PRK05691	peptide synthase; Validated	0.0002		23.29	292	183	11	22	281	3445	3727	42.7
EFX43964	31223	COG1020	EntF	Non-ribosomal peptide synthetase modules and related proteins [Secondary metabolites biosynthesis, transport, and catabolism]	9e-05		33.67	98	56	3	92	182	33	128	43.9
EFX43964	171521	PRK12467	PRK12467	peptide synthase; Provisional	4e-05		25.74	237	149	8	67	281	2871	3102	45.1
EFX43964	144314	pfam00668	Condensation	Condensation domain. This domain is found in many multi-domain enzymes which synthesize peptide antibiotics. This domain catalyses a condensation reaction to form peptide bonds in non- ribosomal peptide biosynthesis. It is usually found to the carboxy side of a phosphopantetheine binding domain (pfam00550). It has been shown that mutations in the HHXXXDG motif abolish activity suggesting this is …	3e-07		31.4	121	72	4	15	128	184	300	52
EFX43964	168184	PRK05691	PRK05691	peptide synthase; Validated	2e-10		25.7	284	175	10	23	282	868	1139	62.4
EFX43964	171397	PRK12316	PRK12316	peptide synthase; Provisional	3e-14		22.82	333	225	7	15	325	234	556	75.1
EFX43964	168184	PRK05691	PRK05691	peptide synthase; Validated	3e-16		25.93	243	157	7	16	239	1914	2152	82
EFX43964	171521	PRK12467	PRK12467	peptide synthase; Provisional	4e-17		24.74	291	190	6	15	281	234	519	84.7
EFX43964	171521	PRK12467	PRK12467	peptide synthase; Provisional	3e-21	Yes	25.59	297	195	5	7	282	1291	1582	98.6
EFX43965	171397	PRK12316	PRK12316	peptide synthase; Provisional	0.0006		31.82	66	45	0	1330	1395	4035	4100	43.9
EFX43965	163029	TIGR02813	omega_3_PfaA	polyketide-type polyunsaturated fatty acid synthase PfaA. Members of the seed for this alignment are involved in omega-3 polyunsaturated fatty acid biosynthesis, such as the protein PfaA from the eicosapentaenoic acid biosynthesis operon in Photobacterium profundum strain SS9. PfaA is encoded together with PfaB, PfaC, and PfaD, and the functions of the individual polypeptides have not yet been de…	4e-05		22.5	320	199	11	966	1246	1911	2220	47.8
EFX43965	171397	PRK12316	PRK12316	peptide synthase; Provisional	5e-06		23.34	407	279	11	1335	1719	2524	2919	50.8
EFX43965	168184	PRK05691	PRK05691	peptide synthase; Validated	3e-07		28.7	108	73	1	1301	1404	4203	4310	55.1
EFX43965	171521	PRK12467	PRK12467	peptide synthase; Provisional	5e-13		30.81	172	73	4	1321	1492	3591	3716	74.3
EFX43965	171521	PRK12467	PRK12467	peptide synthase; Provisional	2e-15		22.76	492	321	16	1330	1801	2092	2544	82
EFX43965	171397	PRK12316	PRK12316	peptide synthase; Provisional	5e-18		23.98	442	299	14	1300	1719	980	1406	90.5
EFX43965	168184	PRK05691	PRK05691	peptide synthase; Validated	1e-20		22.89	402	284	9	1321	1707	2696	3086	99.4
EFX43965	171521	PRK12467	PRK12467	peptide synthase; Provisional	3e-23		23.14	471	324	14	1403	1854	2628	3079	108
EFX43965	171397	PRK12316	PRK12316	peptide synthase; Provisional	4e-27		27.98	336	210	10	1403	1720	1538	1859	120
EFX43965	171397	PRK12316	PRK12316	peptide synthase; Provisional	3e-27		25.88	371	253	8	1403	1761	3052	3412	121
EFX43965	168184	PRK05691	PRK05691	peptide synthase; Validated	8e-32		23.93	468	307	18	1399	1831	3232	3685	136
EFX43965	163158	TIGR03150	fabF	beta-ketoacyl-acyl-carrier-protein synthase II. FabB sequences should fall well below the noise cutoff of this model.	2e-34		29.6	446	245	13	14	431	3	407	145
EFX43965	73238	cd00825	decarbox_cond_enzymes	decarboxylating condensing enzymes; Family of enzymes that catalyze the formation of a new carbon-carbon bond by a decarboxylating Claisen-like condensation reaction. Members are involved in the synthesis of fatty acids and polyketides, a diverse group of natural products. Both pathways are an iterative series of additions of small carbon units, usually acetate, to a nascent acyl group. There are…	1e-37		38.52	270	147	5	164	430	79	332	155
EFX43965	144314	pfam00668	Condensation	Condensation domain. This domain is found in many multi-domain enzymes which synthesize peptide antibiotics. This domain catalyses a condensation reaction to form peptide bonds in non- ribosomal peptide biosynthesis. It is usually found to the carboxy side of a phosphopantetheine binding domain (pfam00550). It has been shown that mutations in the HHXXXDG motif abolish activity suggesting this is …	1e-53		39.46	294	166	5	1422	1704	5	297	209
EFX43965	163029	TIGR02813	omega_3_PfaA	polyketide-type polyunsaturated fatty acid synthase PfaA. Members of the seed for this alignment are involved in omega-3 polyunsaturated fatty acid biosynthesis, such as the protein PfaA from the eicosapentaenoic acid biosynthesis operon in Photobacterium profundum strain SS9. PfaA is encoded together with PfaB, PfaC, and PfaD, and the functions of the individual polypeptides have not yet been de…	5e-55		31.85	518	300	15	6	478	1	510	213
EFX43965	168184	PRK05691	PRK05691	peptide synthase; Validated	3e-62		28.36	543	361	7	1322	1842	573	1109	237
EFX43965	171521	PRK12467	PRK12467	peptide synthase; Provisional	1e-63		32.27	440	276	5	1413	1830	38	477	241
EFX43965	171397	PRK12316	PRK12316	peptide synthase; Provisional	2e-64		32.2	441	277	6	1412	1832	39	477	244
EFX43965	168184	PRK05691	PRK05691	peptide synthase; Validated	6e-69		28.25	531	361	5	1320	1830	1622	2152	259
EFX43965	171521	PRK12467	PRK12467	peptide synthase; Provisional	3e-80		31.97	538	345	5	1335	1857	1030	1561	297
EFX43965	129058	smart00825	PKS_KS	Beta-ketoacyl synthase. The structure of beta-ketoacyl synthase is similar to that of the thiolase family and also chalcone synthase. The active site of beta-ketoacyl synthase is located between the N and C-terminal domains.	2e-98		48.02	429	207	9	14	432	1	423	357
EFX43965	29420	cd00833	PKS	polyketide synthases (PKSs) polymerize simple fatty acids into a large variety of different products, called polyketides, by successive decarboxylating Claisen condensations. PKSs can be divided into 2 groups, modular type I PKSs consisting of one or more large multifunctional proteins and iterative type II PKSs, complexes of several monofunctional subunits.	1e-99		48.02	429	201	9	14	430	3	421	361
EFX43965	33130	COG3321	COG3321	Polyketide synthase modules and related proteins [Secondary metabolites biosynthesis, transport, and catabolism]	2e-117	Yes	40.99	649	357	15	14	650	6	640	420
EFX43966	163029	TIGR02813	omega_3_PfaA	polyketide-type polyunsaturated fatty acid synthase PfaA. Members of the seed for this alignment are involved in omega-3 polyunsaturated fatty acid biosynthesis, such as the protein PfaA from the eicosapentaenoic acid biosynthesis operon in Photobacterium profundum strain SS9. PfaA is encoded together with PfaB, PfaC, and PfaD, and the functions of the individual polypeptides have not yet been de…	2e-07		22.55	337	181	10	1070	1342	1911	2231	55.1
EFX43966	163158	TIGR03150	fabF	beta-ketoacyl-acyl-carrier-protein synthase II. FabB sequences should fall well below the noise cutoff of this model.	7e-33		27.52	436	271	10	12	433	3	407	139
EFX43966	30679	COG0331	FabD	(acyl-carrier-protein) S-malonyltransferase [Lipid metabolism]	8e-35		34.23	298	169	10	533	818	6	288	146
EFX43966	144338	pfam00698	Acyl_transf_1	Acyl transferase domain.	2e-37		34.12	296	181	6	532	824	1	285	154
EFX43966	161724	TIGR00128	fabD	malonyl CoA-acyl carrier protein transacylase. The seed alignment for this family of proteins contains a single member each from a number of bacterial species but also an additional pair of closely related, uncharacterized proteins from B. subtilis, one of which has a long C-terminal extension.	9e-38		35.67	300	172	8	529	820	1	287	155
EFX43966	143886	pfam00109	ketoacyl-synt	Beta-ketoacyl synthase, N-terminal domain. The structure of beta-ketoacyl synthase is similar to that of the thiolase family (pfam00108) and also chalcone synthase. The active site of beta-ketoacyl synthase is located between the N and C-terminal domains. The N-terminal domain contains most of the structures involved in dimer formation and also the active site cysteine.	2e-38		39.38	259	128	8	12	260	4	243	158
EFX43966	129060	smart00827	PKS_AT	Acyl transferase domain in polyketide synthase (PKS) enzymes.	1e-49		40.56	286	163	4	535	818	1	281	195
EFX43966	163029	TIGR02813	omega_3_PfaA	polyketide-type polyunsaturated fatty acid synthase PfaA. Members of the seed for this alignment are involved in omega-3 polyunsaturated fatty acid biosynthesis, such as the protein PfaA from the eicosapentaenoic acid biosynthesis operon in Photobacterium profundum strain SS9. PfaA is encoded together with PfaB, PfaC, and PfaD, and the functions of the individual polypeptides have not yet been de…	7e-84		27.68	1008	599	34	10	928	7	973	309
EFX43966	129058	smart00825	PKS_KS	Beta-ketoacyl synthase. The structure of beta-ketoacyl synthase is similar to that of the thiolase family and also chalcone synthase. The active site of beta-ketoacyl synthase is located between the N and C-terminal domains.	3e-103		48.4	438	198	8	12	435	1	424	373
EFX43966	29420	cd00833	PKS	polyketide synthases (PKSs) polymerize simple fatty acids into a large variety of different products, called polyketides, by successive decarboxylating Claisen condensations. PKSs can be divided into 2 groups, modular type I PKSs consisting of one or more large multifunctional proteins and iterative type II PKSs, complexes of several monofunctional subunits.	2e-105		49.07	430	199	7	12	432	3	421	380
EFX43966	33130	COG3321	COG3321	Polyketide synthase modules and related proteins [Secondary metabolites biosynthesis, transport, and catabolism]	0	Yes	43.67	893	462	19	12	888	6	873	646
EFX43967	168184	PRK05691	PRK05691	peptide synthase; Validated	2e-27		24.58	659	404	20	501	1083	15	656	120
EFX43967	162509	TIGR01734	D-ala-DACP-lig	D-alanine--poly(phosphoribitol) ligase, subunit 1. This model represents the enzyme (also called D-alanine-D-alanyl carrier protein ligase) which activates D-alanine as an adenylate via the reaction D-ala + ATP -> D-ala-AMP + PPi, and further catalyzes the condensation of the amino acid adenylate with the D-alanyl carrier protein (D-ala-ACP). The D-alanine is then further transferred to teichoic …	8e-52		30.1	505	323	12	505	995	10	498	202
EFX43967	167846	PRK04813	PRK04813	D-alanine--poly(phosphoribitol) ligase subunit 1; Provisional	7e-57		31.96	510	319	13	497	993	4	498	218
EFX43967	144190	pfam00501	AMP-binding	AMP-binding enzyme.	1e-63		39.11	427	228	7	522	931	1	412	241
EFX43967	163268	TIGR03443	alpha_am_amid	L-aminoadipate-semialdehyde dehydrogenase. Members of this protein family are L-aminoadipate-semialdehyde dehydrogenase (EC 1.2.1.31), product of the LYS2 gene. It is also called alpha-aminoadipate reductase. In fungi, lysine is synthesized via aminoadipate. Currently, all members of this family are fungal.	9e-72		27.38	789	445	19	407	1080	142	917	268
EFX43967	162508	TIGR01733	AA-adenyl-dom	amino acid adenylation domain. This domain is a subset of the AMP-binding domain found in Pfam (pfam00501) which also hits substrate--CoA ligases and luciferases. Sequences scoring in between trusted and noise for this model may be ambiguous as to whether they activate amino acids or other molecules lacking an alpha amino group.	6e-80		44.05	420	213	8	522	931	1	408	295
EFX43967	31223	COG1020	EntF	Non-ribosomal peptide synthetase modules and related proteins [Secondary metabolites biosynthesis, transport, and catabolism]	1e-101		36.32	680	348	13	270	920	15	638	367
EFX43967	170335	PRK10252	entF	enterobactin synthase subunit F; Provisional	3e-119		29.09	1083	674	26	36	1077	15	1044	426
EFX43967	168184	PRK05691	PRK05691	peptide synthase; Validated	4e-137		30.98	1078	675	26	33	1077	1731	2772	485
EFX43967	171521	PRK12467	PRK12467	peptide synthase; Provisional	6e-147		32.83	1069	660	24	33	1073	52	1090	518
EFX43967	168184	PRK05691	PRK05691	peptide synthase; Validated	9e-168		34.96	1067	628	26	37	1080	682	1705	587
EFX43967	171397	PRK12316	PRK12316	peptide synthase; Provisional	9e-173		35.39	1068	631	24	32	1077	51	1081	603
EFX43967	168184	PRK05691	PRK05691	peptide synthase; Validated	6e-174		33.61	1095	671	19	27	1093	3254	4320	607
EFX43967	171521	PRK12467	PRK12467	peptide synthase; Provisional	1e-177		35.34	1095	633	24	33	1091	1119	2174	620
EFX43967	171397	PRK12316	PRK12316	peptide synthase; Provisional	1e-178		36.72	1073	621	22	27	1078	1553	2588	623
EFX43967	171397	PRK12316	PRK12316	peptide synthase; Provisional	0		37.31	1072	609	22	27	1073	3067	4100	639
EFX43967	171521	PRK12467	PRK12467	peptide synthase; Provisional	0	Yes	37.58	1067	616	21	26	1079	2642	3671	669
EFX43968	171397	PRK12316	PRK12316	peptide synthase; Provisional	2e-05		25.45	165	110	6	909	1064	84	244	48.5
EFX43968	168184	PRK05691	PRK05691	peptide synthase; Validated	9e-07		22.03	463	305	19	868	1301	3249	3684	52.8
EFX43968	171521	PRK12467	PRK12467	peptide synthase; Provisional	1e-12		27.36	201	131	5	876	1065	49	245	72.4
EFX43968	168184	PRK05691	PRK05691	peptide synthase; Validated	3e-38		22.43	905	546	34	272	1064	10	870	157
EFX43968	144190	pfam00501	AMP-binding	AMP-binding enzyme.	1e-54		39.44	426	228	8	298	707	1	412	211
EFX43968	162509	TIGR01734	D-ala-DACP-lig	D-alanine--poly(phosphoribitol) ligase, subunit 1. This model represents the enzyme (also called D-alanine-D-alanyl carrier protein ligase) which activates D-alanine as an adenylate via the reaction D-ala + ATP -> D-ala-AMP + PPi, and further catalyzes the condensation of the amino acid adenylate with the D-alanyl carrier protein (D-ala-ACP). The D-alanine is then further transferred to teichoic …	5e-56		30.38	497	326	11	285	775	14	496	216
EFX43968	167846	PRK04813	PRK04813	D-alanine--poly(phosphoribitol) ligase subunit 1; Provisional	7e-63		33.33	516	310	15	273	775	4	498	239
EFX43968	163268	TIGR03443	alpha_am_amid	L-aminoadipate-semialdehyde dehydrogenase. Members of this protein family are L-aminoadipate-semialdehyde dehydrogenase (EC 1.2.1.31), product of the LYS2 gene. It is also called alpha-aminoadipate reductase. In fungi, lysine is synthesized via aminoadipate. Currently, all members of this family are fungal.	6e-67		27.46	903	518	27	74	866	47	922	252
EFX43968	162508	TIGR01733	AA-adenyl-dom	amino acid adenylation domain. This domain is a subset of the AMP-binding domain found in Pfam (pfam00501) which also hits substrate--CoA ligases and luciferases. Sequences scoring in between trusted and noise for this model may be ambiguous as to whether they activate amino acids or other molecules lacking an alpha amino group.	9e-71		43.17	417	221	9	298	707	1	408	265
EFX43968	31223	COG1020	EntF	Non-ribosomal peptide synthetase modules and related proteins [Secondary metabolites biosynthesis, transport, and catabolism]	1e-77		35.87	669	378	16	56	700	1	642	288
EFX43968	170335	PRK10252	entF	enterobactin synthase subunit F; Provisional	8e-78		31.11	659	414	16	214	858	412	1044	288
EFX43968	168184	PRK05691	PRK05691	peptide synthase; Validated	3e-100		32.77	769	453	18	145	877	3584	4324	363
EFX43968	171397	PRK12316	PRK12316	peptide synthase; Provisional	1e-106		30.65	907	533	22	3	854	3235	4100	384
EFX43968	168184	PRK05691	PRK05691	peptide synthase; Validated	2e-111		29.08	1114	691	33	20	1076	868	1939	400
EFX43968	171521	PRK12467	PRK12467	peptide synthase; Provisional	9e-114		32.29	895	531	22	3	858	2811	3669	408
EFX43968	171521	PRK12467	PRK12467	peptide synthase; Provisional	1e-131		31.31	1102	666	30	20	1064	242	1309	467
EFX43968	171397	PRK12316	PRK12316	peptide synthase; Provisional	1e-176		32.32	1383	838	29	3	1330	1721	3060	617
EFX43968	168184	PRK05691	PRK05691	peptide synthase; Validated	1e-177		31.61	1354	858	28	19	1330	1920	3247	620
EFX43968	171397	PRK12316	PRK12316	peptide synthase; Provisional	0		33.58	1352	812	28	19	1330	241	1546	652
EFX43968	171521	PRK12467	PRK12467	peptide synthase; Provisional	0	Yes	34.78	1363	810	25	15	1328	1302	2634	736
EFX43969	167846	PRK04813	PRK04813	D-alanine--poly(phosphoribitol) ligase subunit 1; Provisional	4e-07		32.69	104	68	2	274	376	4	106	54.3
EFX43969	31223	COG1020	EntF	Non-ribosomal peptide synthetase modules and related proteins [Secondary metabolites biosynthesis, transport, and catabolism]	2e-07		28.57	168	114	3	1553	1718	19	182	55.5
EFX43969	144314	pfam00668	Condensation	Condensation domain. This domain is found in many multi-domain enzymes which synthesize peptide antibiotics. This domain catalyses a condensation reaction to form peptide bonds in non- ribosomal peptide biosynthesis. It is usually found to the carboxy side of a phosphopantetheine binding domain (pfam00550). It has been shown that mutations in the HHXXXDG motif abolish activity suggesting this is …	9e-08		33.6	125	68	4	12	126	181	300	56.6
EFX43969	162509	TIGR01734	D-ala-DACP-lig	D-alanine--poly(phosphoribitol) ligase, subunit 1. This model represents the enzyme (also called D-alanine-D-alanyl carrier protein ligase) which activates D-alanine as an adenylate via the reaction D-ala + ATP -> D-ala-AMP + PPi, and further catalyzes the condensation of the amino acid adenylate with the D-alanyl carrier protein (D-ala-ACP). The D-alanine is then further transferred to teichoic …	3e-08		33.67	98	63	2	278	374	6	102	57.8
EFX43969	144190	pfam00501	AMP-binding	AMP-binding enzyme.	3e-09		49.35	77	39	0	299	375	1	77	61.2
EFX43969	170335	PRK10252	entF	enterobactin synthase subunit F; Provisional	2e-16		27.24	312	189	12	91	377	267	565	85.5
EFX43969	162508	TIGR01733	AA-adenyl-dom	amino acid adenylation domain. This domain is a subset of the AMP-binding domain found in Pfam (pfam00501) which also hits substrate--CoA ligases and luciferases. Sequences scoring in between trusted and noise for this model may be ambiguous as to whether they activate amino acids or other molecules lacking an alpha amino group.	7e-17		54.88	82	36	1	299	379	1	82	86.7
EFX43969	171521	PRK12467	PRK12467	peptide synthase; Provisional	9e-20		21.92	438	312	11	1320	1741	2646	3069	96.3
EFX43969	168184	PRK05691	PRK05691	peptide synthase; Validated	2e-21		21.54	469	321	17	1314	1749	3248	3702	101
EFX43969	168184	PRK05691	PRK05691	peptide synthase; Validated	1e-21		25.74	470	281	16	54	494	3482	3912	102
EFX43969	171397	PRK12316	PRK12316	peptide synthase; Provisional	4e-22		23.95	334	232	9	1314	1634	1549	1873	104
EFX43969	171397	PRK12316	PRK12316	peptide synthase; Provisional	1e-23		21.63	453	324	11	1320	1756	3070	3507	108
EFX43969	31223	COG1020	EntF	Non-ribosomal peptide synthetase modules and related proteins [Secondary metabolites biosynthesis, transport, and catabolism]	1e-26		31.68	303	183	5	91	375	34	330	119
EFX43969	171397	PRK12316	PRK12316	peptide synthase; Provisional	2e-30		31.3	377	227	11	23	375	1738	2106	131
EFX43969	171521	PRK12467	PRK12467	peptide synthase; Provisional	3e-34		31.68	382	221	11	23	375	2828	3198	144
EFX43969	171397	PRK12316	PRK12316	peptide synthase; Provisional	4e-35		31.49	343	208	7	57	377	3287	3624	147
EFX43969	168184	PRK05691	PRK05691	peptide synthase; Validated	4e-41		32.31	390	230	9	12	377	857	1236	167
EFX43969	168184	PRK05691	PRK05691	peptide synthase; Validated	1e-43		30.22	407	262	6	6	391	1902	2307	176
EFX43969	171521	PRK12467	PRK12467	peptide synthase; Provisional	8e-45		31.22	394	244	5	12	381	231	621	179
EFX43969	144314	pfam00668	Condensation	Condensation domain. This domain is found in many multi-domain enzymes which synthesize peptide antibiotics. This domain catalyses a condensation reaction to form peptide bonds in non- ribosomal peptide biosynthesis. It is usually found to the carboxy side of a phosphopantetheine binding domain (pfam00550). It has been shown that mutations in the HHXXXDG motif abolish activity suggesting this is …	1e-45		37.37	297	167	8	1321	1603	5	296	182
EFX43969	171397	PRK12316	PRK12316	peptide synthase; Provisional	4e-47		32.56	387	239	4	12	377	231	616	187
EFX43969	162509	TIGR01734	D-ala-DACP-lig	D-alanine--poly(phosphoribitol) ligase, subunit 1. This model represents the enzyme (also called D-alanine-D-alanyl carrier protein ligase) which activates D-alanine as an adenylate via the reaction D-ala + ATP -> D-ala-AMP + PPi, and further catalyzes the condensation of the amino acid adenylate with the D-alanyl carrier protein (D-ala-ACP). The D-alanine is then further transferred to teichoic …	2e-48		35.05	368	216	8	861	1215	139	496	191
EFX43969	31223	COG1020	EntF	Non-ribosomal peptide synthetase modules and related proteins [Secondary metabolites biosynthesis, transport, and catabolism]	5e-49		40.07	302	166	6	847	1143	349	640	193
EFX43969	171521	PRK12467	PRK12467	peptide synthase; Provisional	5e-51		33.25	385	233	4	14	377	1298	1679	200
EFX43969	167846	PRK04813	PRK04813	D-alanine--poly(phosphoribitol) ligase subunit 1; Provisional	2e-51		34.51	368	218	8	861	1215	141	498	201
EFX43969	171521	PRK12467	PRK12467	peptide synthase; Provisional	6e-52		29.87	462	299	9	1314	1753	41	499	203
EFX43969	171397	PRK12316	PRK12316	peptide synthase; Provisional	6e-54		31.58	437	278	8	1323	1741	52	485	209
EFX43969	144190	pfam00501	AMP-binding	AMP-binding enzyme.	7e-55		43.84	292	148	6	865	1152	133	412	213
EFX43969	162508	TIGR01733	AA-adenyl-dom	amino acid adenylation domain. This domain is a subset of the AMP-binding domain found in Pfam (pfam00501) which also hits substrate--CoA ligases and luciferases. Sequences scoring in between trusted and noise for this model may be ambiguous as to whether they activate amino acids or other molecules lacking an alpha amino group.	7e-60		46.21	290	151	2	865	1152	122	408	229
EFX43969	170335	PRK10252	entF	enterobactin synthase subunit F; Provisional	2e-73		35.58	475	284	10	852	1310	588	1056	275
EFX43969	168184	PRK05691	PRK05691	peptide synthase; Validated	8e-78		25.79	977	600	26	861	1743	164	1109	289
EFX43969	171521	PRK12467	PRK12467	peptide synthase; Provisional	3e-81		39.87	449	259	7	854	1298	3228	3669	300
EFX43969	171397	PRK12316	PRK12316	peptide synthase; Provisional	3e-83		39.17	457	261	7	850	1294	3649	4100	307
EFX43969	168184	PRK05691	PRK05691	peptide synthase; Validated	3e-94		31.75	778	486	18	857	1607	2327	3086	343
EFX43969	171397	PRK12316	PRK12316	peptide synthase; Provisional	4e-95		33.66	823	477	27	827	1609	2111	2904	346
EFX43969	168184	PRK05691	PRK05691	peptide synthase; Validated	1e-109		45.37	454	236	6	853	1299	3858	4306	394
EFX43969	171397	PRK12316	PRK12316	peptide synthase; Provisional	2e-110		32.12	903	559	29	854	1732	646	1518	397
EFX43969	171521	PRK12467	PRK12467	peptide synthase; Provisional	7e-112		34.36	783	472	21	853	1606	1707	2476	402
EFX43969	168184	PRK05691	PRK05691	peptide synthase; Validated	3e-137		31.76	932	603	14	827	1737	1239	2158	486
EFX43969	171521	PRK12467	PRK12467	peptide synthase; Provisional	2e-153	Yes	34.85	921	566	14	855	1751	648	1558	540
EFX43970	163268	TIGR03443	alpha_am_amid	L-aminoadipate-semialdehyde dehydrogenase. Members of this protein family are L-aminoadipate-semialdehyde dehydrogenase (EC 1.2.1.31), product of the LYS2 gene. It is also called alpha-aminoadipate reductase. In fungi, lysine is synthesized via aminoadipate. Currently, all members of this family are fungal.	0.0006		24.29	210	123	7	2759	2964	9	186	44.7
EFX43970	170335	PRK10252	entF	enterobactin synthase subunit F; Provisional	9e-05		21.32	197	134	6	2569	2750	12	202	47.4
EFX43970	168184	PRK05691	PRK05691	peptide synthase; Validated	2e-06		24.61	191	113	6	1965	2131	9	192	53.1
EFX43970	168184	PRK05691	PRK05691	peptide synthase; Validated	5e-09		33.77	77	51	0	1420	1496	4232	4308	61.2
EFX43970	171397	PRK12316	PRK12316	peptide synthase; Provisional	1e-09		31.25	112	68	2	1386	1488	3988	4099	63.5
EFX43970	171521	PRK12467	PRK12467	peptide synthase; Provisional	2e-10		38.67	75	46	0	1420	1494	3596	3670	65.9
EFX43970	163029	TIGR02813	omega_3_PfaA	polyketide-type polyunsaturated fatty acid synthase PfaA. Members of the seed for this alignment are involved in omega-3 polyunsaturated fatty acid biosynthesis, such as the protein PfaA from the eicosapentaenoic acid biosynthesis operon in Photobacterium profundum strain SS9. PfaA is encoded together with PfaB, PfaC, and PfaD, and the functions of the individual polypeptides have not yet been de…	9e-11		24.77	327	201	14	1053	1341	1901	2220	67
EFX43970	31223	COG1020	EntF	Non-ribosomal peptide synthetase modules and related proteins [Secondary metabolites biosynthesis, transport, and catabolism]	8e-13		38.07	176	104	3	2798	2971	15	187	73.9
EFX43970	171521	PRK12467	PRK12467	peptide synthase; Provisional	9e-16		24.95	457	302	17	2556	2989	2631	3069	84
EFX43970	171397	PRK12316	PRK12316	peptide synthase; Provisional	6e-16		23.4	547	358	20	1419	1931	2514	3033	84.3
EFX43970	171397	PRK12316	PRK12316	peptide synthase; Provisional	8e-18		23.96	455	312	13	2557	2994	3061	3498	90.5
EFX43970	168184	PRK05691	PRK05691	peptide synthase; Validated	3e-20		22.7	467	307	17	2557	2989	3248	3694	98.6
EFX43970	171397	PRK12316	PRK12316	peptide synthase; Provisional	1e-26		22.12	529	371	13	1423	1931	1012	1519	120
EFX43970	171397	PRK12316	PRK12316	peptide synthase; Provisional	1e-63		32.89	447	286	6	2557	2989	39	485	243
EFX43970	168184	PRK05691	PRK05691	peptide synthase; Validated	3e-72		30.04	739	461	21	2292	2991	388	1109	271
EFX43970	163268	TIGR03443	alpha_am_amid	L-aminoadipate-semialdehyde dehydrogenase. Members of this protein family are L-aminoadipate-semialdehyde dehydrogenase (EC 1.2.1.31), product of the LYS2 gene. It is also called alpha-aminoadipate reductase. In fungi, lysine is synthesized via aminoadipate. Currently, all members of this family are fungal.	2e-73		27.09	908	513	25	1750	2545	45	915	275
EFX43970	163029	TIGR02813	omega_3_PfaA	polyketide-type polyunsaturated fatty acid synthase PfaA. Members of the seed for this alignment are involved in omega-3 polyunsaturated fatty acid biosynthesis, such as the protein PfaA from the eicosapentaenoic acid biosynthesis operon in Photobacterium profundum strain SS9. PfaA is encoded together with PfaB, PfaC, and PfaD, and the functions of the individual polypeptides have not yet been de…	4e-84		28.08	958	573	30	7	872	7	940	310
EFX43970	170335	PRK10252	entF	enterobactin synthase subunit F; Provisional	2e-88		25.86	1075	724	28	1520	2553	11	1053	325
EFX43970	31223	COG1020	EntF	Non-ribosomal peptide synthetase modules and related proteins [Secondary metabolites biosynthesis, transport, and catabolism]	7e-90		35.71	672	343	16	1748	2378	15	638	330
EFX43970	129058	smart00825	PKS_KS	Beta-ketoacyl synthase. The structure of beta-ketoacyl synthase is similar to that of the thiolase family and also chalcone synthase. The active site of beta-ketoacyl synthase is located between the N and C-terminal domains.	3e-98		47.22	432	211	10	9	431	1	424	357
EFX43970	29420	cd00833	PKS	polyketide synthases (PKSs) polymerize simple fatty acids into a large variety of different products, called polyketides, by successive decarboxylating Claisen condensations. PKSs can be divided into 2 groups, modular type I PKSs consisting of one or more large multifunctional proteins and iterative type II PKSs, complexes of several monofunctional subunits.	2e-100		47.33	431	204	7	9	428	3	421	365
EFX43970	168184	PRK05691	PRK05691	peptide synthase; Validated	7e-116		28.17	1097	692	32	1519	2556	3258	4317	416
EFX43970	171521	PRK12467	PRK12467	peptide synthase; Provisional	9e-134		30.52	1091	668	28	1519	2570	2647	3686	475
EFX43970	171397	PRK12316	PRK12316	peptide synthase; Provisional	2e-136		28.37	1396	900	38	1519	2860	1557	2906	484
EFX43970	171397	PRK12316	PRK12316	peptide synthase; Provisional	4e-137		31.1	1058	665	25	1519	2540	3071	4100	486
EFX43970	33130	COG3321	COG3321	Polyketide synthase modules and related proteins [Secondary metabolites biosynthesis, transport, and catabolism]	0		42.67	893	477	15	9	884	6	880	634
EFX43970	168184	PRK05691	PRK05691	peptide synthase; Validated	0		30.5	1528	974	35	1386	2855	1588	3085	676
EFX43970	168184	PRK05691	PRK05691	peptide synthase; Validated	0		30.43	1597	1047	23	1425	2981	582	2154	776
EFX43970	171397	PRK12316	PRK12316	peptide synthase; Provisional	0		32.39	1377	849	27	1521	2855	52	1388	659
EFX43970	171521	PRK12467	PRK12467	peptide synthase; Provisional	0	Yes	34.11	1536	941	24	1520	3008	51	1562	853
EFX43970	171521	PRK12467	PRK12467	peptide synthase; Provisional	0		31.43	1575	957	39	1406	2909	1007	2529	706
EFX43971	171397	PRK12316	PRK12316	peptide synthase; Provisional	0.0007		33.33	69	45	1	2484	2552	2520	2587	44.3
EFX43971	168184	PRK05691	PRK05691	peptide synthase; Validated	5e-05		24.27	103	77	1	2470	2572	1621	1722	47.8
EFX43971	168184	PRK05691	PRK05691	peptide synthase; Validated	4e-05		34.52	84	52	2	2484	2565	2705	2787	48.1
EFX43971	171397	PRK12316	PRK12316	peptide synthase; Provisional	2e-05		37.68	69	42	1	2484	2552	1014	1081	48.9
EFX43971	171521	PRK12467	PRK12467	peptide synthase; Provisional	1e-05		33.85	65	43	0	2484	2548	1026	1090	49.7
EFX43971	171397	PRK12316	PRK12316	peptide synthase; Provisional	6e-06		32.31	65	44	0	2484	2548	4036	4100	50.8
EFX43971	171521	PRK12467	PRK12467	peptide synthase; Provisional	4e-06		34.21	76	49	1	2484	2559	2093	2167	51.6
EFX43971	168184	PRK05691	PRK05691	peptide synthase; Validated	2e-07		22.71	317	204	13	14	310	2793	3088	55.8
EFX43971	171521	PRK12467	PRK12467	peptide synthase; Provisional	3e-08		32.22	90	61	0	2470	2559	3587	3676	58.5
EFX43971	168184	PRK05691	PRK05691	peptide synthase; Validated	3e-10		37.5	72	45	0	2484	2555	4237	4308	65.5
EFX43971	163029	TIGR02813	omega_3_PfaA	polyketide-type polyunsaturated fatty acid synthase PfaA. Members of the seed for this alignment are involved in omega-3 polyunsaturated fatty acid biosynthesis, such as the protein PfaA from the eicosapentaenoic acid biosynthesis operon in Photobacterium profundum strain SS9. PfaA is encoded together with PfaB, PfaC, and PfaD, and the functions of the individual polypeptides have not yet been de…	1e-12		28.34	247	136	9	2190	2404	1994	2231	73.2
EFX43971	168184	PRK05691	PRK05691	peptide synthase; Validated	7e-24		23.94	660	388	26	466	1030	10	650	110
EFX43971	162508	TIGR01733	AA-adenyl-dom	amino acid adenylation domain. This domain is a subset of the AMP-binding domain found in Pfam (pfam00501) which also hits substrate--CoA ligases and luciferases. Sequences scoring in between trusted and noise for this model may be ambiguous as to whether they activate amino acids or other molecules lacking an alpha amino group.	4e-78		42.16	408	219	6	492	882	1	408	290
EFX43971	31223	COG1020	EntF	Non-ribosomal peptide synthetase modules and related proteins [Secondary metabolites biosynthesis, transport, and catabolism]	2e-83		34.53	643	391	11	248	875	15	642	308
EFX43971	163029	TIGR02813	omega_3_PfaA	polyketide-type polyunsaturated fatty acid synthase PfaA. Members of the seed for this alignment are involved in omega-3 polyunsaturated fatty acid biosynthesis, such as the protein PfaA from the eicosapentaenoic acid biosynthesis operon in Photobacterium profundum strain SS9. PfaA is encoded together with PfaB, PfaC, and PfaD, and the functions of the individual polypeptides have not yet been de…	2e-88		29.34	944	580	21	1055	1921	7	940	325
EFX43971	170335	PRK10252	entF	enterobactin synthase subunit F; Provisional	5e-90		26.04	1083	724	27	5	1040	2	1054	330
EFX43971	129058	smart00825	PKS_KS	Beta-ketoacyl synthase. The structure of beta-ketoacyl synthase is similar to that of the thiolase family and also chalcone synthase. The active site of beta-ketoacyl synthase is located between the N and C-terminal domains.	3e-96		49.18	429	207	8	1057	1479	1	424	350
[truncated: 17,134 more rows]
